# Supplementary material for: Dysregulation of TFH-B-TRM lymphocyte cooperation is associated with unfavorable anti-PD-1 responses in EGFR-mutant lung cancer
Source: Nat Commun. 2021 Oct 18;12:6068. doi: 10.1038/s41467-021-26362-0 (PMC8523541; doi:10.1038/s41467-021-26362-0)
Supplement: Supplementary file 3 — Supplementary Data 1 [file 41467_2021_26362_MOESM3_ESM.xlsx]

## Sheet: Table S1.
Table S1. Information of clinical samples used in this study
ID	Pathology	Stage	PD-L1	EGFR mutation	Smoking Hx	No. detected_cell	No.detected_gene	Dropout rate(%)	No. cell after filtering
P1	Adenocarcinoma	IB (T2aN0M0)	0	wild type	Fomer	2317	17291	97.319	2058
P2	Adenocarcinoma	IIIA (T2aN2a2M0)	0.01	E19del	Never	2438	17364	97.162	2276
P3	Adenocarcinoma	IA (T1cN0M0)	0.01	L858R	Never	4453	16904	97.908	4307
P4	Adenocarcinoma	IB (T2aN0M0)	0.7	wild type	Fomer	4074	17898	96.917	3905
P5	Adenocarcinoma	IA (T1cN0M0)	0	G719A	Never	2962	17826	97.516	2769
P6	Squamous cell carcinoma	IIB (T3N0M0)	1	wild type	Current	3608	19137	96.2	3472
P7	Adenocarcinoma	IB (T2aN0M0)	0	E19del	Never	4369	17711	97.321	4165
P8	Adenocarcinoma	IIIA (T2aN2a1M0)	0	G719S	Never	2886	17288	97.358	2733
P9	Adenocarcinoma	IIB (T1aN1aM0)	0.01	wild type	Current	3205	17217	97.416	3013
P10	Adenocarcinoma	IA (T1bN0M0)	0.05	wild type	Fomer	3407	17349	97.31	3189
Baseline characteristics
Characteristics	Number (%)
Total numbers of patients	10
Age in years (median, range)	61 (44-75)
Sex
Male	5 (50.0%)
Female	5 (50.0%)
Smoking History
Never	5 (50.0%)
Former	3 (30.0%)
Current	2 (20.0%)
Histology
Adenocarcinoma	9 (90.0%)
Squamous cell carcinoma	1 (10.0%)
Mutational status
Wild type	5 (50.0%)
EGFR mutation	5 (50.0%)
EGFR mutation type
L858R	1 (10.0%)
E19del	2 (20.0%)
Others	2 (20.0%)
PD-L1
positive (≥1%)	7 (70.0%)
negative	3 (30.0%)
Stage
I	6 (60.0%)
II	2 (20.0%)
III	2 (20.0%)
