# Supplementary material for: Dysregulation of TFH-B-TRM lymphocyte cooperation is associated with unfavorable anti-PD-1 responses in EGFR-mutant lung cancer
Source: Nat Commun. 2021 Oct 18;12:6068. doi: 10.1038/s41467-021-26362-0 (PMC8523541; doi:10.1038/s41467-021-26362-0)
Supplement: Supplementary file 4 — Supplementary Data 2 [file 41467_2021_26362_MOESM4_ESM.xlsx]

## Sheet: patient_cluster
Supplementary Data 2. Cell counts information across samples and cell subsets
ID	EGFR subtype	C0	C1	C2	C3	C4	C5	C6	C7	C8	C9	C10	C11	C12	C13	C14	C15	C16	C17	sum of cell count
P1	wild type	218	335	113	111	310	171	173	55	184	70	39	31	73	74	35	12	25	29	2058
P2	mutant	464	375	145	211	260	194	205	58	14	98	70	101	37	23	19	1	0	1	2276
P3	mutant	871	610	373	405	274	322	236	487	3	146	257	152	102	33	35	0	1	0	4307
P4	wild type	774	345	574	378	463	213	273	200	83	191	49	183	92	51	21	6	5	4	3905
P5	mutant	387	489	214	328	227	217	173	45	315	63	73	85	45	26	28	13	15	26	2769
P6	wild type	488	455	345	219	439	194	236	81	174	214	28	43	55	72	59	209	103	58	3472
P7	mutant	549	938	558	469	308	293	280	134	87	84	143	125	99	69	16	12	0	1	4165
P8	mutant	222	444	159	436	152	235	176	202	79	44	274	76	164	46	21	3	0	0	2733
P9	wild type	334	312	577	242	236	200	139	103	185	221	98	70	191	66	16	7	15	1	3013
P10	wild type	603	480	309	238	263	252	319	110	167	82	79	126	86	30	28	5	4	8	3189
	Pearson residual	C0	C1	C2	C3	C4	C5	C6	C7	C8	C9	C10	C11	C12	C13	C14	C15	C16	C17
	mutant	-0.183824	8.47719	-6.44241	7.65894	-7.06726	2.73578	-1.67591	6.35824	-6.23434	-7.3668	10.5673	1.48838	-1.55351	-3.3356	-1.90481	-9.2051	-7.52363	-4.6097
	wild type	0.187393	-8.64175	6.56747	-7.80762	7.20446	-2.78888	1.70844	-6.48167	6.35536	7.50981	-10.7724	-1.51727	1.58367	3.40036	1.94178	9.38379	7.66968	4.69918

## Sheet: mut_status_cluster
cluster_number	0	1	2	3	4	5	6	7	8	9	10	11	12	13	14	15	16	17	sum of cell count
mut	2493	2856	1449	1849	1221	1261	1070	926	498	435	817	539	447	197	119	29	16	28	16250
wt	2417	1927	1918	1188	1711	1030	1140	549	793	778	293	453	497	293	159	239	152	100	15637
