# Supplementary material for: Dysregulation of TFH-B-TRM lymphocyte cooperation is associated with unfavorable anti-PD-1 responses in EGFR-mutant lung cancer
Source: Nat Commun. 2021 Oct 18;12:6068. doi: 10.1038/s41467-021-26362-0 (PMC8523541; doi:10.1038/s41467-021-26362-0)
Supplement: Supplementary file 5 — Supplementary Data 3 [file 41467_2021_26362_MOESM5_ESM.xlsx]

## Sheet: Legend
Supplementary Data 3. Lists of differentially expressed genes
group-DEG: EGFR-WT / EGFR-MT
subset-DEG: a subset vs the other subsets
DEG: q-value < 0.05, |avgLogFC| > 0.25, and higher expression level must show higher ratio of cell count
AvgLogFC: log fold-change of the average expression between the two groups

## Sheet: B-C8
group-DEG	AvgLogFC
RPS4Y1	1.77946
EIF1AY	0.935756
PSMB9	0.5047
PSME2	0.49605
RPS26	0.435136
TAP1	0.42937
HLA-C	0.418755
ISG20	0.370292
HLA-DQA2	0.364495
ITGB1	0.353779
HLA-DRB5	0.346831
EIF5A	0.305529
TYMP	0.295299
HLA-DPB1	0.258024
COTL1	-0.258406
IDS	-0.259771
RPL17	-0.261166
KLF6	-0.276082
EIF4G2	-0.314918
NFKBIA	-0.317919
SSU72	-0.322666
PLK3	-0.325209
SYAP1	-0.334871
CRIP1	-0.337254
PNRC1	-0.343529
DUSP2	-0.354381
PPP1CB	-0.376189
RP11-347P5.1	-0.404159
WDR74	-0.416239
MYADM	-0.492106
KLF2	-0.492261
NBEAL1	-0.543355
ZFP36L2	-0.566833
DDX3X	-0.584119
ZNF90	-0.625356
DUSP1	-0.731368
XIST	-1.0187

## Sheet: NK-C13
group-DEG	AvgLogFC		subset-DEG	AvgLogFC
RPS4Y1	1.78072		TNFRSF18	1.2524
IGKC	1.15545		XCL1	1.22112
IGHG1	0.977907		LDLRAD4	1.21754
KLRC1	0.598238		KRT86	1.21582
IFITM3	0.565462		KRT81	1.13894
IFITM1	0.445498		DUSP4	1.09923
RPS2	0.339005		KIR2DL4	1.0618
RPS8	0.286734		CD7	0.975476
RPS17	0.281109		B3GNT7	0.959644
ATP5E	0.277746		KLRC1	0.949015
RPL28	0.273401		REL	0.948578
DDX5	-0.260586		ITM2C	0.928839
UBC	-0.321415		XCL2	0.911612
SRSF5	-0.419229		NINJ1	0.900325
ZFP36	-0.461076		LMNA	0.849375
JUNB	-0.512907		AREG	0.818632
DUSP2	-0.542293		GZMK	0.810098
EIF1AX	-0.553778		VIM	0.78442
TSC22D3	-0.555098		NFKB1	0.746673
DUSP1	-0.555814		ZNF331	0.710677
TUBB4B	-0.566196		FCER1G	0.709273
RGCC	-0.608816		CAPG	0.696084
DDX3X	-0.622063		YPEL5	0.688681
MAFF	-0.713807		TYROBP	0.629089
ZFP36L2	-0.83398		PTP4A1	0.619589
XIST	-1.06942		IL2RB	0.617443
			MAFF	0.607605
			PIK3R1	0.604515
			CTNNB1	0.592219
			PFKFB3	0.591244
			GPR183	0.585807
			CD63	0.575794
			SLC16A3	0.569035
			IFITM3	0.562727
			DCTN6	0.533133
			HSPD1	0.530297
			RANBP2	0.511704
			PHLDA1	0.508698
			IFRD1	0.506225
			PDE4A	0.496204
			PPP1CB	0.487982
			GATA3	0.481304
			PABPC1	0.481214
			KLRB1	0.478793
			SQSTM1	0.47861
			CD44	0.477788
			CKLF	0.475081
			RELB	0.470189
			AHI1	0.469905
			CMC1	0.467812
			MCL1	0.466516
			SDCBP	0.463814
			ADGRE5	0.459573
			HLA-DRA	0.459086
			FAM177A1	0.456709
			TRDC	0.449858
			SAMSN1	0.443321
			STX11	0.441455
			NFKBIA	0.44
			RGCC	0.439617
			BIRC3	0.438021
			CD74	0.43573
			SRGN	0.431239
			MAP3K8	0.429589
			PLP2	0.42756
			KDM6B	0.418479
			CTD-3252C9.4	0.416489
			JUND	0.411976
			SKIL	0.410714
			TIPARP	0.410576
			RGS1	0.40255
			APOBEC3G	0.396934
			ARL4A	0.396758
			CSRNP1	0.395423
			CLDND1	0.383765
			TSPYL2	0.381337
			IFITM2	0.376104
			HSPE1	0.373028
			PGK1	0.370509
			TCF7	0.36934
			PIM3	0.367017
			NAMPT	0.366344
			HOPX	0.364499
			MRPS6	0.362145
			GSTP1	0.36089
			MOB4	0.359891
			CD96	0.352867
			ENO1	0.34896
			G3BP2	0.345789
			FOSL2	0.342401
			MIF	0.337123
			PKM	0.334958
			ELOVL5	0.334861
			EIF4G2	0.330867
			SYAP1	0.329531
			SLC7A5	0.327993
			CREM	0.323582
			SATB1	0.322767
			LTB	0.321602
			TSPYL1	0.319859
			TPI1	0.315622
			GPX4	0.314606
			TAGLN2	0.313845
			PSMD13	0.313002
			STAT4	0.312868
			B4GALT1	0.309879
			RPLP1	0.309692
			GAPDH	0.309152
			MATK	0.303911
			BST2	0.301707
			TPT1	0.299607
			RPS4Y1	0.29956
			POLR2K	0.299269
			PPP2CA	0.296893
			BZW1	0.2955
			CYCS	0.294922
			VDAC1	0.294328
			CXCR4	0.29406
			PRKAR1A	0.294032
			MRPL20	0.29149
			MAP2K3	0.285818
			PRDX5	0.28506
			TMEM2	0.279956
			GPR65	0.276746
			PDE4B	0.275947
			FKBP2	0.274809
			CALM2	0.271876
			EML4	0.270514
			COTL1	0.269587
			ATP1B3	0.268121
			PTPN22	0.267324
			FBXO34	0.266823
			RPS26	0.266428
			HSPA5	0.263337
			IRF2BP2	0.262461
			TUBB4B	0.261947
			PLIN2	0.25998
			GPBP1	0.259285
			ISCA1	0.257399
			TMEM123	0.255779
			SRSF3	0.254314
			SARAF	0.253584
			YWHAE	0.252125
			RUNX3	0.251309
			MT-ND1	0.250379
			GZMM	-0.295556
			HLA-DPB1	-0.309828
			LGALS1	-0.312548
			CST7	-0.316442
			S100A10	-0.347311
			VAMP2	-0.35507
			MYL12A	-0.374243
			ITGB2	-0.377632
			CD99	-0.380668
			PRF1	-0.39425
			SH3BGRL3	-0.396525
			CD48	-0.421893
			RSRP1	-0.424347
			PPP2R5C	-0.424626
			SUN2	-0.425365
			CD47	-0.426739
			EMP3	-0.463206
			ARL4C	-0.463553
			LAPTM5	-0.468265
			CYBA	-0.475769
			NKG7	-0.486082
			CD3E	-0.497093
			MYO1F	-0.509672
			LAT	-0.516647
			FLNA	-0.55831
			S100A6	-0.59158
			AES	-0.594714
			CD6	-0.610783
			CD8A	-0.639089
			C12orf75	-0.685548
			TOB1	-0.725805
			DSTN	-0.732294
			CD52	-0.739739
			FCGR3A	-0.78342
			S100A4	-1.00277
			TRAC	-1.04707
			CCL4	-1.0542
			CD3D	-1.18344
			CD3G	-1.2274
			SPON2	-1.25868
			GZMH	-1.45642
			FGFBP2	-1.88232

## Sheet: NKT-C7
group-DEG	AvgLogFC		subset-DEG	AvgLogFC
RPS4Y1	1.90153		MT1X	0.689426
IGKC	1.81575		CD8A	0.6636
IGHG1	1.17475		CD8B	0.660612
IGHG3	1.13403		CD3D	0.618013
HSPA1A	0.587821		CD3G	0.617418
KLF2	0.426101		GZMH	0.538803
HSPB1	0.395028		MT2A	0.493439
CD7	0.394187		CRIP1	0.482883
RPS2	0.368231		S100A10	0.468041
MT-ND2	0.343873		CD52	0.448581
VIM	0.336221		TOB1	0.416106
ISG20	0.317031		C12orf75	0.398239
MT-ATP6	0.302406		ANXA5	0.391409
TGFB1	0.291133		LDHA	0.376815
PIK3R1	0.289534		LRRFIP1	0.369416
IFITM1	0.284687		S1PR4	0.357505
RPLP0	0.269611		TRAC	0.347975
EEF1A1	0.268812		SPOCK2	0.345828
SNHG8	0.250947		TUBA4A	0.344698
ITM2B	-0.260608		S100A4	0.33979
FGFBP2	-0.293076		TRGC2	0.329588
CD52	-0.309727		HLA-DPB1	0.327169
MYL12A	-0.312075		FTH1	0.32296
DUSP1	-0.331354		ANXA1	0.304732
C12orf75	-0.333925		DSTN	0.284144
IER2	-0.343002		YWHAQ	0.279514
PRF1	-0.352924		CD6	0.278943
NR4A2	-0.35698		ITGB1	0.277732
STK17B	-0.397715		AC092580.4	0.277581
CD164	-0.399313		LGALS1	0.272284
CTSW	-0.403896		PRDX1	0.26983
FCGR3A	-0.408317		FLNA	0.267106
RGCC	-0.409892		ANXA2	0.264066
JUNB	-0.451683		SH3BGRL3	0.260793
TOB1	-0.456336		SUB1	0.258152
DDIT4	-0.461305		HLA-DPA1	0.251928
DDX3X	-0.463497		NAA50	0.251543
GNLY	-0.466207		ACTG1	-0.265821
EIF1AX	-0.502292		TRDC	-0.274032
CITED2	-0.506683		CMC1	-0.282224
ZFP36L2	-0.507433		KLRD1	-0.284086
DUSP2	-0.523752		EIF4A2	-0.290353
DSTN	-0.527597		CD63	-0.292832
ITGB1	-0.567046		ALOX5AP	-0.302177
XIST	-1.07477		IFITM2	-0.307211
			RHOC	-0.311284
			PLAC8	-0.316969
			IFITM1	-0.35242
			CTSD	-0.377207
			EVL	-0.398565
			CD247	-0.440068
			FOS	-0.444284
			SPON2	-0.467678
			IL2RB	-0.516807
			KLRB1	-0.63193
			CD7	-0.686794
			TYROBP	-0.747594
			XCL2	-0.799405
			KLRF1	-0.806375
			TXNIP	-0.822718
			CCL4	-0.862234
			KRT86	-0.906408
			HSPA1A	-0.942682
			FCER1G	-1.34897

## Sheet: NKT-C10
group-DEG	AvgLogFC		subset-DEG	AvgLogFC
IGKC	2.95761		HSPA1B	1.67209
RPS4Y1	1.83499		CCL4L2	1.62351
CD7	0.52738		HSPA1A	1.39904
MT2A	0.489403		TXNIP	1.32794
RPS2	0.41669		CCL4	1.2797
EIF5A	0.390298		MTRNR2L12	1.27106
FTH1	0.38434		LTB	1.08087
RPS26	0.344109		GIMAP7	0.822248
ITGB2	0.288092		IFNG	0.810752
EZR	0.27379		TRAF3IP3	0.802115
JUND	0.268363		CD2	0.751677
HLA-B	-0.28143		DNAJB1	0.730616
ZFP36L2	-0.382714		TRAC	0.675706
DUSP1	-0.646372		FOSB	0.660621
XIST	-1.41599		JUN	0.571214
			EIF4A2	0.560745
			INTS6	0.549174
			EVL	0.531241
			PPP1R15A	0.498237
			ZFP36L1	0.470155
			ARGLU1	0.468426
			RSRP1	0.465184
			CD48	0.450854
			TBC1D10C	0.413839
			SNHG8	0.383668
			CD3E	0.328625
			CD3D	0.297695
			CD52	0.295373
			SCP2	-0.251637
			SLC25A3	-0.25226
			VIMP	-0.252915
			VAMP8	-0.253639
			ENY2	-0.254308
			EIF1	-0.254543
			HNRNPF	-0.257428
			SERBP1	-0.258792
			IFRD1	-0.259709
			CHMP1B	-0.260608
			CNOT6L	-0.261479
			PGAM1	-0.261704
			BRK1	-0.263648
			UQCRQ	-0.264326
			EIF4G2	-0.265533
			YWHAZ	-0.266183
			NAA50	-0.267282
			SLC25A5	-0.268115
			RPL36AL	-0.268199
			ERH	-0.269484
			SFPQ	-0.269594
			CSRNP1	-0.269845
			PPP1CB	-0.270142
			HSPA5	-0.270832
			CIB1	-0.271984
			GZMM	-0.273482
			C12orf75	-0.273719
			OAZ1	-0.274248
			BHLHE40	-0.275161
			ATP6V1G1	-0.27632
			MT-CO3	-0.276462
			H3F3B	-0.278885
			C9orf78	-0.281537
			NPM1	-0.281627
			SH3GLB1	-0.282829
			EIF3J	-0.284126
			HOPX	-0.286015
			CDK2AP2	-0.286681
			EIF1AX	-0.287314
			C20orf24	-0.287933
			PPIA	-0.288868
			CHCHD2	-0.288912
			SKP1	-0.291844
			BCAS2	-0.292371
			MECP2	-0.293894
			ATP5J2	-0.2968
			ZEB2	-0.297466
			NCL	-0.297473
			CD63	-0.299293
			NARF	-0.300091
			PAIP2	-0.301812
			RNF168	-0.302146
			ARF1	-0.304091
			SS18L2	-0.304803
			SDCBP	-0.305214
			TPI1	-0.305419
			APOBEC3G	-0.305724
			SNRPB	-0.306098
			ARID5A	-0.308851
			RASSF5	-0.309402
			DDX6	-0.316784
			CFL1	-0.318339
			PSMB6	-0.32047
			RPS4Y1	-0.324342
			SARAF	-0.326327
			PSMA7	-0.326621
			GZMH	-0.327352
			FMNL1	-0.327989
			APMAP	-0.332246
			GHITM	-0.333956
			ARL4C	-0.334227
			ETF1	-0.33548
			JAK1	-0.335513
			YBX1	-0.337263
			ENO1	-0.339696
			TMEM50A	-0.340249
			MAGOH	-0.341506
			GSTP1	-0.342234
			RSL24D1	-0.342985
			SNU13	-0.346406
			SPON2	-0.349108
			CHD1	-0.349155
			CTSW	-0.354045
			BUD31	-0.35677
			PPP2CA	-0.357409
			ISCA1	-0.35877
			LAPTM4A	-0.359899
			ADGRE5	-0.361424
			VDAC1	-0.361483
			YWHAQ	-0.361506
			DNAJB6	-0.36252
			VIM	-0.36467
			STRAP	-0.364784
			GAPDH	-0.364844
			LRRFIP1	-0.365407
			IL2RB	-0.366657
			FAM46C	-0.370031
			S1PR5	-0.37318
			ISG15	-0.374286
			JMJD6	-0.37525
			SRSF3	-0.376733
			HIST1H4C	-0.377137
			ABI3	-0.377162
			ARF4	-0.377178
			ZFP36	-0.388776
			RUNX3	-0.390133
			HN1	-0.393175
			CSNK1D	-0.395988
			PLAC8	-0.396095
			SRSF2	-0.398092
			H3F3A	-0.398311
			DBI	-0.400725
			POLR2L	-0.403475
			CXCR4	-0.403632
			GNG2	-0.410349
			JUND	-0.41214
			IFITM2	-0.413566
			ARF6	-0.41852
			AKNA	-0.420088
			LMNA	-0.422225
			TAGLN2	-0.42438
			SQSTM1	-0.424868
			PLEKHA2	-0.426291
			ISG20	-0.431146
			PIK3R1	-0.43118
			FCER1G	-0.436841
			ZBTB1	-0.437517
			STAT4	-0.43822
			CYCS	-0.451716
			B4GALT1	-0.460906
			NKG7	-0.461022
			NFE2L2	-0.461818
			RALGAPA1	-0.4713
			MYL6	-0.474571
			ARPC2	-0.477835
			AC092580.4	-0.480884
			UBE2B	-0.482906
			TPM4	-0.483278
			PTP4A1	-0.48518
			KLRF1	-0.489307
			MAP2K3	-0.490326
			UAP1	-0.498436
			P2RY8	-0.501473
			EZR	-0.502119
			BZW1	-0.503417
			PTMA	-0.506175
			CRIP1	-0.507018
			PGK1	-0.509122
			GABARAPL1	-0.510472
			REL	-0.510774
			CHST12	-0.516317
			CALM2	-0.517233
			SLA2	-0.520087
			IDI1	-0.522847
			SUB1	-0.523803
			CD55	-0.525025
			TYROBP	-0.530194
			SRGN	-0.536636
			FGFBP2	-0.539734
			CCND2	-0.544521
			RNF125	-0.548531
			SKIL	-0.551954
			BTG1	-0.562873
			SLC16A3	-0.569811
			PRF1	-0.575798
			LITAF	-0.596765
			POMP	-0.597507
			ZNF331	-0.607841
			SELK	-0.613993
			CD7	-0.622144
			YPEL5	-0.635677
			DSTN	-0.643151
			CST7	-0.645681
			SYTL3	-0.645703
			NDUFS5	-0.647034
			MT1X	-0.659465
			SH2D2A	-0.697295
			GNLY	-0.703704
			FOSL2	-0.708949
			METRNL	-0.718878
			TNFRSF1B	-0.740605
			TGFB1	-0.741373
			VPS37B	-0.741587
			ATP1B3	-0.765506
			MT2A	-0.797725
			SYAP1	-0.816079
			TUBA4A	-0.817889
			SLC7A5	-0.844702
			CLIC3	-0.84614
			FTH1	-0.847773
			FAM177A1	-0.963205
			GZMB	-1.00055
			LDHA	-1.09706
			CREM	-1.15798

## Sheet: NKT-C12
group-DEG	AvgLogFC		subset-DEG	AvgLogFC
RPS4Y1	1.66631		PTGDS	1.44371
IGKC	1.13987		MYOM2	1.14176
B3GNT7	0.538133		SPON2	1.11515
RPS2	0.403541		KLRF1	1.06379
MYOM2	0.401874		FCER1G	0.985709
IFITM1	0.396155		IGFBP7	0.982585
ISG20	0.34766		CLIC3	0.836968
RPS23	0.267794		GZMB	0.833095
DDX5	-0.256183		FGFBP2	0.824204
IER2	-0.29398		PLAC8	0.81133
JUNB	-0.300754		PRF1	0.808744
EIF4G2	-0.328564		FCGR3A	0.761577
LAMP1	-0.414841		TYROBP	0.752834
EIF1AX	-0.444174		KRT86	0.694136
MAFF	-0.465501		SH2D1B	0.692429
RP11-347P5.1	-0.48555		CST7	0.689812
DDX3X	-0.516886		B3GNT7	0.67919
DUSP2	-0.543531		CD247	0.635848
ZFP36L2	-0.648953		S1PR5	0.623368
DUSP1	-0.708706		GNLY	0.614607
CD3D	-0.92693		HSH2D	0.590216
XIST	-1.19715		HAVCR2	0.584011
			CREM	0.579372
			UBE2F	0.563602
			TNFRSF1B	0.557789
			TTC38	0.534659
			ITGB2	0.533549
			ARL4C	0.530232
			NKG7	0.529961
			METRNL	0.52714
			KLRB1	0.512242
			VPS37B	0.497464
			DSTN	0.496281
			SORL1	0.495438
			CD7	0.495195
			SH2D2A	0.49471
			LAIR2	0.494195
			ATP1B3	0.489708
			GTF3C1	0.487148
			LPCAT1	0.48456
			IFITM2	0.478775
			LITAF	0.477728
			CHST12	0.473983
			IL2RB	0.468984
			ISG15	0.466775
			IFNGR1	0.463458
			APMAP	0.457371
			C1orf21	0.452296
			DBI	0.444281
			GNG2	0.441921
			CD300A	0.438032
			ARPC2	0.429923
			SLA2	0.427092
			FOSL2	0.426852
			CCND2	0.42564
			EFHD2	0.424796
			FAM177A1	0.423323
			SYTL3	0.42328
			AUTS2	0.412864
			IFITM1	0.408933
			SELPLG	0.40629
			IFITM3	0.402725
			CYBA	0.400249
			MVD	0.400096
			JAK1	0.39935
			RGS2	0.396027
			TPM4	0.39512
			TGFB1	0.392857
			RASSF5	0.391571
			PRSS23	0.391163
			UAP1	0.389422
			SYAP1	0.385694
			SLC16A3	0.381935
			CDC42SE1	0.377492
			TCF25	0.371172
			FTH1	0.363916
			CTSW	0.362926
			CHMP1B	0.362741
			CD55	0.35763
			CHD1	0.35269
			GABARAPL1	0.347149
			SRGN	0.340577
			GZMM	0.33954
			ZNF331	0.338123
			ABHD17A	0.337176
			AKNA	0.334842
			ABI3	0.334158
			MGAT1	0.33402
			NFE2L2	0.332426
			FMNL1	0.331889
			P2RY8	0.33187
			PRKCH	0.328399
			IDI1	0.320914
			PDE4D	0.310133
			RHOC	0.307112
			TMEM2	0.307002
			POMP	0.306619
			PRDX5	0.303109
			SIRT2	0.300194
			H3F3A	0.298138
			ADGRG1	0.29766
			ALOX5AP	0.297263
			IRF1	0.296976
			CNOT2	0.296343
			ISG20	0.295502
			UPP1	0.29453
			CD164	0.293474
			ARID5A	0.292748
			ZBTB1	0.290641
			CTSD	0.28852
			SLC7A5	0.288507
			NARF	0.284224
			LDHA	0.27943
			STRAP	0.275483
			SELK	0.271037
			SH3GLB1	0.269477
			DNAJB6	0.268501
			DDX6	0.267801
			HOPX	0.267386
			SPN	0.266326
			KLRD1	0.264055
			MATK	0.26036
			PLEKHA2	0.260038
			NXT1	0.258977
			POLR2L	0.257785
			HNRNPA3	0.252365
			NDUFS5	0.250833
			BIN2	0.250398
			RPS16	-0.266656
			RPL28	-0.267286
			RPS8	-0.267604
			S100A10	-0.276873
			TSC22D3	-0.287541
			CD48	-0.293712
			RPL35A	-0.298111
			RPS21	-0.310555
			RPL10A	-0.316041
			RPS25	-0.320691
			SNHG8	-0.330323
			TOB1	-0.331302
			ANXA1	-0.331819
			PLP2	-0.332678
			RPL36	-0.332741
			RPLP0	-0.336617
			ITGB1	-0.338546
			RPL18A	-0.340767
			ACAP1	-0.343409
			CD6	-0.355476
			RPS12	-0.35997
			TRBC2	-0.36084
			RPL13	-0.361119
			HSP90AB1	-0.369135
			RPS18	-0.369414
			HLA-DRB5	-0.377635
			RPL36A	-0.378768
			RPS29	-0.402485
			IL32	-0.418694
			ZFP36L2	-0.422403
			HLA-DRB1	-0.426145
			VIM	-0.431425
			MYADM	-0.443318
			KLF6	-0.464914
			CD8A	-0.507537
			DNAJB1	-0.542158
			CLEC2D	-0.546749
			CD3E	-0.549231
			PPP1R15A	-0.570153
			LMNA	-0.60531
			FOSB	-0.61216
			CD44	-0.633986
			JUN	-0.677845
			CD2	-0.699906
			CD3G	-0.714823
			RGCC	-0.727573
			COTL1	-0.727634
			CD52	-0.783092
			CD3D	-0.999276
			HSPA1A	-1.11643
			TRAC	-1.34451

## Sheet: Treg-C4
group-DEG	AvgLogFC		subset-DEG	AvgLogFC
RPS4Y1	1.86758		CARD16	1.62603
IGKC	1.13591		BATF	1.56255
HSPA1A	1.08504		TIGIT	1.44374
IGHG3	0.976336		IL2RA	1.29754
IGHG1	0.927057		TNFRSF4	1.26555
HSPB1	0.782775		PMAIP1	1.20096
HSPD1	0.611103		FOXP3	1.17972
HSPE1	0.489561		TNFRSF18	1.16722
HSP90AA1	0.449091		AC133644.2	1.11691
CACYBP	0.437006		CD27	1.04664
AC133644.2	0.396797		GLRX	1.02696
CST7	0.385754		MIR4435-2HG	1.02507
CD7	0.383491		TNFRSF9	1.02095
NUDC	0.369279		TBC1D4	0.996203
TYMP	0.352258		LAYN	0.958957
IL2RA	0.343986		MAGEH1	0.941039
MAGEH1	0.338169		IL32	0.930204
RARRES3	0.335621		LAIR2	0.916764
LTB	0.331835		LINC00152	0.908485
ARPC1B	0.329565		SAT1	0.854862
MIR4435-2HG	0.327595		RTKN2	0.841511
LINC00152	0.322464		CTLA4	0.817345
RPS2	0.313423		CTSC	0.782389
MRPL18	0.304645		CXCR6	0.739235
RNF213	0.300028		CD7	0.714494
PSME2	0.29429		ICOS	0.708676
IFI6	0.289823		DUSP4	0.696219
ENO1	0.283505		LTB	0.691402
TMSB10	0.277321		TNFRSF1B	0.688071
LY6E	0.274491		GBP2	0.665712
GYPC	0.26052		CASP1	0.661199
MT1E	0.259743		DNPH1	0.652866
SH2D1A	0.255558		RPS27L	0.646976
RAC2	0.255546		CD74	0.636693
RAC1	-0.270626		ARID5B	0.631607
PFKFB3	-0.272044		TYMP	0.623137
PPP1CB	-0.281418		METTL8	0.621053
NBEAL1	-0.284195		CORO1B	0.619145
YPEL5	-0.287075		HLA-DRB1	0.613118
ELF1	-0.288035		UGP2	0.610541
SAMSN1	-0.288248		NAMPT	0.60154
RGS1	-0.296526		PKM	0.575431
SYAP1	-0.298703		IFI6	0.565858
ITGB1	-0.316632		HLA-DQA1	0.564296
CXCR4	-0.321695		RHBDD2	0.563579
PLK3	-0.326912		IL2RB	0.558959
DDIT4	-0.328793		BIRC3	0.539061
STK17B	-0.329659		CALM3	0.536828
SEPT6	-0.331701		CNIH1	0.535988
CSRNP1	-0.339617		GADD45A	0.533792
TOB1	-0.340664		IL10RA	0.532252
BTG2	-0.376145		TRAC	0.527874
MYADM	-0.386383		UBE2B	0.526615
GADD45B	-0.393143		SELL	0.520856
FOSB	-0.424339		ISG20	0.517329
CITED2	-0.428718		CYTIP	0.510717
JUN	-0.454653		PARK7	0.507402
EIF1AX	-0.48111		HLA-DMA	0.483255
IER2	-0.48903		SERPINB9	0.477471
NR4A2	-0.496121		RHOG	0.475718
LMNA	-0.496394		FCMR	0.471935
RP11-347P5.1	-0.539212		TRBC1	0.465272
FOS	-0.539526		HLA-DRB5	0.462682
ZFP36	-0.53979		PIM2	0.461482
TSC22D3	-0.540981		CDKN1B	0.460066
DDX3X	-0.595185		UCP2	0.45779
JUNB	-0.613635		ENO1	0.454292
DUSP2	-0.692069		EPSTI1	0.454039
DUSP1	-0.743362		SNX9	0.449502
RGCC	-0.74827		RGS1	0.448571
ZFP36L2	-0.798694		HLA-DRA	0.441952
XIST	-1.21297		HLA-A	0.441668
			YWHAB	0.434513
			IFI16	0.431927
			FKBP1A	0.431798
			DUSP16	0.430761
			ARPC1B	0.425084
			RHOH	0.423521
			ISG15	0.418476
			PBXIP1	0.413585
			CAST	0.413121
			GPX1	0.411864
			S100A4	0.411274
			CMTM7	0.407345
			CFLAR	0.404592
			CD2	0.398082
			TMEM173	0.394414
			RAP1A	0.390499
			HLA-DQB1	0.387918
			RAB11FIP1	0.384712
			HLA-DPA1	0.381563
			CACYBP	0.377439
			PPM1G	0.369505
			HLA-DPB1	0.368506
			SH2D1A	0.368135
			ATPIF1	0.363917
			PAIP2	0.36309
			OAZ1	0.359999
			SFT2D1	0.359817
			PDE4A	0.355035
			PSMB3	0.352996
			ACTB	0.352031
			HERPUD1	0.350291
			GAPDH	0.348794
			FAM129A	0.347946
			NOP58	0.3468
			LAPTM4A	0.345581
			TRBC2	0.342447
			TANK	0.341259
			DUSP10	0.338975
			SUMO2	0.338436
			WHSC1L1	0.33713
			WDR74	0.334596
			NDUFV2	0.333642
			PFKFB3	0.332403
			PHLDA1	0.328765
			SH2D2A	0.32792
			AKIRIN2	0.325295
			EIF3J	0.324416
			MRPL1	0.323836
			SOD1	0.323624
			TRAPPC1	0.31922
			VAMP8	0.318069
			COX17	0.317259
			COX5B	0.317095
			CIRBP	0.316825
			GALM	0.316382
			C9orf16	0.315855
			RNF145	0.315322
			PFN1	0.313388
			PIM3	0.312869
			MRPS6	0.312331
			STK17B	0.311106
			MT1E	0.310655
			GABARAPL1	0.308673
			PSMB8	0.307649
			RHOC	0.307619
			COX8A	0.307586
			SQSTM1	0.306853
			CD247	0.306562
			SH3BGRL	0.302619
			FOXN3	0.302347
			SLA	0.297253
			RAC2	0.296122
			ATP5G2	0.295227
			EAPP	0.294951
			SKAP1	0.292814
			CTSA	0.292402
			ISCU	0.289472
			BRK1	0.289432
			SCAND1	0.289402
			DYNLRB1	0.288743
			PGAM1	0.288554
			TCEB2	0.288061
			LCK	0.287781
			PSMB1	0.285773
			ACTG1	0.285736
			ARL6IP5	0.284576
			CD28	0.284281
			GATA3	0.283721
			UQCRB	0.281417
			JAK1	0.279983
			PPP1CA	0.27769
			CHMP2A	0.277451
			NOP10	0.277045
			CORO1A	0.276692
			CASP4	0.275784
			CLIC1	0.275559
			NDUFC1	0.275266
			LSP1	0.274377
			NDUFB8	0.274113
			SPOCK2	0.270129
			ATP5E	0.26941
			REXO2	0.269339
			H3F3A	0.268929
			BUB3	0.26815
			USP15	0.267759
			STAT3	0.266437
			UBC	0.265298
			RAC1	0.263601
			MRFAP1	0.263184
			COX5A	0.260582
			NDUFB1	0.260533
			CCR6	0.260281
			IGKC	0.260036
			IL2RG	0.260002
			CMTM6	0.259119
			PTPN22	0.258731
			CCNDBP1	0.258174
			TNIP1	0.258139
			MYL6	0.255126
			ARPP19	0.25371
			ARHGDIB	0.253405
			BTG1	0.25035
			RPS25	-0.251554
			ADGRE5	-0.251707
			CD48	-0.254989
			CD55	-0.257286
			RPL27	-0.258086
			CD52	-0.264287
			STK17A	-0.273246
			HSPA5	-0.278294
			RSRP1	-0.278401
			DUSP2	-0.283
			RPS20	-0.285086
			CRIP1	-0.28555
			RPS5	-0.28758
			HSP90AB1	-0.29545
			TUBB4B	-0.304501
			ZFAS1	-0.305325
			RPL23A	-0.306053
			MBP	-0.311212
			LMNA	-0.311521
			PPP2R5C	-0.312124
			DDX3X	-0.312147
			RPLP0	-0.312352
			LDHA	-0.314016
			EEF1B2	-0.314329
			SKIL	-0.315946
			LITAF	-0.317449
			PLK3	-0.318459
			RNF125	-0.318584
			CD99	-0.319757
			XBP1	-0.322713
			RPS21	-0.323223
			IER2	-0.323951
			RPL38	-0.324257
			HNRNPUL1	-0.325787
			RPS10	-0.327642
			RPL31	-0.336829
			TGFB1	-0.341906
			TNFAIP3	-0.345734
			SLC2A3	-0.347261
			CLEC2B	-0.347509
			ATP1A1	-0.347873
			SRSF2	-0.356081
			GLIPR1	-0.35722
			USP36	-0.358119
			RPS27A	-0.364494
			YPEL5	-0.37076
			SERTAD1	-0.379446
			MCL1	-0.386991
			UBE2S	-0.397899
			DNAJA1	-0.407559
			ZFP36	-0.413661
			GPR183	-0.413995
			RPS12	-0.415026
			RPL36A	-0.429597
			PABPC1	-0.457339
			CITED2	-0.458187
			S100A11	-0.472127
			CD6	-0.477048
			RGCC	-0.485109
			VIM	-0.488841
			GADD45B	-0.494749
			NR4A2	-0.536051
			TUBA4A	-0.540466
			GPR65	-0.542881
			MYADM	-0.547221
			ALOX5AP	-0.558064
			CXCR4	-0.617154
			FOSB	-0.627342
			IL7R	-0.639121
			ID2	-0.648942
			CD69	-0.651488
			CCR7	-0.673336
			JUN	-0.679272
			PTGER4	-0.755278
			GZMA	-0.872156
			ZFP36L2	-0.892088
			TRAT1	-0.894353
			FOS	-0.948754
			KLRB1	-1.14826
			CCL5	-1.41789
			ANXA1	-2.01321

## Sheet: CD4-C1
group-DEG	AvgLogFC		subset-DEG	AvgLogFC
RPS4Y1	1.91214		VIM	0.668571
IGKC	0.996858		ANXA1	0.602989
HSPB1	0.353428		GZMA	0.578355
RPS2	0.349482		CCL5	0.563096
CD7	0.340548		S100A11	0.542732
ISG20	0.300855		LMNA	0.516388
TNFRSF4	0.278093		CRIP1	0.450881
SLC25A6	0.263172		ZFP36L2	0.447391
TMSB10	0.257759		CD52	0.440793
NBEAL1	-0.250206		S100A10	0.436602
GPR65	-0.250442		ANXA2	0.434699
ZFP36L1	-0.25165		LGALS1	0.432045
SKIL	-0.25377		ALOX5AP	0.418994
EIF4G2	-0.257987		TUBA4A	0.417999
ZFAND5	-0.262711		CXCR3	0.414247
IDI1	-0.263494		RGCC	0.39566
G3BP2	-0.273223		LDHA	0.375605
YPEL5	-0.280398		ZFP36	0.352383
DDX5	-0.283669		CXCR4	0.332166
CDKN1A	-0.285429		TXN	0.330766
ZNF90	-0.288459		B4GALT1	0.319495
RPS4X	-0.288664		FTH1	0.313477
PPP1R15A	-0.294951		BHLHE40	0.312694
RGS1	-0.303185		SH3BGRL3	0.312024
IFRD1	-0.304424		GLIPR1	0.309094
NR4A2	-0.305426		RNF125	0.30837
CDK17	-0.308247		TGFB1	0.306807
GPR183	-0.309284		CD99	0.3057
CXCR4	-0.314511		SLC7A5	0.300685
ATF4	-0.320421		NDUFS5	0.294564
BTG2	-0.32383		S100A6	0.292398
PTGER4	-0.329311		ITGB1	0.281072
IER2	-0.336251		PLIN2	0.279902
DNAJA1	-0.33902		MYL12A	0.279114
ZFP36	-0.360152		TRAT1	0.274605
STK17B	-0.368601		MCL1	0.271921
TNFAIP3	-0.370373		GPR183	0.270767
MYADM	-0.395485		PLP2	0.269589
LDLRAD4	-0.399817		YIPF5	0.25701
FOSB	-0.403277		COTL1	0.253638
PHLDA1	-0.414156		PDCL3	0.25247
CITED2	-0.419543		MYADM	0.251391
FOS	-0.425226		CNIH1	-0.253462
DDIT4	-0.458706		IGKC	-0.267677
TSC22D3	-0.481687		HSPA8	-0.270389
RP11-347P5.1	-0.495724		RGS2	-0.299257
EIF1AX	-0.505873		UBB	-0.301675
JUNB	-0.530601		EIF4A2	-0.301975
DUSP1	-0.534054		HSPE1	-0.355225
JUN	-0.574343		HSPD1	-0.393916
DDX3X	-0.612459		CD7	-0.397039
RGCC	-0.708511		ICOS	-0.419187
DUSP2	-0.758392		LTB	-0.440765
ZFP36L2	-0.785062		SAT1	-0.443501
XIST	-1.12289		DNAJA1	-0.472905
			CACYBP	-0.486329
			CD27	-0.533541
			HSP90AB1	-0.538596
			PMAIP1	-0.613111
			TNFRSF18	-0.641575
			HSPH1	-0.658631
			DNAJB1	-0.688151
			HSP90AA1	-0.695375
			HSPB1	-0.76655
			TNFRSF4	-0.784306
			BATF	-0.808185
			CARD16	-0.826723
			TIGIT	-0.872451
			HSPA1B	-1.45981
			HSPA1A	-1.54804

## Sheet: CD4-C3
group-DEG	AvgLogFC		subset-DEG	AvgLogFC
RPS4Y1	1.81386		HSPA1B	2.3966
IGKC	1.34243		HSPA1A	2.25916
HSPA6	1.20852		CCL4	1.91813
HSPB1	1.04128		DNAJB1	1.52178
IGHG3	1.032		HSP90AA1	1.4546
IGHG1	1.00134		DNAJA1	1.3708
FKBP4	0.814248		HSP90AB1	1.28242
HSPD1	0.779732		FOSB	1.28016
NUDC	0.750573		HSPH1	1.27198
BAG3	0.657989		MTRNR2L12	1.27189
CD7	0.579628		GADD45B	1.22298
DUSP4	0.566214		HSPB1	1.22245
HSPA1A	0.563324		DUSP1	1.01843
NKG7	0.554246		FOS	0.993928
DOK2	0.483607		INTS6	0.98885
HSPE1	0.467541		NEU1	0.985595
FABP5	0.461977		ZFAND2A	0.985419
CLEC2B	0.45731		MTRNR2L8	0.983238
CACYBP	0.457295		NKG7	0.967683
SQSTM1	0.433572		UBB	0.96503
SOD1	0.424292		JUN	0.960311
ZFAND2A	0.412354		NR4A1	0.954556
RHBDD2	0.397036		CD69	0.941482
HSP90AA1	0.391251		UBE2S	0.938431
ISG20	0.388745		HSPA8	0.920647
RARRES3	0.387128		MRPL18	0.916117
HSPH1	0.382194		NR4A2	0.900994
DNAJB1	0.380312		TUBB4B	0.891502
IL32	0.375732		DEDD2	0.868816
ISG15	0.366755		IER2	0.840859
PSME2	0.361201		EIF4A2	0.833388
HMGB2	0.341422		HSPE1	0.825634
PMAIP1	0.325655		SERTAD1	0.822419
SNX3	0.322974		RSRP1	0.819788
PGAM1	0.313871		CCL5	0.806146
RPS2	0.300679		ID2	0.774058
NDUFV2	0.299994		CITED2	0.754182
PKM	0.29159		HSPD1	0.733603
SEPW1	0.291234		DDX3X	0.692971
PSMB9	0.290395		RGS2	0.692405
HLA-C	0.288085		CACYBP	0.692
GAPDH	0.2815		TCP1	0.689832
FTL	0.275753		ZFAS1	0.661108
CD74	0.272359		TAGAP	0.654044
CCT3	0.267854		H2AFX	0.645325
UQCRB	0.26202		CKS2	0.640246
ENO1	0.258779		PPP1R15A	0.62314
GYPC	0.256928		TUBA1B	0.592916
PARK7	0.255017		MYADM	0.59078
SRSF5	-0.255996		KLF6	0.588629
SON	-0.26963		AHSA1	0.586759
ZFAS1	-0.272605		ANKRD37	0.579935
TUBB4B	-0.274272		CLK1	0.578287
IL7R	-0.277492		DYNLL1	0.574772
STK17B	-0.285237		IFRD1	0.566485
IVNS1ABP	-0.291584		BRD2	0.563968
ZFP36	-0.293884		ZC3HAV1	0.560418
SAP18	-0.298349		RSRC2	0.551319
SRSF2	-0.305791		ATF4	0.54833
SRSF3	-0.307114		TRA2B	0.522229
MYADM	-0.308135		EIF4A3	0.521043
DDX5	-0.308476		EIF5	0.516148
RPS4X	-0.323001		CHORDC1	0.516041
ZFP36L1	-0.327065		DNAJB6	0.513633
TNFAIP3	-0.334832		TUBA1A	0.512141
SNHG12	-0.347723		TSC22D3	0.497344
ID2	-0.349207		ANXA1	0.496196
EIF4A2	-0.350604		SRSF7	0.486079
SRSF7	-0.351758		GZMK	0.47523
ZNF90	-0.373476		TXNIP	0.469557
RSRP1	-0.374535		JUNB	0.451472
NBEAL1	-0.38383		ZFP36L1	0.447997
PTGER4	-0.384857		IRF1	0.435987
DDIT4	-0.388891		SRSF2	0.434606
TSC22D3	-0.395762		ARIH1	0.429058
HEXIM1	-0.407836		SAP18	0.418108
EIF1AX	-0.421155		DOK2	0.415754
RGCC	-0.431016		EIF4A1	0.411648
IER2	-0.43897		CCNL1	0.405677
NR4A2	-0.464728		TNFAIP3	0.398203
JUNB	-0.475112		SNHG8	0.394531
INTS6	-0.481597		ARGLU1	0.394035
GADD45B	-0.487514		GZMA	0.391793
RP11-347P5.1	-0.493539		H2AFZ	0.388885
DUSP2	-0.537341		RGCC	0.387726
JUN	-0.551531		FUS	0.382198
MTRNR2L8	-0.556734		MYLIP	0.37933
FOSB	-0.581398		SDCBP	0.375131
FOS	-0.591311		DUSP2	0.363432
MTRNR2L12	-0.607538		MT-ND4L	0.361328
EGR1	-0.60938		JMJD6	0.339016
CITED2	-0.65358		ACAP1	0.332418
ZFP36L2	-0.764064		CSRNP1	0.325788
DDX3X	-0.832379		TCF7	0.322857
DUSP1	-0.882061		CCT4	0.313192
XIST	-1.26006		PTGER4	0.312032
			SLC38A2	0.3114
			TOB1	0.311149
			TAF7	0.310952
			BTG2	0.310209
			CHMP1B	0.309246
			RBM39	0.309032
			C6orf48	0.307259
			ZFAND5	0.305273
			TBC1D10C	0.299384
			MT-ND5	0.28924
			EVL	0.287016
			PNRC1	0.282916
			PTPN7	0.261272
			TSPYL2	0.260817
			NEAT1	0.258271
			C1QBP	-0.252453
			FYN	-0.253927
			PAIP2	-0.25562
			NDUFB2	-0.255728
			SLIRP	-0.255843
			HCLS1	-0.255846
			TMED2	-0.256562
			NDUFB4	-0.257152
			TRAM1	-0.257667
			CALM3	-0.257728
			DDX27	-0.258013
			TMEM50A	-0.258415
			GHITM	-0.259025
			ARPC5	-0.259267
			COX8A	-0.259539
			HMGN1	-0.260329
			COX6C	-0.260554
			NDUFV2	-0.260688
			ATP6V1F	-0.262902
			RPS4Y1	-0.264543
			EIF3J	-0.266461
			ARPC3	-0.266927
			TRBC2	-0.268886
			GABARAPL1	-0.268891
			C9orf78	-0.268948
			H3F3A	-0.269423
			SELT	-0.270369
			UQCRQ	-0.271079
			ATP6V1G1	-0.271762
			AP2M1	-0.272043
			MED4	-0.272581
			EID1	-0.273679
			PABPC1	-0.273774
			FOXP1	-0.273885
			TYMP	-0.275235
			PSMA4	-0.276325
			GMFG	-0.276891
			LAMTOR5	-0.277139
			CDC42SE2	-0.277211
			SRP14	-0.278495
			SNU13	-0.28038
			COX6B1	-0.281415
			ATPIF1	-0.282313
			C9orf16	-0.28298
			CDC42	-0.284119
			HLA-A	-0.287013
			NDUFS6	-0.287306
			WDR74	-0.287861
			SRP9	-0.288174
			MAPK1IP1L	-0.290102
			RHOH	-0.29022
			COX7C	-0.290365
			CD2	-0.29043
			PSMB3	-0.290504
			ANXA2	-0.292966
			PRKAR1A	-0.293838
			CORO1B	-0.296261
			TCEB2	-0.297393
			PSMB6	-0.297456
			S100A4	-0.297553
			FXYD5	-0.298024
			SC5D	-0.29804
			UQCR11	-0.301545
			UQCR10	-0.301717
			EDF1	-0.305986
			CNIH1	-0.30665
			PBXIP1	-0.306899
			VDAC1	-0.308819
			ISG15	-0.310391
			POMP	-0.31249
			GADD45GIP1	-0.314988
			GSPT1	-0.315171
			CAPZA1	-0.315955
			ATP5E	-0.31608
			ATP5G3	-0.316138
			RPL36AL	-0.31703
			RNF125	-0.317304
			ISCU	-0.31886
			ATP5I	-0.320781
			C14orf2	-0.321268
			OST4	-0.322111
			PFKFB3	-0.322465
			UQCRB	-0.322819
			UQCRFS1	-0.323088
			C19orf53	-0.325521
			TMA7	-0.325533
			RBX1	-0.326544
			SUMO2	-0.327047
			UBE2B	-0.328483
			YIPF5	-0.329269
			EZR	-0.330172
			MRPL20	-0.330485
			COX7A2	-0.331226
			GPR183	-0.332119
			LDHB	-0.337133
			IL2RB	-0.341097
			SNRPG	-0.344441
			EVI2A	-0.34617
			SYAP1	-0.348396
			SNRPD1	-0.348478
			PARK7	-0.349997
			FKBP1A	-0.352115
			ITM2A	-0.356234
			PDCL3	-0.357971
			CCR6	-0.359025
			PSMB1	-0.36187
			UCP2	-0.376488
			PDCD4	-0.380918
			DUSP4	-0.382109
			FAM129A	-0.383077
			ATP5J2	-0.383827
			S100A11	-0.385316
			PKM	-0.385935
			ERH	-0.388151
			IL32	-0.388362
			LAPTM4A	-0.389709
			PRDX2	-0.40216
			MYL12B	-0.402559
			SUB1	-0.403906
			SH2D2A	-0.40536
			ARPC1B	-0.407473
			VIM	-0.411724
			YWHAB	-0.421008
			BRK1	-0.424784
			COX5B	-0.425095
			TPM4	-0.426177
			CD7	-0.426311
			PPP1CB	-0.427155
			ISCA1	-0.42825
			CREM	-0.428594
			ATP1B3	-0.43023
			LTB	-0.431337
			NDUFS5	-0.444765
			MYL6	-0.444948
			ENO1	-0.452957
			RPS27L	-0.47547
			BATF	-0.496604
			TNFRSF1B	-0.501947
			LEPROTL1	-0.506274
			NR3C1	-0.514908
			RHOG	-0.550297
			TNFRSF18	-0.55922
			ISG20	-0.574192
			SPOCK2	-0.574947
			FAM177A1	-0.595039
			SARAF	-0.628031
			TIGIT	-0.635897
			CCR7	-0.638513
			ARHGDIB	-0.642715
			FTH1	-0.666682
			CARD16	-0.699015
			TNFRSF4	-0.885448

## Sheet: CD4-C5
group-DEG	AvgLogFC		subset-DEG	AvgLogFC
RPS4Y1	2.02669		KLRB1	0.825567
IGKC	1.03966		CCR6	0.575928
RPS2	0.379849		IL7R	0.492852
ISG20	0.32317		AQP3	0.455692
GLTSCR2	0.281501		GPR65	0.454098
RPSA	0.268152		AC092580.4	0.45184
ITM2B	-0.255885		RPLP0	0.398489
CD47	-0.259208		FKBP11	0.377192
NBEAL1	-0.262527		PERP	0.318988
CKLF	-0.264203		CCR7	0.308862
IDI1	-0.266124		EEF1A1	0.306932
FOS	-0.267778		LTB	0.30281
MYL12A	-0.270949		GIMAP7	0.296999
DNAJA1	-0.290497		MGAT4A	0.296975
YPEL5	-0.291023		RPLP1	0.296909
CDKN1A	-0.303439		TNFRSF25	0.294348
SRSF7	-0.303591		GPR183	0.282839
PTPN22	-0.304816		RPL13	0.281627
BHLHE40	-0.306467		RPL34	0.278416
TNFAIP3	-0.307282		RPL3	0.278304
FAM118A	-0.311576		RPL36A	0.278105
STK17B	-0.317904		RPS12	0.275956
AC092580.4	-0.321007		SATB1	0.274692
PTGER4	-0.32956		FLT3LG	0.274358
BTG2	-0.335413		RPL5	0.273293
CCR6	-0.339597		PDE4D	0.271485
MYADM	-0.341775		RPS18	0.265361
ID2	-0.345809		RPL17	0.261983
CCNH	-0.35009		RPL31	0.26145
CXCR4	-0.35889		RORA	0.260428
GPR65	-0.361274		RPSA	0.259227
FOSB	-0.361895		RPS4X	0.258743
GPR183	-0.370033		RPL10A	0.258119
NR4A2	-0.383763		EEF1B2	0.256704
PHLDA1	-0.397894		RPL32	0.255756
IER2	-0.405978		RPS5	0.251995
EIF1AX	-0.411807		RPL4	0.250555
RP11-347P5.1	-0.419698		CHMP1B	-0.251694
ZFP36	-0.443881		ZC3HAV1	-0.252114
TSC22D3	-0.446496		TPI1	-0.252473
RGS1	-0.471112		DYNLL1	-0.252612
CITED2	-0.484449		TRA2B	-0.252712
DDIT4	-0.502303		RGCC	-0.253187
JUN	-0.509938		SAMSN1	-0.253815
DUSP1	-0.515061		LAT	-0.254407
DDX3X	-0.525369		CKS2	-0.261111
JUNB	-0.591896		ITM2A	-0.263586
RGCC	-0.679242		EIF5	-0.265661
ZFP36L2	-0.735695		CNIH1	-0.268568
DUSP2	-0.76181		CYTIP	-0.268766
XIST	-0.989748		IER2	-0.269382
			RILPL2	-0.270865
			FYB	-0.271839
			PPP1R2	-0.274182
			RHBDD2	-0.274525
			H2AFZ	-0.276046
			HERPUD1	-0.278499
			MRPS6	-0.280061
			CITED2	-0.282031
			KLF6	-0.284201
			FAM46C	-0.290804
			PLIN2	-0.292132
			RSRC2	-0.295727
			NAMPT	-0.300616
			CLK1	-0.300622
			TRBC1	-0.300811
			WDR74	-0.303346
			EIF4A2	-0.304022
			SDCBP	-0.305433
			ACTG1	-0.307615
			ITGB2	-0.309127
			IFI16	-0.30934
			KPNA2	-0.311373
			CALM3	-0.32064
			DUSP2	-0.320714
			STAT3	-0.324916
			IFRD1	-0.326258
			CCL5	-0.326454
			LGALS1	-0.326802
			DOK2	-0.327955
			UBC	-0.339885
			TUBB4B	-0.341366
			SOD1	-0.35779
			DUSP1	-0.359365
			HMGB2	-0.362568
			FOSB	-0.369743
			COTL1	-0.374445
			TYMP	-0.380683
			UBE2S	-0.381449
			CD7	-0.384766
			RGS1	-0.385413
			MT1X	-0.389068
			CORO1B	-0.389125
			ZNF331	-0.413089
			MT2A	-0.413986
			UBB	-0.417957
			CACYBP	-0.434538
			JUNB	-0.447022
			TNFRSF18	-0.457203
			HLA-DPB1	-0.475633
			TNFRSF4	-0.476703
			RHOH	-0.476714
			GADD45B	-0.482294
			HSPD1	-0.485426
			HSP90AB1	-0.501026
			CD74	-0.506905
			NR4A2	-0.512643
			HSPE1	-0.5134
			HLA-DPA1	-0.521715
			LINC00152	-0.527163
			ICOS	-0.542814
			NR3C1	-0.563105
			ARID5B	-0.565325
			DNAJA1	-0.569965
			SAT1	-0.583515
			PMAIP1	-0.64823
			HSPH1	-0.667088
			HSP90AA1	-0.692018
			CARD16	-0.727765
			BATF	-0.762592
			DNAJB1	-0.798221
			HLA-DRB1	-0.816572
			HSPB1	-0.844519
			TIGIT	-1.03542
			DUSP4	-1.03881
			HSPA1A	-1.52036

[truncated: 6 more sheets: CD4-C6, CD4-C9, CD8-C0, CD8-C2, CD8-C11, CD8-C14]
