# Supplementary material for: Dysregulation of TFH-B-TRM lymphocyte cooperation is associated with unfavorable anti-PD-1 responses in EGFR-mutant lung cancer
Source: Nat Commun. 2021 Oct 18;12:6068. doi: 10.1038/s41467-021-26362-0 (PMC8523541; doi:10.1038/s41467-021-26362-0)
Supplement: Supplementary file 6 — Supplementary Data 4 [file 41467_2021_26362_MOESM6_ESM.xlsx]

## Sheet: Table S4a
Supplementary Data 4a. Cell counts of each subset per area in whole slide (n=9).
ID	EGFR type	Stage	PD-L1	CD8/mm2	CD103+CD8+/mm2	GZMB+CD103+CD8+/mm2	CD4/mm2	CD4+CXCL13+/mm2
P1	wild type	IB	0	268.409	55.0563	5.63661	850.477	124.345
P2	E19 del	IIIA	0.01	44.8259	0	0	394.456	1.54356
P4	wild type	IB	0.7	200.328	37.752	0.024	2362.94	828.046
P5	G719A	IA	0	110.353	2.72649	0.0140541	868.688	317.274
P6	wild type	IIB	1	47.8521	2.98698	0.12093	1586.83	812.273
P7	E19 del	IB	0	116.198	7.22349	0.18087	916.053	153.975
P8	G719S	IIIA	0	267.718	14.3591	0.248182	1216.14	428.436
P9	wild type	IIB	0.01	306.577	69.9029	1.33714	853.061	222.91
P10	wild type	IA	0.05	191.868	6.96473	0.0122835	962.372	210.911

## Sheet: Table S4b
Supplementary Data 4b. Total cell count of each subset in TLS-like lesions (n=9).
ID	EGFR type	Stage	PD-L1	Area of TLS (mm2)	CD4+	CD4+CXCL13+	CD8+	CD8+CD103+	CD20+	CD20+CXCR5+
P1	wild type	IB	0	17.9116	28361	5519	9352	5567	4851	1651
P2	E19 del	IIIA	0.01	1.27967	2929	24	489	38	381	6
P4	wild type	IB	0.7	11.7848	31725	15263	2512	844	1696	937
P5	G719A	IA	0	0.917647	1121	643	290	75	1087	684
P6	wild type	IIB	1	19.9232	34613	16095	5726	2218	874	589
P7	E19 del	IB	0	9.02948	13778	4296	3216	1042	4621	3037
P8	G719S	IIIA	0	6.12988	10235	4958	1219	251	8414	5912
P9	wild type	IIB	0.01	9.18221	10493	3779	6481	2713	3334	1290
P10	wild type	IA	0.05	21.2433	31761	9635	16961	3044	7021	3981

## Sheet: Table S4c
Supplementary Data 4c. Cell counts of each subset per area in whole slide of independent set (n=19).
ID	EGFR type	Stage	PD-L1	CD20/mm2	CD4/mm2	CD8/mm2	CD8+CD103+/mm2	CD4+CXCL13+/mm2
P1	wild type	IIIA	0.4	242.939	1082.66	491.922	61.3853	208.778
P2	wild type	IIIA	0.95	0.451497	633.102	772.208	440.958	428.717
P3	wild type	IIA	0	286.548	536.745	444.565	56.0727	49.0473
P4	wild type	IIA	0	311.602	627.807	501.873	65.5766	63.5565
P5	wild type	IIA	0	280.217	514.761	157.614	50.167	202.13
P6	wild type	IIIA	0	995.595	664.85	563.973	141.789	63.2144
P7	wild type	IIA	0	549.923	812.459	366.777	144.802	449.97
P8	wild type	IIA	0.9	421.45	1480.1	1242.54	266.237	283.662
P9	wild type	IIB	0.1	448.463	732.823	290.905	64.5104	164.077
P10	G719A	IB	0	116.684	522.028	434.576	28.5333	126.541
P11	L858R	IIB	0.1	89.3283	206.724	176.8	30.9938	60.8632
P12	E19del	IB	0	79.2897	604.149	153.108	64.9741	20.4065
P13	E19del	IIA	0	493.996	474.014	68.9576	61.5314	31.3489
P14	L858R	IIA	0	165.095	331.836	326.236	28.7806	56.6569
P15	E19del	IIA	0	174.941	494.016	429.065	32.6844	51.388
P16	E19del	IIB	0	189.998	1068.78	82.2287	38.674	196.637
P17	E19del	IIB	0	19.3716	175.937	10.6304	7.64969	4.28556
P18	L858R	IIB	0	78.8724	352.516	244.224	38.5391	59.9989
P19	E19del	IA	0.8	118.611	908.952	545.594	55.4882	60.1929

## Sheet: Table S4d
Supplementary Data 4d. Total cell count of each subset in TLS-like lesions of independent set (n=19).
ID	EGFR type	Stage	PD-L1	CD20	CD4	CD8	CD8+CD103+	CD4+CXCL13+	TLS-like lesion
P1	wild type	IIIA	0.4	33180	41791	28962	2217	6581	18.3579
P2	wild type	IIIA	0.95	50833	39602	36421	16827	25607	22.3158
P3	wild type	IIA	0	29634	21234	8324	2001	4962	14.4188
P4	wild type	IIA	0	36576	30762	14994	1055	4945	19.8977
P5	wild type	IIA	0	34424	25443	8543	2215	14493	18.1036
P6	wild type	IIIA	0	45143	18852	12847	4786	2251	12.7557
P7	wild type	IIA	0	29992	16273	5174	2230	9778	9.83543
P8	wild type	IIA	0.9	21928	47849	34488	5474	11890	19.3592
P9	wild type	IIB	0.1	129809	139805	45931	10115	31677	107.262
P10	G719A	IB	0	9470	12104	6154	435	5133	5.14241
P11	L858R	IIB	0.1	2175	396	188	48	124	0.717519
P12	E19del	IB	0	3528	1204	531	305	134	2.18259
P13	E19del	IIA	0	7820	7933	507	280	583	2.58669
P14	L858R	IIA	0	9550	5810	823	332	2364	2.86433
P15	E19del	IIA	0	4975	3197	752	327	1435	2.65374
P16	E19del	IIB	0	17014	15006	1148	487	7733	6.1117
P17	E19del	IIB	0	0	0	0	0	0	0
P18	L858R	IIB	0	1624	2022	1408	148	539	0.801664
P19	E19del	IA	0.8	3863	4718	1380	168	806	1.53184
