# Supplementary material for: Dysregulation of TFH-B-TRM lymphocyte cooperation is associated with unfavorable anti-PD-1 responses in EGFR-mutant lung cancer
Source: Nat Commun. 2021 Oct 18;12:6068. doi: 10.1038/s41467-021-26362-0 (PMC8523541; doi:10.1038/s41467-021-26362-0)
Supplement: Supplementary file 7 — Supplementary Data 5 [file 41467_2021_26362_MOESM7_ESM.xlsx]

## Sheet: Table S5a
Supplementary Data 5a. Baseline characateristics of paients with multiplex immunofluorescence as independent set.
Characteristics	Number (%)
A total numbers of patients	19
Age in years (median, range)	67 (45-83)
Sex
Male	12 (63.2%)
Female	7 (36.8%)
Smoking History
Never	10 (52.6%)
Former	4 (21.1%)
Current	5 (26.3%)
Histology
Adenocarcinoma	19 (100%)
Squamous cell carcinoma	0 (0%)
Mutational status
Wild type	9 (47.4%)
EGFR mutation	10 (52.6%)
EGFR mutation type
L858R	3 (15.8%)
E19del	6 (31.6%)
G719A	1 (5.3%)
PD-L1
positive (>1%)	6 (31.6%)
negative	13 (68.4%)
Stage
I	3 (15.8%)
II	13 (68.4%)
III	3 (15.8%)
IV	0 (0%)

## Sheet: Table S5b
Supplementary Data 5b. Baseline characateristics of paients with flow cytometry
Characteristics	Number (%)
A total numbers of patients	35
Age in years (median, range)	68 (41-86)
Sex
Male	12 (34.3%)
Female	23 (65.7%)
Smoking History
Never	13 (37.1%)
Former	9 (25.7%)
Current	13 (37.1%)
Histology
Adenocarcinoma	30 (85.7%)
Squamous cell carcinoma	5 (14.3%)
Mutational status
Wild type	16 (45.7%)
EGFR mutation	19 (54.3%)
EGFR mutation type
L858R	5 (14.3%)
E19del	9 (25.7%)
Others*	5 (14.3%)
PD-L1
positive (>1%)	19 (54.3%)
negative	16 (45.7%)
Stage
I	21 (60.0%)
II	4 (11.4%)
III	9 (25.7%)
IV	1 (2.9%)
*Others included L861Q (n=1), G719A (n=1), E20ins (n=3)
