# Supplementary material for: Dysregulation of TFH-B-TRM lymphocyte cooperation is associated with unfavorable anti-PD-1 responses in EGFR-mutant lung cancer
Source: Nat Commun. 2021 Oct 18;12:6068. doi: 10.1038/s41467-021-26362-0 (PMC8523541; doi:10.1038/s41467-021-26362-0)
Supplement: Supplementary file 8 — Supplementary Data 6 [file 41467_2021_26362_MOESM8_ESM.xlsx]

## Sheet: S6a
Supplementary Data 6a. Transition probability of each subset in EGFR-WT and EGFR-MT
Current state; Future state
[EGFR-WT]
	CD8_0	CD8_11	CD8_14	CD8_2
CD8_0	0.769114	0.666276	0.50944	0.386286
CD8_11	0.0953177	0.158825	0.207826	0.0418196
CD8_14	0.0033138	0.00913145	0.0424631	0.00334625
CD8_2	0.132255	0.165768	0.24027	0.568548
[EGFR-MT]
	CD8_0	CD8_11	CD8_14	CD8_2
CD8_0	0.763448	0.723052	0.543662	0.517601
CD8_11	0.103531	0.1608	0.202618	0.0681331
CD8_14	0.0030091	0.00389716	0.0341845	0.00239984
CD8_2	0.130012	0.112251	0.219536	0.411866

## Sheet: S6b
Supplementary Data 6b. Transition probability of each cell in EGFR-WT
CD8_0 -> CD8_0	CD8_11->CD8_0	CD8_14->CD8_0	CD8_2->CD8_0	CD8_0->CD8_11	CD8_11->CD8_11	CD8_14->CD8_11	CD8_2->CD8_11	CD8_0->CD8_14	CD8_11->CD8_14	CD8_14->CD8_14	CD8_2->CD8_14	CD8_0->CD8_2	CD8_11->CD8_2	CD8_14->CD8_2	CD8_2->CD8_2
0.830223	0.698147	0.453213	0.350878	0.0316734	0.211318	0.23198	0.0205823	0.00269575	0.0205919	0.0462718	0.00295619	0.135408	0.069943	0.268536	0.625583
0.790635	0.639185	0.477003	0.49512	0.127348	0.247681	0.219279	0.01902	0.00363942	0.00341253	0.0469341	0.00361152	0.0783781	0.109722	0.256785	0.482248
0.81201	0.70464	0.47087	0.379902	0.0208597	0.192394	0.218576	0.011002	0.0045158	0.00120183	0.0276955	0.00382221	0.162615	0.101764	0.282858	0.605274
0.80883	0.71799	0.332217	0.396113	0.120722	0.190738	0.230784	0.0204876	0.00251337	0.00504487	0.0478028	0.00245019	0.0679343	0.0862275	0.389197	0.580949
0.799734	0.650213	0.536139	0.280635	0.119819	0.215085	0.202843	0.0221967	0.00451423	0.00342774	0.0333047	0.00277948	0.0759321	0.131274	0.227713	0.694389
0.812805	0.693282	0.503669	0.354225	0.062894	0.190037	0.224837	0.0273231	0.00363663	0.00613063	0.0451483	0.00518801	0.120665	0.11055	0.226345	0.613263
0.804441	0.709767	0.526297	0.362467	0.0886274	0.159012	0.212746	0.0169186	0.0015242	0.00525936	0.0354196	0.00299948	0.105407	0.125961	0.225537	0.617615
0.766912	0.705423	0.554778	0.590485	0.108171	0.170252	0.209672	0.0117973	0.00339069	0.0139843	0.0294374	0.00196531	0.121526	0.11034	0.206113	0.395753
0.821153	0.803934	0.461382	0.446268	0.0754346	0.101019	0.231161	0.0773903	0.0045516	0.00249939	0.0463518	0.00259281	0.0988607	0.0925485	0.261105	0.473749
0.719229	0.655198	0.821987	0.449184	0.132936	0.164555	0.0518388	0.0608487	0.00375455	0.00323564	0.00142368	0.00456459	0.144081	0.177012	0.12475	0.485402
0.527771	0.710062	0.503511	0.393413	0.253661	0.17072	0.231401	0.0816864	0.00214832	0.0030316	0.0307601	0.00552943	0.216419	0.116187	0.234328	0.519372
0.802731	0.721418	0.488469	0.294393	0.128052	0.162683	0.244074	0.0245478	0.00371534	0.00179098	0.0343181	0.00216074	0.0655014	0.114108	0.233138	0.678898
0.774879	0.64252	0.405935	0.364998	0.143738	0.176345	0.211328	0.00760294	0.00465936	0.00518102	0.0426266	0.00268019	0.0767237	0.175954	0.340111	0.624719
0.805486	0.667531	0.552131	0.298844	0.100581	0.208186	0.203376	0.0439865	0.00435587	0.0025424	0.0286847	0.00304877	0.0895771	0.121741	0.215808	0.654121
0.791631	0.689597	0.815589	0.343686	0.110306	0.161743	0.0593623	0.018354	0.00228668	0.000717271	0.00233333	0.00279943	0.0957761	0.147943	0.122715	0.63516
0.815322	0.688082	0.37134	0.335365	0.122614	0.183323	0.24056	0.163681	0.0020058	0.0192772	0.0331172	0.00471048	0.060058	0.109317	0.354983	0.496244
0.642561	0.663761	0.564675	0.359219	0.234297	0.208506	0.220622	0.0230031	0.00266039	0.00310924	0.0312758	0.00406582	0.120482	0.124624	0.183427	0.613712
0.800653	0.679894	0.584553	0.352053	0.11711	0.165723	0.186541	0.0131304	0.00343661	0.0020023	0.0307707	0.0028444	0.0788002	0.152381	0.198135	0.631972
0.806718	0.769177	0.391398	0.358781	0.119404	0.146199	0.255744	0.065036	0.0022344	0.00182015	0.0362586	0.00415819	0.0716436	0.0828039	0.316599	0.572025
0.757431	0.721636	0.300269	0.347927	0.181178	0.175196	0.205979	0.0232477	0.00348181	0.00461391	0.0649635	0.00237638	0.0579089	0.0985542	0.428789	0.626449
0.727817	0.633978	0.375435	0.338428	0.180536	0.197017	0.242891	0.00937892	0.00365326	0.0243558	0.0372867	0.00205628	0.0879938	0.14465	0.344387	0.650136
0.64994	0.644629	0.572393	0.399141	0.207243	0.209591	0.236066	0.0274825	0.00403065	0.00314192	0.0385792	0.00298843	0.138787	0.142638	0.152962	0.570388
0.787535	0.675254	0.438085	0.354657	0.125246	0.187521	0.241563	0.0426762	0.00282961	0.0150144	0.037169	0.00171231	0.0843894	0.122211	0.283183	0.600955
0.807046	0.736108	0.376826	0.474403	0.122332	0.162694	0.266842	0.0142878	0.00262156	0.00943876	0.043596	0.00302133	0.0680003	0.0917594	0.312736	0.508288
0.807901	0.728008	0.398042	0.395826	0.0676426	0.138979	0.239545	0.0236561	0.00325091	0.00329588	0.0229721	0.00405562	0.121205	0.129717	0.33944	0.576463
0.610183	0.616681	0.499958	0.360331	0.00512139	0.25688	0.237088	0.123007	0.00363481	0.00329888	0.0374341	0.00474309	0.381061	0.12314	0.22552	0.511919
0.698143	0.726786	0.490717	0.368368	0.205942	0.172797	0.249319	0.0199881	0.00263114	0.00149374	0.0301492	0.00290949	0.0932847	0.0989235	0.229815	0.608735
0.812714	0.744325	0.397741	0.324617	0.0910037	0.16759	0.238165	0.0220461	0.00242904	0.0028406	0.0324718	0.00220131	0.093853	0.0852449	0.331622	0.651135
0.771823	0.695845	0.573408	0.555067	0.0858332	0.186403	0.175794	0.128258	0.00236576	0.00551977	0.0395406	0.00507435	0.139978	0.112231	0.211258	0.3116
0.811897	0.673033	0.403321	0.397313	0.0668835	0.197273	0.272435	0.018933	0.00499226	0.00191032	0.0357435	0.0047187	0.116228	0.127783	0.2885	0.579035
0.730997	0.673144	0.486347	0.334741	0.17545	0.135775	0.227034	0.0554502	0.00327101	0.0276037	0.0378343	0.00321172	0.0902818	0.163477	0.248785	0.606597
0.787159	0.726257	0.518173	0.355389	0.122073	0.151765	0.242948	0.0119506	0.00121125	0.00362012	0.0377534	0.00312543	0.0895575	0.118358	0.201125	0.629535
0.718841	0.654179	0.490024	0.440553	0.00940898	0.128163	0.251082	0.0151159	0.0035432	0.00451924	0.0355322	0.00467436	0.268207	0.213139	0.223362	0.539657
0.817917	0.708313	0.416447	0.404321	0.0873392	0.142957	0.216565	0.0156345	0.00437209	0.0339901	0.0389929	0.00325905	0.0903721	0.11474	0.327995	0.576786
0.802385	0.612326	0.45885	0.320864	0.0438736	0.126397	0.242301	0.0172723	0.00444737	0.00683478	0.0325297	0.00295584	0.149294	0.254443	0.266319	0.658908
0.761415	0.635119	0.488216	0.352183	0.145815	0.123035	0.238486	0.0368074	0.00408231	0.0191456	0.0695241	0.00213576	0.0886871	0.2227	0.203774	0.608874
0.810269	0.666386	0.363653	0.349017	0.043061	0.131946	0.239224	0.0293214	0.00265714	0.0346755	0.0417379	0.00259644	0.144013	0.166993	0.355385	0.619065
0.742357	0.727348	0.5063	0.368786	0.181636	0.164898	0.164411	0.0132113	0.00439769	0.0035739	0.058518	0.00424133	0.0716091	0.10418	0.270771	0.613761
0.725793	0.66905	0.59371	0.310399	0.151893	0.120628	0.221592	0.0205148	0.00293006	0.00721566	0.0554841	0.00314404	0.119384	0.203107	0.129214	0.665943
0.745246	0.582585	0.471846	0.35843	0.134678	0.108402	0.26846	0.217191	0.00511966	0.00512758	0.0538741	0.00562683	0.114957	0.303886	0.205821	0.418753
0.776726	0.692823	0.505923	0.816988	0.144046	0.11665	0.143007	0.0982188	0.00131947	0.00321682	0.0759179	0.00230236	0.0779088	0.18731	0.275152	0.0824912
0.822252	0.609957	0.526389	0.361517	0.038601	0.119933	0.255413	0.0493758	0.00198844	0.00167619	0.0402832	0.00196022	0.137158	0.268434	0.177914	0.587147
0.818549	0.604796	0.400049	0.309342	0.102276	0.135764	0.267499	0.0301862	0.00207235	0.0032686	0.0392026	0.00345228	0.0771026	0.256172	0.293249	0.65702
0.804891	0.666428	0.532672	0.311027	0.103038	0.120775	0.166194	0.0208251	0.00606613	0.00538532	0.0673419	0.00430554	0.0860047	0.207412	0.233792	0.663842
0.719978	0.65603	0.459438	0.377725	0.158956	0.126571	0.239954	0.0928683	0.00419695	0.0290445	0.0388558	0.00177906	0.116868	0.188355	0.261752	0.527627
0.819289	0.587894	0.504436	0.323531	0.0670559	0.109258	0.134337	0.012888	0.0038243	0.00364828	0.0645096	0.00245498	0.109831	0.299199	0.296717	0.661126
0.736324	0.637372	0.48991	0.386268	0.181868	0.255267	0.244763	0.0191994	0.00516616	0.00311246	0.0417307	0.00234459	0.0766417	0.104249	0.223596	0.592188
0.806033	0.678767	0.415895	0.417378	0.106566	0.162909	0.214158	0.00770308	0.00388505	0.00345095	0.0629445	0.00436781	0.0835163	0.154873	0.307003	0.570551
0.807075	0.635921	0.524246	0.336789	0.102617	0.115403	0.110601	0.0113607	0.00177749	0.00437253	0.0691693	0.00312019	0.0885311	0.244304	0.295984	0.64873
0.829391	0.618808	0.549534	0.489267	0.0567088	0.104166	0.148776	0.102467	0.0033878	0.065511	0.0697464	0.00216463	0.110512	0.211515	0.231944	0.406101
0.808476	0.568328	0.400663	0.31446	0.113283	0.114891	0.238445	0.0192496	0.00151613	0.00595472	0.0341141	0.00128589	0.076725	0.310827	0.326779	0.665004
0.802522	0.626992	0.564166	0.311255	0.124505	0.236828	0.196301	0.0198136	0.0041194	0.00342265	0.0516209	0.00271419	0.068854	0.132757	0.187912	0.666217
0.792229	0.686464	0.497806	0.357597	0.13395	0.124079	0.201182	0.0143523	0.00449135	0.00419111	0.0508387	0.00161679	0.0693296	0.185265	0.250173	0.626434
0.815453	0.643142	0.539244	0.342672	0.102921	0.118523	0.235856	0.013464	0.00307064	0.0385211	0.0501235	0.00262212	0.0785549	0.199813	0.174776	0.641242
0.802899	0.583186	0.556826	0.305127	0.114357	0.12553	0.201952	0.0155676	0.00391447	0.00457367	0.0421609	0.00217992	0.0788292	0.28671	0.199061	0.677125
0.78456	0.721593	0.493792	0.328452	0.127875	0.174847	0.244504	0.0293167	0.00161467	0.00322546	0.0526309	0.00416794	0.0859506	0.100334	0.209073	0.638063
0.798879	0.740359	0.393824	0.34678	0.126419	0.150242	0.252047	0.0120147	0.00448316	0.00351728	0.0431746	0.00291403	0.070219	0.105882	0.310955	0.638291
0.838069	0.692678	0.707858	0.290843	0.0753015	0.202758	0.190222	0.0246355	0.00201917	0.00482378	0.0343271	0.00100228	0.08461	0.0997399	0.0675927	0.683519
0.761932	0.653543	0.447771	0.343967	0.0072421	0.112317	0.239583	0.0284083	0.00351883	0.0204008	0.0506435	0.000645261	0.227307	0.213739	0.262003	0.626979
0.761107	0.669507	0.526776	0.444278	0.159713	0.125779	0.226128	0.0101488	0.00338451	0.0449048	0.0512608	0.00242466	0.0757954	0.159809	0.195836	0.543149
0.821198	0.533374	0.48921	0.33612	0.081022	0.111878	0.231196	0.0171874	0.00460043	0.00393633	0.0390617	0.00276799	0.0931797	0.350811	0.240532	0.643925
0.79125	0.689937	0.826042	0.357577	0.0561967	0.0543929	0.0448681	0.0207899	0.00689772	0.00319615	0.00237345	0.00348384	0.145655	0.252474	0.126716	0.618149
0.740899	0.589401	0.594665	0.352181	0.140467	0.134729	0.215504	0.0201993	0.00363865	0.00430496	0.0542503	0.0030428	0.114996	0.271566	0.135581	0.624576
0.828889	0.667815	0.483882	0.356042	0.0462447	0.0928913	0.238658	0.0328434	0.00484563	0.00549991	0.0379012	0.00376257	0.120021	0.233794	0.239559	0.607352
0.842055	0.718496	0.364912	0.372244	0.0427836	0.121084	0.248658	0.0141714	0.00586584	0.00234516	0.0398071	0.0031978	0.109296	0.158074	0.346623	0.610387
0.807389	0.623041	0.512663	0.355023	0.135098	0.14046	0.2276	0.0189291	0.00217152	0.0242025	0.0624488	0.00335285	0.0553418	0.212296	0.197288	0.622695
0.806505	0.683463	0.526914	0.327736	0.1111	0.117001	0.18729	0.0294135	0.00189352	0.00747306	0.0393753	0.00101279	0.0805023	0.192063	0.246421	0.641838
0.836148	0.677123	0.377885	0.293879	0.0755185	0.169585	0.230058	0.0252756	0.00226521	0.00392376	0.055761	0.00395128	0.0860678	0.149367	0.336296	0.676894
0.80998	0.673807	0.603778	0.271907	0.00619689	0.20748	0.254838	0.220761	0.00116347	0.0142358	0.0446439	0.00717452	0.18266	0.104477	0.0967409	0.500157
0.766692	0.696823	0.845742	0.336993	0.112204	0.114227	0.0315741	0.0136619	0.00464878	0.00499493	0.00289108	0.00222845	0.116455	0.183954	0.119793	0.647117
0.808808	0.695515	0.508874	0.322656	0.0928863	0.228368	0.22947	0.0453276	0.00311647	0.00490153	0.051233	0.00243653	0.0951894	0.0712154	0.210422	0.62958
0.825783	0.695013	0.410569	0.323987	0.0550915	0.198011	0.223134	0.0200251	0.00179373	0.00288122	0.0473302	0.00140671	0.117332	0.104095	0.318966	0.654581
0.774412	0.694122	0.589422	0.321627	0.126344	0.208448	0.218435	0.0232126	0.00430994	0.0152879	0.0387653	0.00278135	0.094934	0.0821417	0.153377	0.652379
0.697949	0.667487	0.554159	0.425161	0.212278	0.133286	0.234026	0.0666639	0.0048287	0.032865	0.0393096	0.00522308	0.0849437	0.166363	0.172505	0.502952
0.683979	0.680801	0.405164	0.272652	0.15306	0.219686	0.232281	0.0114183	0.00279445	0.00601285	0.0434565	0.00228205	0.160167	0.0935003	0.319098	0.713648
0.780437	0.614532	0.538885	0.294018	0.078661	0.130196	0.23036	0.0311333	0.00463626	0.0420447	0.0390763	0.00163993	0.136266	0.213228	0.191679	0.673209
0.788641	0.62044	0.429613	0.26513	0.146286	0.11959	0.242037	0.143639	0.00297387	0.0399488	0.0345174	0.00182393	0.0620987	0.220022	0.293832	0.589407
0.8279	0.737838	0.609389	0.530651	0.0722216	0.120446	0.191516	0.0194996	0.00494945	0.0027367	0.034625	0.00400854	0.0949293	0.138979	0.16447	0.445841
0.779949	0.592048	0.405893	0.401352	0.150701	0.116266	0.208459	0.0460868	0.00189191	0.0176772	0.0489514	0.00334098	0.0674578	0.274008	0.336696	0.549221
0.78715	0.725823	0.463682	0.370323	0.109788	0.0785158	0.243778	0.00997542	0.00209826	0.00321946	0.0330144	0.00146788	0.100964	0.192442	0.259526	0.618234
0.791625	0.646657	0.500599	0.288983	0.142069	0.126954	0.227838	0.0272713	0.00264347	0.0059506	0.0461711	0.00196891	0.0636622	0.220439	0.225392	0.681777
0.827652	0.641904	0.759734	0.772182	0.0218365	0.117374	0.0342729	0.134733	0.00312012	0.0294021	0.00322049	0.0044813	0.147391	0.21132	0.202773	0.0886035
0.759928	0.717528	0.576182	0.350424	0.125586	0.107757	0.211208	0.0141832	0.00370216	0.00298864	0.0499376	0.00327406	0.110783	0.171727	0.162673	0.632119
0.770501	0.594628	0.388791	0.360827	0.11974	0.114837	0.244924	0.0281956	0.00344221	0.0422352	0.0460811	0.00262765	0.106317	0.2483	0.320204	0.60835
0.798448	0.698353	0.53578	0.351888	0.0969708	0.189665	0.21463	0.00917174	0.00167573	0.00193608	0.0387861	0.00295891	0.102906	0.110046	0.210803	0.635981
0.784429	0.721136	0.481858	0.367162	0.116112	0.13934	0.210231	0.0155254	0.00190394	0.00230044	0.043207	0.00206074	0.0975549	0.137224	0.264704	0.615252
0.811877	0.693482	0.659178	0.357337	0.125725	0.214793	0.207622	0.00874942	0.00256442	0.00220874	0.0519695	0.00309893	0.0598336	0.0895167	0.0812308	0.630815
0.778341	0.550744	0.518706	0.315081	0.145997	0.113929	0.239724	0.0153668	0.00213959	0.00563491	0.057754	0.00318594	0.0735225	0.329692	0.183816	0.666366
0.809377	0.715921	0.404198	0.242851	0.122345	0.125573	0.235559	0.0381766	0.00275604	0.0041451	0.0421435	0.00210807	0.0655215	0.154361	0.3181	0.716864
0.80944	0.655873	0.429762	0.359891	0.110317	0.220282	0.252535	0.0202973	0.00173878	0.00238361	0.055421	0.00201787	0.0785044	0.121461	0.262282	0.617794
0.814214	0.660932	0.515907	0.312673	0.117772	0.116484	0.233659	0.0318621	0.00202971	0.0298909	0.0491406	0.00284172	0.065984	0.192693	0.201293	0.652623
0.808404	0.729946	0.578441	0.448878	0.0780276	0.109745	0.190986	0.0100184	0.00121941	0.00378152	0.0472138	0.00210701	0.112349	0.156527	0.183359	0.538997
0.819146	0.629377	0.615895	0.318381	0.062998	0.110798	0.206417	0.0174138	0.00435155	0.0512328	0.0446915	0.00174234	0.113504	0.208592	0.132997	0.662463
0.818665	0.67967	0.812787	0.399409	0.0659049	0.111501	0.0245042	0.0139297	0.00312824	0.00879094	0.00132835	0.00285304	0.112302	0.200038	0.16138	0.583808
0.842173	0.691245	0.38592	0.468684	0.0775566	0.131288	0.239848	0.261711	0.00199433	0.00786614	0.0422099	0.0412888	0.0782759	0.169601	0.332022	0.228316
0.745647	0.656152	0.502467	0.317098	0.137876	0.122688	0.221552	0.0255551	0.00166125	0.0464935	0.0646181	0.00211847	0.114816	0.174666	0.211363	0.655229
0.799357	0.589714	0.600182	0.381269	0.0502536	0.0543689	0.192792	0.0266943	0.00536368	0.00423636	0.0509123	0.00232044	0.145026	0.35168	0.156113	0.589716
0.766077	0.758468	0.573491	0.358529	0.143515	0.160033	0.189725	0.218334	0.00436424	0.00327497	0.0423214	0.00451319	0.086043	0.078224	0.194462	0.418624
0.80315	0.704978	0.460758	0.36803	0.102079	0.132322	0.224203	0.0226648	0.00450563	0.00203433	0.0391954	0.00294896	0.0902657	0.160665	0.275844	0.606356
0.827763	0.693355	0.504758	0.302991	0.107443	0.121962	0.220873	0.034945	0.0030487	0.00320054	0.035719	0.00377114	0.0617451	0.181482	0.23865	0.658293
0.766698	0.528719	0.506307	0.363688	0.0821444	0.145001	0.244166	0.0320256	0.0039781	0.00584524	0.0427057	0.00299328	0.147179	0.320434	0.206821	0.601293
0.784699	0.621189	0.587293	0.352015	0.151008	0.11064	0.192359	0.0130284	0.00175908	0.0014572	0.0372467	0.00409481	0.0625339	0.266714	0.183101	0.630862
0.754372	0.631327	0.502971	0.42592	0.115391	0.107502	0.234487	0.0331768	0.00191404	0.00641205	0.0419632	0.00391471	0.128324	0.25476	0.220578	0.536988
0.763656	0.702817	0.438316	0.340983	0.12328	0.10091	0.220453	0.019893	0.00568954	0.00295261	0.0467368	0.00479281	0.107375	0.193321	0.294494	0.634331
0.564164	0.567966	0.509313	0.317461	0.191492	0.115585	0.238526	0.0134711	0.00221798	0.00367704	0.0402114	0.00272232	0.242126	0.312772	0.21195	0.666345
0.752522	0.715009	0.56675	0.373361	0.0115392	0.187564	0.203563	0.0188487	0.00210784	0.00395763	0.0353228	0.00296542	0.233831	0.0934694	0.194364	0.604825
0.806452	0.647479	0.434054	0.457913	0.111048	0.108778	0.234714	0.0568322	0.00221073	0.00496106	0.0369162	0.00135204	0.0802898	0.238782	0.294315	0.483903
0.773906	0.672816	0.418461	0.308729	0.138594	0.113307	0.257908	0.0165402	0.00115848	0.00315518	0.0462012	0.00168707	0.0863421	0.210722	0.27743	0.673043
0.717294	0.703391	0.498135	0.520903	0.195158	0.123596	0.237642	0.0833654	0.00176935	0.00520348	0.0508876	0.00513407	0.0857786	0.167809	0.213335	0.390597
0.829181	0.693461	0.49015	0.301137	0.0222172	0.154217	0.242664	0.0362324	0.00239096	0.00882268	0.0447624	0.00152032	0.146211	0.1435	0.222424	0.661111
0.778407	0.605131	0.499641	0.353143	0.136812	0.127697	0.240827	0.0280947	0.0015814	0.0101514	0.0277031	0.000859736	0.0832005	0.257021	0.231829	0.617902
0.785201	0.595096	0.557592	0.29545	0.03719	0.119368	0.207931	0.0480413	0.00233388	0.00642286	0.0611663	0.00277679	0.175275	0.279113	0.173311	0.653732
0.778724	0.70925	0.740812	0.345525	0.124139	0.140887	0.00996046	0.0667691	0.00234043	0.00392787	0.00337129	0.00144946	0.0947963	0.145935	0.245857	0.586257
0.804895	0.732768	0.474801	0.350939	0.102664	0.143163	0.230174	0.0195584	0.00147447	0.00414027	0.0552969	0.00383331	0.0909668	0.119928	0.239728	0.625669
0.808704	0.672992	0.538134	0.348082	0.0761209	0.204185	0.188616	0.0102232	0.00401078	0.00432291	0.0417133	0.00331783	0.111164	0.118501	0.231537	0.638377
0.822656	0.680814	0.561774	0.372093	0.10096	0.180704	0.221284	0.00787317	0.00400384	0.00213782	0.0452478	0.00281449	0.0723801	0.136344	0.171694	0.617219
0.811143	0.701829	0.577565	0.391539	0.111944	0.105842	0.245389	0.0110754	0.00535959	0.0396079	0.0345652	0.00495243	0.0715532	0.152722	0.14248	0.592433
0.780059	0.523983	0.477624	0.341539	0.128322	0.115321	0.242033	0.0219188	0.00174508	0.0511165	0.0442816	0.00240643	0.0898741	0.30958	0.236061	0.634135
0.792621	0.651078	0.607971	0.740325	0.114892	0.118087	0.171023	0.165981	0.00215372	0.0044762	0.0475457	0.00379289	0.0903337	0.226359	0.173461	0.0899004
0.824155	0.598437	0.548567	0.368016	0.107805	0.12075	0.180812	0.014285	0.00211448	0.0321121	0.0439044	0.00358916	0.0659261	0.248701	0.226717	0.61411
0.76218	0.694237	0.552444	0.32057	0.0375023	0.212643	0.224147	0.0168173	0.00265992	0.00350044	0.0299372	0.00548752	0.197658	0.0896191	0.193472	0.657126
0.805446	0.728832	0.519241	0.288841	0.114669	0.093453	0.200786	0.00347816	0.00383686	0.00232826	0.0430687	0.00439829	0.0760483	0.175387	0.236904	0.703283
0.795057	0.63133	0.583677	0.360883	0.121967	0.124318	0.213226	0.0168528	0.00496074	0.00398127	0.0443676	0.00276751	0.0780151	0.240371	0.15873	0.619497
0.766742	0.677428	0.545743	0.311976	0.121823	0.110266	0.198527	0.184822	0.00238567	0.014526	0.044401	0.00745004	0.109049	0.19778	0.211329	0.495752
0.716757	0.675325	0.523211	0.425034	0.142698	0.103279	0.209219	0.0149685	0.00412316	0.0408587	0.042331	0.00289354	0.136421	0.180537	0.225239	0.557104
0.829426	0.702563	0.586466	0.412578	0.0186498	0.137945	0.211281	0.0100763	0.00286536	0.00424517	0.0418741	0.00391372	0.149059	0.155247	0.160379	0.573431
0.840699	0.643143	0.510896	0.330099	0.0335371	0.118954	0.210868	0.00765666	0.00233675	0.00164077	0.0653258	0.00214142	0.123427	0.236262	0.21291	0.660102
0.824245	0.67609	0.34946	0.408171	0.0336304	0.1144	0.223845	0.0174791	0.00309633	0.0461445	0.0572667	0.00294076	0.139028	0.163366	0.369428	0.571409
0.709569	0.71799	0.497383	0.323052	0.00734198	0.118108	0.236558	0.0638934	0.00744267	0.00541946	0.0395332	0.00282129	0.275646	0.158483	0.226526	0.610233
0.7939	0.685295	0.457193	0.739064	0.0982821	0.177433	0.197928	0.0377694	0.00332825	0.00381441	0.0343636	0.00466661	0.10449	0.133458	0.310515	0.2185
0.655592	0.604045	0.503564	0.327898	0.139742	0.123713	0.223263	0.181743	0.0020589	0.00328981	0.0332235	0.0297319	0.202607	0.268952	0.23995	0.460627
0.716894	0.672718	0.436996	0.313938	0.204472	0.125448	0.215684	0.0147881	0.00469864	0.0328274	0.0547882	0.00189114	0.0739356	0.169007	0.292532	0.669383
0.803548	0.596197	0.522536	0.302184	0.0643153	0.110301	0.197262	0.0167261	0.0025982	0.0188745	0.0532102	0.00376239	0.129538	0.274627	0.226992	0.677327
0.776287	0.532215	0.707117	0.393019	0.110481	0.123898	0.113031	0.0308557	0.00178076	0.0649989	0.00290802	0.00273998	0.111452	0.278888	0.176945	0.573385
0.794003	0.687661	0.512532	0.425507	0.0533273	0.153453	0.224637	0.0277304	0.00461921	0.00610436	0.0530106	0.00519432	0.14805	0.152781	0.20982	0.541569
0.823654	0.605845	0.452783	0.435015	0.0550358	0.107129	0.234985	0.0170219	0.0033513	0.00470583	0.0862171	0.00478965	0.117959	0.28232	0.226015	0.543174
0.652253	0.674023	0.410829	0.290626	0.203593	0.13969	0.18893	0.0456475	0.0023555	0.00580661	0.058327	0.00286927	0.141799	0.180481	0.341914	0.660857
0.755136	0.620271	0.507005	0.416453	0.00701808	0.11959	0.210264	0.0246562	0.00491166	0.0127752	0.0533168	0.00461845	0.232935	0.247364	0.229414	0.554272
0.785391	0.711861	0.374571	0.398818	0.140851	0.124972	0.220259	0.0100666	0.000862931	0.00725186	0.0415788	0.00500912	0.072895	0.155915	0.363591	0.586106
0.799528	0.605787	0.382835	0.352834	0.128322	0.136433	0.237463	0.0218418	0.00268287	0.00172365	0.0726926	0.00296546	0.0694667	0.256056	0.307009	0.622359
0.753179	0.476382	0.503443	0.329568	0.178663	0.0299457	0.153674	0.0255292	0.00419521	0.0053433	0.0666696	0.00202273	0.0639627	0.488329	0.276214	0.64288
0.818023	0.687779	0.343663	0.249073	0.0767411	0.215107	0.258343	0.0246164	0.0025717	0.00167275	0.0499939	0.00351833	0.102664	0.0954414	0.348	0.722792
0.805745	0.659715	0.445295	0.298048	0.0649197	0.120806	0.231915	0.0129215	0.00397273	0.00357352	0.0400582	0.00289177	0.125362	0.215905	0.282731	0.686139
0.811025	0.657374	0.532564	0.39364	0.0120123	0.120742	0.187531	0.0674098	0.00391848	0.00632759	0.0487664	0.00457044	0.173044	0.215556	0.231138	0.534379
0.785011	0.733752	0.46413	0.317863	0.13917	0.133964	0.239452	0.0600498	0.00228487	0.00113455	0.0420572	0.00396817	0.0735345	0.131149	0.254361	0.618119
0.825818	0.748844	0.503846	0.311128	0.0452285	0.135553	0.183119	0.157456	0.00581984	0.00130902	0.0533525	0.00445598	0.123134	0.114294	0.259683	0.52696
0.831349	0.668156	0.527593	0.2773	0.0561914	0.115981	0.21201	0.0129086	0.00250879	0.0162813	0.0375992	0.00151435	0.10995	0.199582	0.222798	0.708277
0.844142	0.700277	0.514904	0.405874	0.0834456	0.119942	0.22599	0.026148	0.00182917	0.00263543	0.0455589	0.000812525	0.0705837	0.177145	0.213547	0.567166
0.736099	0.684207	0.57179	0.390338	0.162586	0.115367	0.164092	0.0344089	0.00274535	0.00506225	0.0507053	0.00114231	0.09857	0.195364	0.213413	0.574111
0.72205	0.656673	0.798114	0.340688	0.0443605	0.245982	0.066217	0.0245488	0.00402175	0.0122346	0.00452366	0.00461731	0.229568	0.0851099	0.131145	0.630145
0.804661	0.651439	0.538498	0.348504	0.118317	0.106176	0.246006	0.0199065	0.0020456	0.0452081	0.0355403	0.00132994	0.074976	0.197178	0.179956	0.63026
0.663503	0.669168	0.510518	0.370046	0.23764	0.202358	0.208985	0.0155959	0.00294186	0.00283539	0.0465646	0.00349927	0.0959155	0.125638	0.233932	0.610859
0.832161	0.580029	0.433862	0.35043	0.0944279	0.126324	0.219112	0.220345	0.00237988	0.00292302	0.0673844	0.00594025	0.0710312	0.290724	0.279641	0.423285
0.827674	0.701435	0.342638	0.3565	0.0918269	0.130874	0.015674	0.00874978	0.000583596	0.00362152	0.00234552	0.00361109	0.0799157	0.164069	0.639343	0.631139
0.835754	0.656569	0.782182	0.301975	0.0491962	0.240663	0.0348323	0.0238948	0.00477201	0.00183675	0.0039442	0.00315105	0.110277	0.100931	0.179041	0.67098
0.767925	0.593739	0.314896	0.422909	0.156717	0.115391	0.240741	0.0100427	0.00345254	0.00467244	0.0553755	0.00271572	0.0719055	0.286198	0.388987	0.564332
0.830419	0.612184	0.617469	0.600539	0.0670871	0.130468	0.162284	0.212238	0.0048381	0.0433714	0.0555606	0.00277503	0.0976554	0.213976	0.164686	0.184448
0.826573	0.669393	0.467596	0.394125	0.0462774	0.228109	0.201672	0.135462	0.00463473	0.00211444	0.0456576	0.00206097	0.122515	0.100384	0.285074	0.468352
0.767739	0.672809	0.496433	0.37096	0.0969243	0.112296	0.213778	0.0226352	0.00255635	0.00556852	0.037427	0.0055808	0.132781	0.209326	0.252363	0.600824
0.819241	0.71525		0.358082	0.097757	0.124972		0.0218284	0.00245372	0.0070939		0.00221647	0.0805479	0.152684		0.617873
0.747654	0.664777		0.299615	0.00820256	0.207374		0.03178	0.00566592	0.0255942		0.00223353	0.238478	0.102255		0.666371
0.802246	0.543115		0.392933	0.0194602	0.147705		0.0258442	0.0033635	0.00304964		0.00323788	0.17493	0.30613		0.577985
0.79161	0.693038		0.348162	0.124437	0.112982		0.0178611	0.00244813	0.00647321		0.00284466	0.0815054	0.187506		0.631132
0.748297	0.646063		0.481815	0.00864055	0.11806		0.0144764	0.00221404	0.0467228		0.00113812	0.240849	0.189154		0.502571
0.781909	0.656255		0.395802	0.120121	0.120334		0.0209429	0.00494127	0.0463835		0.000231954	0.0930291	0.177028		0.583023
0.760104	0.635261		0.496837	0.116649	0.235885		0.0180027	0.00304686	0.00370928		0.00146678	0.120201	0.125145		0.483694
0.809479	0.669644		0.384612	0.103268	0.11661		0.0144329	0.00160882	0.0301261		0.00350999	0.0856441	0.18362		0.597445
0.777292	0.723273		0.381147	0.0991503	0.18196		0.0160857	0.00282268	0.00420219		0.00396377	0.120735	0.0905654		0.598803
0.791218	0.70482		0.656756	0.120934	0.144751		0.129408	0.00318756	0.033279		0.0052042	0.084661	0.11715		0.208631
0.832038	0.692531		0.339637	0.00829557	0.123476		0.0243842	0.00509637	0.00823631		0.00230785	0.15457	0.175757		0.633671
0.817481	0.484613		0.396104	0.10682	0.0563189		0.0136463	0.00468177	0.00346661		0.00519571	0.0710174	0.455601		0.585054
0.815946	0.751274		0.301068	0.0992887	0.152435		0.014894	0.00466036	0.00205145		0.00389356	0.0801054	0.0942399		0.680144
0.783473	0.637564		0.317865	0.100433	0.121561		0.0138704	0.0031807	0.00807921		0.00508502	0.112913	0.232796		0.663179
0.713227	0.59232		0.438009	0.0861059	0.10788		0.0294352	0.00543306	0.0460905		0.00149715	0.195234	0.25371		0.531059
0.652572	0.649527		0.436903	0.19173	0.126928		0.0679808	0.00376784	0.00463847		0.00253632	0.15193	0.218906		0.49258
0.807553	0.563144		0.402321	0.102272	0.107209		0.0342283	0.00345092	0.0035885		0.00153343	0.0867244	0.326059		0.561917
0.652262	0.715714		0.326235	0.00714251	0.133821		0.0157561	0.00308857	0.00343953		0.0026426	0.337507	0.147025		0.655366
0.808103	0.694897		0.27162	0.134447	0.112323		0.0357211	0.00241924	0.00335041		0.00223858	0.0550303	0.18943		0.69042
0.753257	0.650945		0.300214	0.0926668	0.121893		0.0175595	0.00246643	0.0373218		0.00129257	0.15161	0.18984		0.680934
0.79571	0.466815		0.575199	0.0413405	0.0737516		0.016049	0.00303247	0.00516995		0.0039076	0.159917	0.454264		0.404844
0.733964	0.655175		0.306431	0.00492775	0.21865		0.0110402	0.00233277	0.00278281		0.00359245	0.258776	0.123392		0.678936
0.687921	0.653332		0.39496	0.0106078	0.203441		0.00935915	0.00326756	0.00480574		0.00451124	0.298204	0.138422		0.591169
0.793074	0.635757		0.371322	0.120181	0.130879		0.0119369	0.00197666	0.00353587		0.00380998	0.0847674	0.229828		0.612931
0.801442	0.719867		0.36919	0.0906542	0.120138		0.0613109	0.00174289	0.002197		0.00587969	0.106161	0.157798		0.563619
0.801796	0.700819		0.450931	0.070411	0.203856		0.010844	0.00526808	0.00249278		0.00278387	0.122525	0.0928313		0.535441
0.84362	0.738402		0.469985	0.0249637	0.116893		0.00845955	0.00244366	0.00533406		0.00380173	0.128972	0.139371		0.517754
0.619313	0.619669		0.331861	0.170834	0.105329		0.0505388	0.00297314	0.0542434		0.00489304	0.206879	0.220759		0.612707
0.813724	0.661667		0.309703	0.106907	0.121827		0.0158514	0.00445777	0.00361706		0.00329086	0.0749115	0.212889		0.671155
0.80554	0.71409		0.441823	0.0625053	0.119837		0.015931	0.00462221	0.0280259		0.00393319	0.127332	0.138047		0.538313
0.796944	0.69663		0.332157	0.104469	0.135574		0.00899329	0.00214369	0.0227308		0.00425722	0.0964434	0.145065		0.654592
0.824102	0.589254		0.399344	0.0955992	0.121656		0.0110863	0.00117837	0.0159885		0.00223412	0.0791202	0.273101		0.587336
0.82028	0.701787		0.33213	0.106452	0.198804		0.0510288	0.00234445	0.0041204		0.00150096	0.0709229	0.0952884		0.61534
0.814703	0.670512		0.336847	0.109015	0.225425		0.0176741	0.00333063	0.00268647		0.00294576	0.0729516	0.101376		0.642534
0.789086	0.655029		0.340551	0.044398	0.127163		0.00909267	0.00374323	0.0273111		0.00406531	0.162773	0.190497		0.646291
0.842378	0.651138		0.474813	0.0626827	0.233811		0.00828891	0.00286986	0.00332361		0.00384838	0.0920692	0.111727		0.51305
0.834295	0.762457		0.3212	0.0733826	0.127007		0.0978673	0.0030083	0.00279896		0.00566186	0.0893146	0.107737		0.57527
0.813433	0.723327		0.438829	0.113649	0.110788		0.0164456	0.00180535	0.00509217		0.00343913	0.0711124	0.160793		0.541286
0.747574	0.684092		0.317633	0.0511606	0.131773		0.0211171	0.004328	0.00297365		0.00372947	0.196937	0.181161		0.657521
0.671965	0.680911		0.512779	0.207672	0.12515		0.010055	0.00259555	0.00619199		0.00275623	0.117768	0.187747		0.47441
0.798572	0.632068		0.318768	0.0865049	0.12634		0.0195796	0.00458489	0.00298105		0.00269731	0.110339	0.238611		0.658955
0.778879	0.657348		0.356937	0.13464	0.122551		0.046198	0.00219781	0.00443876		0.00290513	0.0842834	0.215662		0.59396
0.817648	0.689562		0.35883	0.0526645	0.124767		0.00938447	0.00144062	0.0224181		0.00473731	0.128247	0.163253		0.627048
0.805434	0.717688		0.301901	0.107099	0.142478		0.103797	0.00374128	0.00321383		0.00389286	0.0837255	0.13662		0.590409
0.821137	0.665584		0.407222	0.0518888	0.121352		0.153492	0.00455258	0.00457669		0.00507719	0.122422	0.208487		0.434209
0.794816	0.686344		0.301985	0.136404	0.117726		0.0203495	0.00288151	0.00304776		0.00415634	0.0658985	0.192882		0.673509
0.714294	0.740063		0.335031	0.16664	0.118062		0.0853656	0.00453516	0.00402496		0.00144621	0.114531	0.137849		0.578158
0.827204	0.564758		0.355698	0.0482144	0.122112		0.0350932	0.00257904	0.043074		0.00332162	0.122002	0.270056		0.605887
0.776014	0.65684		0.294273	0.0939057	0.123888		0.0236962	0.00298365	0.00524146		0.00222192	0.127096	0.21403		0.679809
0.617607	0.637008		0.487257	0.240181	0.124404		0.0667492	0.00362117	0.00366635		0.00205731	0.138591	0.234921		0.443937
0.842792	0.683616		0.392266	0.060603	0.138018		0.0433393	0.00178768	0.00661086		0.00222897	0.0948177	0.171755		0.562166
0.728569	0.716835		0.32576	0.0216437	0.156797		0.0217052	0.00521164	0.00427688		0.00403398	0.244575	0.122092		0.648501
0.831423	0.688528		0.578642	0.0285039	0.110365		0.0784468	0.0041524	0.0279905		0.0052885	0.135921	0.173116		0.337623
0.783078	0.638548		0.316779	0.098467	0.121838		0.0498377	0.00183804	0.00438624		0.00413641	0.116617	0.235228		0.629247
0.790833	0.742722		0.417469	0.0199086	0.192153		0.0132586	0.00224803	0.000790229		0.0023011	0.187011	0.0643357		0.566972
0.765713	0.67019		0.263126	0.148871	0.1895		0.0460468	0.00468473	0.00115145		0.00257859	0.0807317	0.139159		0.688249
0.785914	0.729932		0.341273	0.0402292	0.162064		0.029312	0.00235848	0.00191869		0.00455985	0.171499	0.106086		0.624855
0.805708	0.654452		0.378036	0.104709	0.215934		0.0375265	0.00327016	0.0218942		0.00130035	0.0863123	0.107719		0.583137
0.821798	0.656061		0.363884	0.0930381	0.198105		0.0124441	0.00342586	0.00416729		0.00289512	0.0817376	0.141667		0.620777
0.816691	0.655612		0.525259	0.0657451	0.176598		0.00682301	0.00355331	0.0150389		0.0018206	0.11401	0.152751		0.466098
0.703554	0.703612		0.776145	0.0109799	0.212241		0.0119203	0.00450964	0.00188338		0.00308576	0.280956	0.0822638		0.208849
0.675079	0.7476		0.487173	0.22817	0.165888		0.0097229	0.00155197	0.0023834		0.0048857	0.0951982	0.0841286		0.498219
0.584803	0.625465		0.569331	0.189872	0.125807		0.00705857	0.00378437	0.0559177		0.00332166	0.22154	0.19281		0.420288
0.811801	0.692461		0.579236	0.0723957	0.179219		0.259984	0.0019649	0.000435148		0.0198865	0.113838	0.127885		0.140894
0.776813	0.681051		0.357455	0.016039	0.206154		0.0115189	0.00416623	0.00359648		0.00235617	0.202982	0.109198		0.62867
0.760728	0.56994		0.424438	0.0218392	0.162329		0.0190863	0.00608823	0.00573976		0.00141906	0.211345	0.261992		0.555057
0.731283	0.67108		0.309804	0.052216	0.193897		0.233397	0.00288422	0.0203975		0.00867194	0.213617	0.114626		0.448127
0.77618	0.689009		0.647714	0.133537	0.132435		0.124212	0.00537358	0.0224676		0.0038683	0.0849089	0.156088		0.224206
0.800662	0.732923		0.355758	0.0993132	0.170166		0.237771	0.00347952	0.00183195		0.00498815	0.0965452	0.0950798		0.401483
0.791197	0.568765		0.441684	0.0460718	0.215019		0.168595	0.00278187	0.00197094		0.00443665	0.159949	0.214245		0.385284
0.826698	0.67292		0.379017	0.0651252	0.198407		0.0260488	0.00230696	0.00257846		0.00373222	0.10587	0.126094		0.591202
0.681693	0.599467		0.374116	0.216418	0.271938		0.0350756	0.00227415	0.00724568		0.00310638	0.0996142	0.121349		0.587702
0.795846	0.714373		0.376615	0.127064	0.188134		0.00956426	0.00417604	0.00216397		0.00297521	0.0729145	0.0953295		0.610846
0.804328	0.733214		0.561187	0.0893816	0.154019		0.0791931	0.00201725	0.00329074		0.00444801	0.104273	0.109476		0.355172
0.756723	0.646756		0.367735	0.112865	0.111088		0.0201889	0.00323332	0.0352929		0.00148617	0.127178	0.206863		0.61059
0.698481	0.707965		0.470974	0.0240508	0.206526		0.00941733	0.00366388	0.00124477		0.0031733	0.273804	0.084264		0.516436
0.745457	0.521985		0.460585	0.171724	0.137016		0.024981	0.00209535	0.00635671		0.00495485	0.0807236	0.334643		0.509479
0.790138	0.618886		0.359899	0.118413	0.159881		0.0371366	0.00385791	0.0181388		0.00316332	0.0875911	0.203095		0.599801
0.78248	0.590541		0.341602	0.128264	0.150202		0.0264222	0.00174735	0.00304383		0.00232922	0.0875087	0.256214		0.629646
0.799687	0.656845		0.326764	0.0875555	0.146841		0.0120769	0.00268753	0.0252442		0.00241141	0.11007	0.17107		0.658748
0.716778	0.684223		0.316571	0.0743223	0.175726		0.018333	0.00264768	0.00344602		0.0018456	0.206252	0.136605		0.663251
0.777999	0.714562		0.307671	0.124045	0.131664		0.0169103	0.00247006	0.0017855		0.00192349	0.0954859	0.151988		0.673495
0.739278	0.574019		0.376292	0.176746	0.186596		0.0225665	0.0052869	0.00300156		0.00344825	0.0786887	0.236384		0.597694
0.751847	0.725281		0.300735	0.140883	0.197289		0.0434686	0.00154705	0.00234093		0.00417142	0.105723	0.0750887		0.651625
0.767864	0.695241		0.387225	0.161962	0.191902		0.0306405	0.00658575	0.00327618		0.00281423	0.063588	0.109581		0.57932
0.725921	0.636744		0.59962	0.183901	0.204769		0.00778702	0.00177334	0.0150491		0.00446487	0.0884039	0.143438		0.388128
0.780322	0.607965		0.605134	0.118137	0.276512		0.0193759	0.00246253	0.00134179		0.00256583	0.0990782	0.114181		0.372924
0.599257	0.694246		0.346964	0.121758	0.18447		0.0271727	0.00296794	0.00360592		0.00297702	0.276018	0.117678		0.622886
0.760709	0.692065		0.33906	0.151808	0.206087		0.010194	0.00400524	0.0020726		0.00313983	0.083478	0.0997756		0.647606
0.707166	0.689758		0.562769	0.173868	0.225764		0.0828959	0.00175822	0.00211023		0.00559681	0.117208	0.0823681		0.348738
0.697765	0.505982		0.356401	0.209979	0.202638		0.201494	0.0015982	0.00129871		0.00648006	0.0906578	0.290081		0.435626
0.779169	0.712984		0.410219	0.157115	0.19499		0.0260878	0.00209274	0.000593254		0.00516637	0.0616235	0.0914324		0.558527
0.847914	0.566753		0.539212	0.0525211	0.238624		0.00796195	0.00281362	0.00731309		0.00725538	0.0967517	0.18731		0.445571
0.798875	0.727753		0.560184	0.114048	0.198618		0.0910723	0.00615351	0.00111376		0.00668399	0.0809233	0.0725152		0.342059
0.770967	0.611135		0.348971	0.153313	0.200322		0.0659898	0.00344422	0.006943		0.00272946	0.0722764	0.181599		0.58231
0.804325	0.542294		0.385653	0.0409263	0.172333		0.0204778	0.00465925	0.00212132		0.00352054	0.15009	0.283252		0.590349
0.702795	0.663874		0.27535	0.0502646	0.219232		0.0249331	0.00659432	0.0185514		0.00376028	0.240346	0.0983421		0.695957
0.7719	0.724362		0.345573	0.128616	0.185623		0.0600008	0.00303171	0.00208458		0.00508598	0.0964532	0.0879307		0.589341
0.74887	0.749135		0.427446	0.108462	0.162395		0.0138771	0.00342623	0.00152804		0.00293614	0.139241	0.0869422		0.555741
0.793564	0.61137		0.389204	0.0393778	0.112389		0.0427162	0.00206401	0.0146964		0.00342117	0.164994	0.261544		0.564658
0.820133	0.697305		0.413596	0.0433228	0.187876		0.186459	0.00223251	0.0146001		0.00560377	0.134312	0.100219		0.394341
0.790933	0.668275		0.453279	0.109081	0.218902		0.0146532	0.00233721	0.0029119		0.00410757	0.0976488	0.109911		0.52796
0.555108	0.716425		0.469852	0.0076427	0.15413		0.0760563	0.0032196	0.00211776		0.00254368	0.434029	0.127327		0.451548
0.750631	0.707008		0.32791	0.140935	0.174836		0.021582	0.00321563	0.00172117		0.00320326	0.105218	0.116434		0.647305
0.831056	0.627041		0.34956	0.0112072	0.16496		0.0232344	0.00426069	0.0106096		0.00458607	0.153476	0.19739		0.622619
0.696082	0.667953		0.313922	0.0707606	0.190162		0.00840671	0.00488994	0.00429334		0.00228301	0.228267	0.137592		0.675388
0.794771	0.712808		0.296608	0.115529	0.164977		0.0364288	0.00300119	0.0201612		0.00207003	0.0866988	0.102053		0.664893
0.747312	0.763675		0.34174	0.0971932	0.128228		0.0259618	0.00346998	0.00417494		0.00539936	0.152025	0.103922		0.626899
0.774318	0.724383		0.26649	0.147478	0.19499		0.0132383	0.00303848	0.01131		0.00413382	0.0751654	0.0693167		0.716138
0.800646	0.715841		0.366177	0.124067	0.172309		0.0189225	0.00187825	0.0101808		0.00115269	0.073409	0.10167		0.613748
0.783062	0.725063		0.742637	0.12553	0.206836		0.125719	0.00536313	0.00305959		0.00200247	0.0860455	0.065041		0.129641
0.784289	0.651869		0.368434	0.0148479	0.0523667		0.0250228	0.00180586	0.00180686		0.00423144	0.199057	0.293958		0.602311
0.791589	0.691555		0.418476	0.151259	0.192756		0.0104827	0.00528377	0.0135502		0.00206547	0.0518677	0.102138		0.568975
0.754548	0.522982		0.322953	0.117411	0.18295		0.0285058	0.00225633	0.022925		0.00355767	0.125784	0.271143		0.644984
0.773775	0.720971		0.319783	0.151451	0.174692		0.0180001	0.00141955	0.018264		0.00163437	0.0733546	0.086073		0.660583
0.813214	0.664793		0.396617	0.10042	0.183089		0.104979	0.0034636	0.00274201		0.00212536	0.0829023	0.149376		0.496278
0.758929	0.619996		0.340487	0.137083	0.218195		0.0212628	0.00459528	0.0178798		0.00449128	0.0993928	0.14393		0.633759
0.702119	0.563903		0.391327	0.0384152	0.203483		0.0938644	0.00143927	0.0124145		0.00377848	0.258026	0.2202		0.51103
0.759397	0.663364		0.326233	0.168302	0.242274		0.0165056	0.00313118	0.00908852		0.00247095	0.0691702	0.0852729		0.65479
0.73126	0.646702		0.354984	0.16721	0.175527		0.0287359	0.00266738	0.00203481		0.0034242	0.0988624	0.175737		0.612856
0.825833	0.612839		0.437737	0.0863505	0.192979		0.0219167	0.00493624	0.00293052		0.00277665	0.08288	0.191251		0.53757
0.754964	0.78834		0.409121	0.163479	0.130133		0.107503	0.00261625	0.0016813		0.00362007	0.0789406	0.0798456		0.479755
0.824977	0.73831		0.351497	0.0588519	0.172658		0.0373314	0.00478388	0.0022785		0.00317487	0.111387	0.0867529		0.607997
0.717746	0.759194		0.426942	0.151738	0.159982		0.0179377	0.0029047	0.00265359		0.00436822	0.127612	0.0781705		0.550752
0.769064	0.665617		0.347355	0.135147	0.178025		0.0166189	0.004847	0.00248213		0.000283355	0.0909424	0.153876		0.635743
0.826265	0.680445		0.402631	0.0364792	0.144808		0.0180233	0.00580242	0.00206994		0.00379466	0.131453	0.172677		0.575551
0.787508	0.322829		0.376401	0.144905	0.0584974		0.0284434	0.00347125	0.00222834		0.00119777	0.0641156	0.616445		0.593958
0.749405	0.552694		0.370745	0.130294	0.152089		0.0200053	0.00167526	0.0185826		0.00248053	0.118626	0.276635		0.606769
0.732304	0.640699		0.540964	0.0252983	0.109379		0.0100065	0.00565965	0.00467739		0.00286356	0.236738	0.245244		0.446166
0.762193	0.720045		0.339288	0.151183	0.161248		0.00917848	0.00297705	0.0188816		0.00354064	0.0836474	0.0998246		0.647993
0.807471	0.675105		0.54164	0.0466815	0.150353		0.145367	0.00591075	0.020146		0.0029429	0.139937	0.154395		0.31005
0.76749	0.679892		0.293051	0.14972	0.211053		0.211756	0.00475692	0.00634371		0.0212851	0.0780336	0.102712		0.473907
0.761617	0.710836		0.348356	0.137883	0.163103		0.0181797	0.00260268	0.00156957		0.00272161	0.0978966	0.124492		0.630743
0.767797	0.588197		0.417232	0.128375	0.127488		0.0238348	0.00290872	0.00215726		0.00253972	0.100919	0.282158		0.556394
0.799789	0.646399		0.61808	0.122125	0.19701		0.0129777	0.00246865	0.00176451		0.00337117	0.0756172	0.154826		0.365571
0.56622	0.596117		0.312549	0.00876695	0.181046		0.00749545	0.00480888	0.017345		0.00319558	0.420204	0.205492		0.67676
0.520327	0.549651		0.421447	0.00802576	0.122879		0.00611492	0.00465618	0.00302523		0.00308752	0.466991	0.324445		0.56935
0.827827	0.600229		0.3377	0.0885263	0.217546		0.0265972	0.00101383	0.00196826		0.00293995	0.0826331	0.180256		0.632763
0.783125	0.655559		0.398719	0.137202	0.222609		0.00819834	0.00284171	0.0127023		0.00645389	0.0768319	0.10913		0.586629
0.817404	0.635322		0.37934	0.0434578	0.112999		0.0176134	0.00421772	0.0019043		0.00463201	0.13492	0.249775		0.598415
0.820726	0.620412		0.522665	0.0293727	0.161114		0.0703352	0.00416151	0.0305906		0.00355218	0.145739	0.187884		0.403447
0.83619	0.544545		0.386974	0.0853029	0.188148		0.0134291	0.00331734	0.00307419		0.00329892	0.0751899	0.264232		0.596298
0.739198	0.668538		0.333963	0.184929	0.191623		0.0208854	0.00474571	0.0164354		0.00378301	0.0711269	0.123404		0.641369
0.753019	0.633083		0.376792	0.158623	0.173805		0.0335641	0.00504634	0.00104278		0.00359141	0.0833112	0.192069		0.586052
0.760524	0.54172		0.282056	0.11026	0.137608		0.0185326	0.00196099	0.00264529		0.00205685	0.127256	0.318026		0.697355
0.715623	0.706597		0.367053	0.150596	0.182816		0.0324955	0.00366232	0.00198187		0.00367124	0.130119	0.108605		0.59678
0.799846	0.710245		0.305955	0.0801907	0.191379		0.0260164	0.0026635	0.00117534		0.00301306	0.117299	0.0972014		0.665015
0.751875	0.698701		0.326592	0.15091	0.213256		0.0700339	0.00417224	0.00306191		0.00451464	0.0930425	0.0849805		0.598859
0.774425	0.727036		0.327824	0.139421	0.167643		0.00699897	0.00492209	0.00298624		0.00306306	0.081232	0.102334		0.662114
0.757683	0.63897		0.339075	0.100433	0.142638		0.0202279	0.00653932	0.00264442		0.00188151	0.135344	0.215747		0.638815
0.700547	0.6553		0.851072	0.0623638	0.190916		0.0504713	0.00193298	0.0289897		0.00292557	0.235156	0.124794		0.0955306
0.735792	0.652536		0.395205	0.162679	0.16979		0.0166318	0.00460668	0.0023165		0.00123485	0.096923	0.175358		0.586929
0.797305	0.766456		0.388941	0.0699696	0.140093		0.0486864	0.00380096	0.00226855		0.00332628	0.128925	0.0911827		0.559046
0.754378	0.681196		0.399301	0.142109	0.187254		0.0128481	0.00380771	0.0043769		0.00273414	0.0997045	0.127173		0.585116
0.805263	0.657454		0.320696	0.0251862	0.128297		0.0238073	0.00358464	0.00766447		0.00437868	0.165966	0.206585		0.651118
0.775561	0.565703		0.433353	0.163192	0.179939		0.00473911	0.00329809	0.00231167		0.00042448	0.0579488	0.252047		0.561484
0.692641	0.496889		0.327471	0.179825	0.233237		0.210699	0.00274365	0.0041252		0.0083637	0.124791	0.265749		0.453467
0.753437	0.708787		0.42504	0.162199	0.198895		0.123002	0.00174283	0.00184083		0.00293776	0.0826217	0.0904776		0.44902
0.796044	0.675456		0.345862	0.0413728	0.162462		0.0225928	0.0040529	0.00175201		0.00205504	0.15853	0.16033		0.62949
0.65917	0.523591		0.586746	0.0228299	0.17872		0.111204	0.00486305	0.00283873		0.00625765	0.313137	0.29485		0.295792
0.798574	0.735924		0.418503	0.113472	0.174782		0.0379971	0.00306302	0.00147005		0.00480124	0.0848908	0.0878243		0.538699
0.812687	0.676587		0.357963	0.0330179	0.196028		0.0156329	0.00362405	0.00258492		0.00313215	0.150671	0.1248		0.623272
0.777362	0.493923		0.321434	0.152987	0.149788		0.0329007	0.00181792	0.00249709		0.00284817	0.0678331	0.353792		0.642817
0.291028	0.703545		0.352736	0.253802	0.184412		0.0223441	0.0499348	0.00326788		0.00431991	0.405235	0.108775		0.6206
0.756152	0.440206		0.316981	0.15295	0.17284		0.27975	0.00172302	0.00351411		0.0427788	0.0891753	0.383439		0.360491
0.835031	0.678791		0.41241	0.0450731	0.22325		0.013697	0.00329245	0.00477799		0.00185605	0.116603	0.093181		0.572037
0.814819	0.693758		0.544276	0.0810838	0.182405		0.0675152	0.00229798	0.00514255		0.00185	0.101799	0.118694		0.386359
0.750389	0.777013		0.276011	0.0232485	0.154712		0.0308504	0.00308577	0.0019351		0.00304018	0.223277	0.0663397		0.690098
0.788345	0.671159		0.366998	0.132289	0.194221		0.0274745	0.00322087	0.00262628		0.0028863	0.076145	0.131994		0.602641
0.739617	0.693173		0.32622	0.172776	0.188354		0.0153475	0.00138484	0.0116054		0.00267348	0.0862215	0.106867		0.655759
0.72892	0.531682		0.321403	0.163979	0.180724		0.0141627	0.00466151	0.00278345		0.00335771	0.10244	0.28481		0.661077
0.759205	0.728159		0.375636	0.1276	0.149566		0.0288892	0.00263034	0.0103192		0.00353549	0.110564	0.111956		0.59194
0.687723	0.746332		0.412877	0.0098178	0.141634		0.0287804	0.00386591	0.001487		0.00190921	0.298593	0.110547		0.556433
0.690444	0.698286		0.379289	0.178662	0.148201		0.0077649	0.00320053	0.00803527		0.00164592	0.127693	0.145477		0.611301
0.732751	0.691052		0.36772	0.0521358	0.177634		0.0387132	0.00305961	0.000939548		0.00262529	0.212053	0.130374		0.590941
0.83077	0.69404		0.421879	0.049427	0.168246		0.00569054	0.00389847	0.00282343		0.000650983	0.115904	0.134891		0.57178
0.773114	0.744064		0.365517	0.0139334	0.123463		0.0300055	0.00436465	0.00495805		0.00386858	0.208588	0.127514		0.600609
0.766328	0.726164		0.403821	0.164558	0.13148		0.0120968	0.00237388	0.00296172		0.00435517	0.0667398	0.139394		0.579727
0.75898	0.524182		0.338577	0.128027	0.155998		0.0116492	0.00314387	0.00352405		0.00338637	0.109849	0.316297		0.646388
0.751097	0.647558		0.65305	0.13715	0.21549		0.012931	0.0019576	0.0149924		0.00429024	0.109796	0.12196		0.329729
0.821189	0.588649		0.358371	0.0647748	0.177614		0.070799	0.00576202	0.00704143		0.00228483	0.108274	0.226695		0.568545
0.69962	0.604217		0.678194	0.200321	0.166313		0.041628	0.00299026	0.0298893		0.00328149	0.0970687	0.19958		0.276896
0.781176	0.697405		0.353004	0.0797595	0.15527		0.0485718	0.00392074	0.00545947		0.00331576	0.135144	0.141865		0.595109
0.805639	0.729792		0.468807	0.110798	0.137447		0.00497924	0.00410024	0.00189318		0.00683769	0.0794624	0.130867		0.519376
0.640663	0.705901		0.295503	0.213101	0.170332		0.0321707	0.0027392	0.000865843		0.00272941	0.143497	0.122901		0.669597
0.761998	0.679501		0.487566	0.0815885	0.166735		0.0654463	0.00518368	0.0241853		0.00260305	0.15123	0.129579		0.444385
0.758602	0.597789		0.358822	0.022168	0.125478		0.0076897	0.00233601	0.00132597		0.00487699	0.216894	0.275407		0.628612
0.641906	0.68195		0.390403	0.210073	0.159261		0.0187426	0.0027082	0.00898549		0.00100345	0.145313	0.149804		0.589851
0.752091	0.742713		0.514844	0.0317265	0.162039		0.126357	0.00451476	0.00180568		0.00984287	0.211668	0.0934423		0.348956
0.765546	0.652591		0.519007	0.121878	0.190727		0.0213169	0.00407065	0.0254683		0.00490877	0.108505	0.131214		0.454767
0.707801	0.700529		0.303827	0.0141486	0.174231		0.0111522	0.00435336	0.00191767		0.00263819	0.273697	0.123322		0.682383
0.67576	0.740314		0.543903	0.0252169	0.14825		0.0221109	0.00565275	0.00219106		0.00279382	0.29337	0.109245		0.431192
0.780525	0.696891		0.344893	0.143738	0.146328		0.179185	0.00240673	0.00288476		0.00437026	0.0733306	0.153897		0.471552
0.758471	0.690295		0.341658	0.0231006	0.173586		0.253238	0.00399101	0.00454297		0.00545767	0.214437	0.131575		0.399647
0.802232	0.634859		0.346019	0.0954735	0.167821		0.02568	0.00452423	0.00301716		0.00306954	0.0977701	0.194304		0.625231
0.758514	0.669031		0.365604	0.155664	0.189508		0.0120877	0.000988753	0.00118624		0.00212759	0.0848334	0.140275		0.62018
0.701648	0.670054		0.339979	0.0591609	0.195559		0.00939438	0.00472106	0.00354287		0.00473741	0.23447	0.130844		0.645889
0.692038	0.68822		0.396567	0.178323	0.174553		0.0216579	0.00304872	0.00115132		0.00256263	0.126591	0.136075		0.579212
0.811495	0.669037		0.486125	0.105213	0.177516		0.129224	0.00487554	0.00251516		0.0576097	0.0784169	0.150932		0.327042
0.746638	0.661546		0.366397	0.0180568	0.186766		0.0587064	0.00481098	0.0124812		0.00244179	0.230494	0.139207		0.572455
0.488108	0.788015		0.357945	0.014057	0.124804		0.00626528	0.00385777	0.00273711		0.0039152	0.493978	0.0844431		0.631875
0.755558	0.674987		0.277435	0.169476	0.171672		0.0511504	0.003386	0.00314363		0.00418587	0.0715794	0.150198		0.667229
0.782472	0.688317		0.433366	0.0459666	0.200339		0.0964812	0.00180494	0.00575952		0.00628822	0.169756	0.105584		0.463865
0.767466	0.611871		0.371953	0.1601	0.221073		0.00558666	0.00218689	0.01875		0.00603485	0.0702472	0.148306		0.616425
0.684415	0.654639		0.33424	0.144045	0.181707		0.0318404	0.00577173	0.00713728		0.002371	0.165768	0.156517		0.631548
0.787796	0.691432		0.343467	0.157037	0.179275		0.0368869	0.00163815	0.00126821		0.00302466	0.0535293	0.128025		0.616622
0.784408	0.674989		0.297304	0.0838958	0.186523		0.131789	0.00561127	0.00235085		0.00273749	0.126084	0.136137		0.568169
0.722076	0.680336		0.563806	0.133414	0.185636		0.0109164	0.00202188	0.00270234		0.00390617	0.142488	0.131326		0.421371
0.752508	0.687203		0.541471	0.15357	0.190766		0.106605	0.00285909	0.00233786		0.00476978	0.0910629	0.119694		0.347155
0.767108	0.689538		0.37909	0.124235	0.201651		0.0396376	0.00254089	0.00276807		0.00279659	0.106116	0.106042		0.578476
0.412954	0.767178		0.38018	0.252333	0.136098		0.0609948	0.0527987	0.00227882		0.00318342	0.281914	0.0944459		0.555642
0.757342	0.638826		0.476856	0.1561	0.198294		0.0074252	0.0034762	0.0195556		0.003695	0.0830822	0.143324		0.512023
0.830366	0.747195		0.3291	0.104216	0.0476449		0.0295642	0.0025315	0.0028684		0.00421571	0.0628865	0.202291		0.63712
0.773118	0.6668		0.317756	0.104476	0.212912		0.126692	0.0044647	0.00217407		0.00393111	0.117941	0.118114		0.551621
0.828368	0.669579		0.436829	0.0368789	0.183531		0.00461279	0.00375924	0.0173806		0.00450917	0.130994	0.129509		0.554049
0.810935	0.704606		0.442285	0.056278	0.151182		0.103862	0.00219357	0.00306525		0.089062	0.130593	0.141147		0.364791
0.799076	0.718181		0.689622	0.0362491	0.160141		0.0609737	0.0046833	0.00454202		0.00464886	0.159991	0.117136		0.244755
0.777966	0.635755		0.441829	0.136867	0.156851		0.0158356	0.00217013	0.0225787		0.00515594	0.0829973	0.184816		0.53718
0.774742	0.690539		0.332657	0.00716252	0.177837		0.0361488	0.00251378	0.00107383		0.00393883	0.215582	0.13055		0.627255
0.781785	0.6223		0.560235	0.116796	0.229976		0.0266581	0.00440678	0.00303976		0.00600059	0.0970117	0.144684		0.407106
0.789687	0.683792		0.403891	0.101801	0.114947		0.00955587	0.00416048	0.00366845		0.00260195	0.104352	0.197593		0.583951
0.785625	0.723688		0.376465	0.074142	0.167958		0.0484488	0.00218885	0.00185633		0.0051541	0.138044	0.106497		0.569932
0.788769	0.627547		0.299985	0.0946245	0.168568		0.180807	0.00384622	0.00215449		0.00453245	0.11276	0.20173		0.514675
0.824959	0.683052		0.505848	0.05409	0.182726		0.0190476	0.00250424	0.00213971		0.0065395	0.118447	0.132082		0.468565
0.729659	0.638677		0.341624	0.142731	0.185124		0.011768	0.00301123	0.00337001		0.00133864	0.124599	0.172829		0.64527
0.782479	0.736486		0.414834	0.132974	0.147451		0.0237161	0.00207817	0.00398534		0.00286017	0.0824693	0.112078		0.55859
0.776817	0.752642		0.324885	0.129224	0.151186		0.059943	0.00202465	0.00314624		0.00274724	0.0919342	0.0930262		0.612425
0.781557	0.611306		0.31052	0.122777	0.216796		0.0244586	0.00147331	0.0185224		0.00114186	0.0941929	0.153375		0.66388
0.788406	0.695818		0.283367	0.136423	0.1729		0.118686	0.000481449	0.0028274		0.00307909	0.0746897	0.128455		0.594868
0.766164	0.68052		0.348061	0.102861	0.168758		0.0143826	0.00460354	0.0253686		0.00367018	0.126371	0.125353		0.633886
0.748224	0.684652		0.314074	0.168567	0.198358		0.0377893	0.000880431	0.00164241		0.00106345	0.0823283	0.115347		0.647073
0.386473	0.722723		0.321638	0.288263	0.130406		0.0300595	0.0637382	0.0011863		0.00299392	0.261526	0.145685		0.645309
0.822617	0.668013		0.39983	0.081592	0.189284		0.0385829	0.00152706	0.0161735		0.00178192	0.0942635	0.126529		0.559805
0.665066	0.65921		0.433487	0.19432	0.219335		0.0161765	0.00523888	0.00179842		0.00565469	0.135375	0.119657		0.544682
0.812408	0.657939		0.327054	0.0908544	0.168564		0.0650463	0.000922617	0.00281989		0.00296079	0.095815	0.170677		0.604939
0.812025	0.727983		0.36324	0.108331	0.176852		0.0139992	0.00229495	0.00173519		0.00289853	0.0773492	0.0934301		0.619863
0.787233	0.64555		0.373837	0.14573	0.236579		0.0203935	0.00531101	0.00969348		0.00413445	0.0617253	0.108177		0.601636
0.757471	0.734449		0.31897	0.164241	0.164574		0.0513744	0.00199688	0.00163672		0.000851196	0.0762906	0.0993399		0.628805
0.760532	0.683807		0.316451	0.14589	0.19002		0.049532	0.00450661	0.0164738		0.00116962	0.0890708	0.1097		0.632847
0.834834	0.655356		0.354082	0.0269935	0.198731		0.0336438	0.00279151	0.00713287		0.00331965	0.135381	0.13878		0.608954
0.515803	0.475928		0.387637	0.00449225	0.141508		0.00847811	0.00241975	0.00261977		0.00535191	0.477285	0.379944		0.598533
0.760149	0.702523		0.377645	0.140065	0.191786		0.0204269	0.000951392	0.00138799		0.00335781	0.0988346	0.104303		0.59857
0.800009	0.670158		0.266409	0.110588	0.181006		0.0900159	0.00427744	0.0123601		0.0100052	0.0851257	0.136476		0.63357
0.785766	0.665056		0.498008	0.131223	0.134989		0.0136704	0.0027123	0.00452613		0.00495962	0.0802985	0.195429		0.483362
0.731459	0.687919		0.32396	0.108432	0.175683		0.0190351	0.00470947	0.00224357		0.0041691	0.155399	0.134155		0.652835
0.765133	0.687093		0.380375	0.167168	0.142312		0.010671	0.00232132	0.0035288		0.00374793	0.0653784	0.167066		0.605207
0.620208	0.721721		0.319764	0.204673	0.158627		0.0106731	0.0069908	0.0013305		0.00298897	0.168128	0.118321		0.666574
0.49997	0.700119		0.728415	0.0112479	0.182724		0.171796	0.00457085	0.00394766		0.00485969	0.484211	0.11321		0.0949288
0.807277	0.698514		0.446596	0.0618518	0.158697		0.0136132	0.0042128	0.00168453		0.00432508	0.126659	0.141104		0.535466
0.728089	0.689223		0.366076	0.0569978	0.172347		0.0448764	0.00510853	0.0124923		0.00218483	0.209805	0.125937		0.586863
0.829423	0.691886		0.372554	0.0478473	0.157322		0.0442244	0.00196902	0.0217287		0.00335012	0.12076	0.129064		0.579872
0.678279	0.689846		0.28071	0.0110847	0.154051		0.0206024	0.0062192	0.00718138		0.00253659	0.304417	0.148922		0.696151
0.815294	0.643438		0.4052	0.077054	0.196964		0.0135574	0.00459898	0.0201261		0.00328796	0.103053	0.139472		0.577955
0.815066	0.695211		0.289415	0.0478798	0.166738		0.0126748	0.00207239	0.00495611		0.00367462	0.134982	0.133094		0.694235
0.805525	0.748959		0.799337	0.113028	0.142511		0.143374	0.00549607	0.00265082		0.00173803	0.0759512	0.105879		0.055551
0.699185	0.542179		0.33628	0.0796264	0.174642		0.00386334	0.00484623	0.0258594		0.00253772	0.216342	0.25732		0.657319
0.785143	0.686468		0.417888	0.0521938	0.184611		0.00789574	0.00537912	0.011604		0.00294633	0.157284	0.117317		0.57127
0.784403	0.724488		0.388796	0.133592	0.148467		0.0165531	0.00362326	0.00140799		0.00384025	0.0783813	0.125637		0.59081
0.751547	0.669484		0.33395	0.170882	0.198161		0.019574	0.00423779	0.0029066		0.00424454	0.0733337	0.129449		0.642231
0.759409	0.692306		0.405462	0.131409	0.200995		0.018116	0.00491631	0.00339885		0.00390709	0.104266	0.1033		0.572515
0.785245	0.632351		0.403419	0.141386	0.188016		0.0333651	0.00285077	0.00358037		0.00411604	0.0705177	0.176052		0.5591
0.758996	0.727463		0.349845	0.0920297	0.166119		0.0215578	0.00245815	0.00142297		0.0021653	0.146516	0.104995		0.626432
0.769918	0.658727		0.324201	0.132073	0.161692		0.150682	0.00162944	0.00291401		0.0151812	0.0963799	0.176667		0.509936
0.657415	0.692373		0.292869	0.0593886	0.162583		0.15138	0.0056617	0.00169478		0.0018754	0.277535	0.14335		0.553876
0.771277	0.696293		0.29997	0.0591358	0.187782		0.0215556	0.00165529	0.000919631		0.00388843	0.167932	0.115005		0.674586
0.78996	0.705282		0.403656	0.0299538	0.177601		0.0964365	0.00427759	0.00277791		0.00246493	0.175809	0.114339		0.497443
0.799018	0.666067		0.313727	0.0881383	0.157573		0.195883	0.00282098	0.019321		0.00292097	0.110023	0.157039		0.48747
0.754993	0.691421		0.385311	0.108785	0.183029		0.0316145	0.00359512	0.00321956		0.00353399	0.132627	0.122331		0.57954
0.821439	0.691919		0.363947	0.0807302	0.187611		0.0139212	0.000500523	0.00162437		0.00722413	0.0973304	0.118846		0.614908
0.804339	0.716482		0.394153	0.0656796	0.148418		0.0166478	0.00180629	0.00252294		0.00547284	0.128175	0.132578		0.583726
0.795143	0.740454		0.402202	0.0894339	0.145814		0.00676889	0.00643547	0.00264418		0.00536709	0.108988	0.111088		0.585662
0.782488	0.633048		0.481923	0.107914	0.190486		0.0242008	0.00665212	0.0384048		0.0044967	0.102945	0.138061		0.489379
0.627063	0.694805		0.327443	0.162872	0.164145		0.0394308	0.00297432	0.00285055		0.00102119	0.207091	0.138199		0.632105
0.683006	0.76662		0.550746	0.223667	0.134479		0.0905796	0.00199303	0.0021078		0.00601197	0.0913344	0.0967933		0.352662
0.740785	0.669821		0.404841	0.113493	0.183633		0.0105604	0.00319236	0.0156744		0.0048421	0.14253	0.130871		0.579757
0.841547	0.71593		0.336116	0.0416638	0.128768		0.024685	0.00280714	0.00283586		0.000904942	0.113982	0.152467		0.638294
0.753504	0.651138		0.434219	0.0521004	0.190821		0.0169696	0.0047343	0.0018731		0.00415704	0.189661	0.156168		0.544655
0.649513	0.559392		0.376375	0.0647612	0.207221		0.0114682	0.0066627	0.00302911		0.00447967	0.279063	0.230358		0.607677
0.79718	0.676711		0.316456	0.0841284	0.173169		0.0621821	0.00252624	0.00193343		0.00373179	0.116165	0.148186		0.61763
0.842252	0.649785		0.313178	0.0533052	0.186046		0.0249285	0.00104249	0.0019986		0.00201701	0.103401	0.16217		0.659877
0.814296	0.714293		0.408829	0.054434	0.167739		0.00595341	0.00350531	0.00304909		0.00267772	0.127765	0.114919		0.58254
0.74157	0.647239		0.344332	0.00923125	0.183953		0.00430067	0.00426599	0.0151398		0.00344165	0.244933	0.153668		0.647926
0.75539	0.732395		0.335017	0.155098	0.155396		0.115423	0.00312564	0.00249505		0.00499253	0.0863855	0.109713		0.544567
0.74547	0.664229		0.45137	0.127862	0.198766		0.00974784	0.00296716	0.019023		0.00315626	0.123701	0.117981		0.535726
0.59842	0.738401		0.309219	0.0112569	0.150774		0.1637	0.0029773	0.00403773		0.0597269	0.387346	0.106788		0.467354
0.762074	0.750546		0.38423	0.162551	0.138465		0.0123853	0.00436848	0.00289476		0.00342913	0.0710062	0.108094		0.599955
0.823942	0.683539		0.34849	0.0177242	0.178723		0.0287331	0.00561045	0.0156555		0.00250958	0.152724	0.122083		0.620267
0.810913	0.704467		0.344471	0.105692	0.156376		0.0283026	0.00577813	0.0155056		0.00482912	0.0776175	0.123652		0.622398
0.796468	0.634163		0.413545	0.111345	0.160226		0.0339452	0.00120404	0.0202724		0.00557576	0.0909831	0.185338		0.546934
0.784161	0.601648		0.426824	0.0516678	0.123791		0.0297853	0.00576558	0.0468338		0.00547091	0.158406	0.227727		0.53792
0.716881	0.751772		0.319181	0.178391	0.131586		0.0120991	0.00349451	0.00303787		0.00434317	0.101233	0.113604		0.664376
0.809811	0.73458		0.495815	0.0985891	0.14994		0.0147713	0.00271498	0.0210271		0.0043951	0.0888849	0.0944528		0.485019
0.839026	0.366245		0.322889	0.0226444	0.0437487		0.265773	0.00376331	0.00346242		0.00175883	0.134566	0.586544		0.409579
0.804934	0.701215		0.743991	0.0461692	0.171136		0.150358	0.00589854	0.00250697		0.00111792	0.142998	0.125142		0.104533
0.830159			0.34966	0.0880064			0.0612939	0.00362012			0.00480364	0.0782142			0.584243
0.772098			0.269957	0.153527			0.135655	0.00350128			0.0027503	0.0708734			0.591638
0.832937			0.348148	0.0507039			0.0131735	0.0023946			0.00461539	0.113964			0.634063
0.717353			0.303288	0.00612075			0.00886913	0.00338862			0.00405681	0.273138			0.683786
0.791318			0.357969	0.138397			0.034985	0.00386974			0.00284604	0.0664155			0.6042
0.813129			0.335318	0.0221456			0.0223993	0.00201797			0.00228657	0.162707			0.639996
0.764335			0.40605	0.158624			0.00618641	0.00514752			0.00214737	0.0718928			0.585616
0.761946			0.356733	0.082539			0.0198138	0.00489803			0.00218197	0.150617			0.621271
0.766696			0.370419	0.135224			0.119153	0.00359355			0.00553022	0.0944866			0.504898
0.731272			0.310427	0.00727826			0.0125621	0.00303207			0.00191113	0.258418			0.6751
0.761887			0.384166	0.145837			0.0155865	0.00115371			0.00582584	0.0911219			0.594421
0.794433			0.359846	0.123099			0.0180048	0.00184664			0.00214585	0.0806211			0.620004
0.694121			0.356778	0.190277			0.0259262	0.00428615			0.00410584	0.111315			0.61319
0.829971			0.328071	0.0624591			0.0108384	0.00321932			0.0040868	0.104351			0.657004
0.591131			0.368556	0.159544			0.013704	0.00570999			0.00235829	0.243615			0.615382
0.802464			0.555856	0.119336			0.0106529	0.00401136			0.00259456	0.074188			0.430896
0.718763			0.329734	0.140713			0.017855	0.00324486			0.00247716	0.13728			0.649934
0.725926			0.439975	0.193373			0.139138	0.000675775			0.00431653	0.0800249			0.41657
0.825388			0.56354	0.0218743			0.0953514	0.00347686			0.00346467	0.149261			0.337644
0.726521			0.446603	0.128389			0.232231	0.00316437			0.00494324	0.141925			0.316223
0.758596			0.430965	0.152401			0.0100571	0.00265906			0.00264993	0.0863437			0.556328
0.767456			0.358796	0.125618			0.0132946	0.00334901			0.00374715	0.103577			0.624162
0.725077			0.460206	0.196991			0.0081547	0.00373044			0.00243166	0.0742018			0.529207
0.706131			0.406052	0.186418			0.0183827	0.0026107			0.00344404	0.10484			0.572122
0.81186			0.34663	0.122126			0.0362039	0.00275003			0.00254659	0.0632646			0.61462
0.719226			0.560386	0.137154			0.120469	0.00337498			0.0290512	0.140245			0.290094
0.694975			0.354244	0.18394			0.0123516	0.00198673			0.00226466	0.119098			0.63114
0.754037			0.369587	0.0176147			0.0331935	0.00265779			0.00266857	0.225691			0.594551
0.756606			0.75084	0.105721			0.05444	0.00163563			0.00306432	0.136038			0.191656
0.801983			0.357937	0.103141			0.0129906	0.00340615			0.00275006	0.09147			0.626322
0.714611			0.355641	0.175445			0.0565068	0.00309121			0.00314539	0.106852			0.584707
0.733102			0.475564	0.00975484			0.00505886	0.00564362			0.00417061	0.2515			0.515206
0.773167			0.348981	0.154593			0.189917	0.00445658			0.00648211	0.0677832			0.45462
0.72027			0.410688	0.182362			0.0120985	0.00235026			0.00226153	0.095018			0.574952
0.840418			0.341234	0.0491244			0.0109213	0.00491679			0.00269231	0.105541			0.645152
0.813502			0.410277	0.0692269			0.011294	0.00375459			0.00376671	0.113517			0.574662
0.764958			0.30602	0.128464			0.113849	0.00290374			0.0034792	0.103674			0.576651
0.750226			0.422056	0.147236			0.0274771	0.00251858			0.00215563	0.10002			0.548311
0.768204			0.424724	0.13828			0.0260678	0.00524161			0.00146946	0.0882752			0.547739
0.795247			0.418932	0.0116061			0.0189954	0.0040968			0.00286003	0.18905			0.559212
0.823749			0.744338	0.0713073			0.0164169	0.00309251			0.00121578	0.101851			0.23803
0.660221			0.392207	0.170075			0.0173986	0.00340145			0.00270568	0.166303			0.587689
0.810567			0.328724	0.0517625			0.020094	0.0042355			0.00300199	0.133435			0.64818
0.578393			0.323433	0.0109366			0.0202112	0.00352136			0.00253846	0.407149			0.653817
0.758718			0.449718	0.159857			0.0108725	0.00286126			0.00353452	0.0785639			0.535875
0.771924			0.372061	0.0434746			0.0593497	0.00547747			0.00209477	0.179123			0.566494
0.779075			0.378428	0.12513			0.0173885	0.00302876			0.00133798	0.092766			0.602846
0.776948			0.292104	0.0200843			0.0442814	0.0019387			0.00490131	0.201029			0.658713
0.794647			0.393293	0.115191			0.0117728	0.00278904			0.00476677	0.0873728			0.590167
0.759734			0.442945	0.176398			0.0933924	0.00136382			0.00320425	0.0625041			0.460458
0.796154			0.349656	0.0449546			0.0204675	0.00317883			0.0025526	0.155712			0.627324
0.826745			0.325527	0.0569272			0.0129377	0.00474689			0.00276437	0.111581			0.658771
0.734677			0.436618	0.162881			0.0184698	0.002895			0.000794441	0.0995471			0.544118
0.822121			0.37814	0.104268			0.0262491	0.00110578			0.0020909	0.0725046			0.59352
0.740648			0.354449	0.191529			0.0193003	0.00092667			0.0017965	0.0668958			0.624455
0.767636			0.787104	0.0271971			0.071246	0.00269957			0.0040563	0.202467			0.137593
0.778727			0.306317	0.152639			0.209037	0.00272951			0.0204418	0.0659047			0.464204
0.791902			0.356779	0.0543266			0.0296767	0.00443342			0.00331751	0.149338			0.610227
0.74752			0.355696	0.0775543			0.0113727	0.00487649			0.00413122	0.170049			0.6288
0.741629			0.367921	0.00617			0.0146641	0.00589717			0.00224378	0.246304			0.615171
0.749677			0.383794	0.0741879			0.0192799	0.00333374			0.00381297	0.172801			0.593114
0.778442			0.416221	0.0151056			0.276476	0.00261514			0.00371811	0.203837			0.303585
0.773439			0.274774	0.163992			0.148059	0.00478064			0.00262354	0.0577888			0.574543
0.679269			0.395045	0.231085			0.0236588	0.00045028			0.00377314	0.089196			0.577523
0.801552			0.397661	0.0941069			0.0257014	0.00419115			0.00175474	0.10015			0.574883
0.771375			0.621664	0.120175			0.00822889	0.00213409			0.00683181	0.106316			0.363275
0.799967			0.382871	0.0853318			0.0376344	0.00422014			0.00278573	0.110481			0.576709
0.702092			0.308937	0.160472			0.11912	0.00210681			0.00145697	0.135329			0.570485
0.695636			0.456896	0.196637			0.044378	0.00270726			0.0035579	0.105019			0.495168
0.789696			0.780337	0.108941			0.0739768	0.00694126			0.00331677	0.0944216			0.142369
0.42653			0.387727	0.0136001			0.0667563	0.0035068			0.00132502	0.556363			0.544192
0.75355			0.372066	0.169122			0.0298676	0.00357518			0.00223557	0.0737528			0.595831
0.75884			0.35898	0.137736			0.0303142	0.0025685			0.00269969	0.100855			0.608006
0.782691			0.34665	0.154449			0.0366791	0.00213175			0.00161761	0.0607283			0.615053
0.648126			0.459866	0.0075508			0.022096	0.00541447			0.00290773	0.338909			0.51513
0.843018			0.770923	0.0509062			0.107959	0.00476717			0.00178633	0.101308			0.119331
0.839395			0.379332	0.0130683			0.0200608	0.00382022			0.00467711	0.143716			0.59593
0.783835			0.42952	0.109819			0.0334946	0.00513163			0.00148914	0.101215			0.535496
0.752059			0.460689	0.0191702			0.0203033	0.00301112			0.00397334	0.22576			0.515034
0.787582			0.334248	0.0778833			0.0365444	0.00232791			0.0017236	0.132207			0.627484
0.842273			0.306557	0.0414413			0.019564	0.00290639			0.00274014	0.113379			0.671139
0.805359			0.356756	0.0947554			0.0200301	0.00300754			0.000610334	0.0968783			0.622603
0.799828			0.34944	0.113887			0.0178919	0.00350529			0.00337999	0.0827802			0.629288
0.790456			0.53083	0.142484			0.00986543	0.00421333			0.00101385	0.0628465			0.45829
0.790845			0.512191	0.0478655			0.120008	0.00303171			0.00176594	0.158258			0.366035
0.806657			0.288541	0.0474064			0.00636918	0.00424933			0.00356695	0.141687			0.701523
0.701341			0.361992	0.202905			0.0431646	0.00281282			0.00365623	0.0929405			0.591187
0.773374			0.222794	0.154123			0.147794	0.00221412			0.00573458	0.0702886			0.623678
0.820153			0.321513	0.0883891			0.111307	0.00511558			0.00391136	0.086342			0.563268
0.382391			0.508286	0.116959			0.0179753	0.0399099			0.00459816	0.460741			0.46914
0.729827			0.296406	0.168845			0.237529	0.00272631			0.00837265	0.0986021			0.457692
0.72841			0.396671	0.168615			0.0145046	0.00508238			0.00278571	0.0978926			0.586039
0.772043			0.379434	0.143964			0.0188682	0.00217352			0.00535984	0.0818195			0.596338
0.710303			0.372145	0.132238			0.0189551	0.00375949			0.00281498	0.153699			0.606085
0.776097			0.345973	0.161319			0.0197082	0.000524472			0.00212477	0.06206			0.632194
0.372109			0.355514	0.168061			0.126382	0.0628855			0.00217501	0.396944			0.515929
0.679223			0.297945	0.229894			0.0159495	0.00210257			0.00162511	0.0887803			0.68448
0.724587			0.331003	0.190886			0.233476	0.00159037			0.0260912	0.0829368			0.40943
0.720029			0.670816	0.014022			0.120736	0.00434062			0.00312719	0.261608			0.205321
0.804177			0.748672	0.101279			0.146375	0.00305701			0.00113424	0.0914873			0.103819
0.771269			0.286	0.12208			0.0669078	0.00769628			0.0009593	0.0989545			0.646133
0.791534			0.377469	0.0549039			0.126048	0.00373349			0.00529821	0.149828			0.491185
0.751135			0.386374	0.154562			0.0728171	0.00309644			0.00488511	0.091206			0.535923
0.703241			0.433919	0.0107724			0.0220645	0.00364147			0.00319035	0.282346			0.540826
0.757397			0.329162	0.131738			0.0252269	0.0024904			0.00357869	0.108375			0.642033
0.776172			0.412355	0.0749511			0.0278311	0.00357452			0.00356305	0.145302			0.556251
0.733806			0.466476	0.0247426			0.0103203	0.00300273			0.00230625	0.238449			0.520897
0.778284			0.396423	0.1527			0.0494842	0.00489093			0.00267281	0.0641248			0.55142
0.743055			0.663472	0.18125			0.0136431	0.00264321			0.00335558	0.0730518			0.319529
0.749756			0.338891	0.13747			0.0301107	0.0048186			0.00320291	0.107955			0.627796
0.768096			0.311668	0.131548			0.0312609	0.00427299			0.00253276	0.0960832			0.654539
0.780331			0.380514	0.127226			0.0100447	0.00305528			0.0023791	0.0893878			0.607063
0.795222			0.522735	0.133194			0.0127579	0.00195286			0.00579256	0.0696311			0.458714
0.683561			0.368223	0.0156511			0.0441505	0.00550878			0.00455594	0.295279			0.58307
0.802544			0.400158	0.12378			0.0380691	0.0034049			0.00112456	0.0702704			0.560648
0.78246			0.329969	0.0205893			0.0263806	0.0023656			0.00414448	0.194585			0.639506
0.818518			0.368385	0.0991854			0.0151061	0.00183456			0.00131043	0.0804616			0.615199
0.671853			0.388528	0.015281			0.0122739	0.00312104			0.00351054	0.309744			0.595687
0.758669			0.464087	0.0358723			0.108498	0.00360539			0.00212246	0.201853			0.425293
0.748612			0.502412	0.145709			0.0473545	0.00248449			0.00405795	0.103194			0.446176
0.787382			0.378671	0.128976			0.0124071	0.00256727			0.00491093	0.081074			0.604011
0.8157			0.318735	0.0694519			0.0109203	0.00304975			0.00398957	0.111798			0.666355
0.699343			0.548674	0.116079			0.00896416	0.00284265			0.00188549	0.181734			0.440477
0.755435			0.431607	0.00727785			0.0774256	0.00235548			0.00429617	0.234932			0.486671
0.657558			0.571693	0.223235			0.137347	0.003852			0.0431477	0.115354			0.247813
0.743729			0.374512	0.14879			0.0208574	0.00177627			0.00472085	0.105706			0.59991
0.677671			0.248206	0.209628			0.0503615	0.00201702			0.00124522	0.110685			0.700188
0.824032			0.446488	0.104278			0.008548	0.00245672			0.00451683	0.0692334			0.540447
0.732647			0.319765	0.179665			0.0380119	0.00325328			0.00399042	0.084435			0.638232
0.75049			0.370522	0.0775121			0.0156523	0.00527726			0.00222881	0.16672			0.611597
0.74252			0.421305	0.149116			0.0128835	0.00195744			0.00336495	0.106406			0.562447
0.816702			0.39958	0.014748			0.0225366	0.00349305			0.00411435	0.165057			0.573769
0.588986			0.323929	0.00843951			0.00855911	0.0026981			0.00535387	0.399876			0.662158
0.851119			0.319839	0.0540755			0.00878038	0.00230713			0.00351299	0.0924983			0.667868
0.768591			0.263195	0.150538			0.0722562	0.0020966			0.00387282	0.0787743			0.660676
0.749453			0.365411	0.0683618			0.00954715	0.00679256			0.00389197	0.175392			0.62115
0.776605			0.397678	0.134522			0.0467301	0.00424004			0.00416654	0.0846323			0.551426
0.735151			0.292197	0.0668538			0.0185098	0.00458801			0.00357891	0.193407			0.685715
0.813181			0.291931	0.0698919			0.025013	0.00209691			0.00225793	0.11483			0.680798
0.795485			0.401008	0.0411813			0.0162047	0.00273014			0.0048589	0.160604			0.577929
0.779806			0.345055	0.0951575			0.0160117	0.0020146			0.00394723	0.123022			0.634986
0.788367			0.53354	0.126163			0.0117856	0.00296438			0.00366918	0.0825059			0.451005
0.812693			0.658952	0.0933137			0.0397068	0.000965706			0.00306165	0.0930277			0.298279
0.707308			0.411892	0.197773			0.00902043	0.00202789			0.00720749	0.0928911			0.57188
0.797853			0.373501	0.119992			0.0271869	0.00460872			0.00554901	0.0775458			0.593763
0.821638			0.352317	0.0748482			0.0124296	0.0019303			0.00312153	0.101584			0.632131
0.719857			0.365104	0.0195509			0.0178295	0.00370799			0.00272104	0.256884			0.614346
0.794656			0.386704	0.0837328			0.0231237	0.00533974			0.00103796	0.116272			0.589134
0.756458			0.286896	0.151332			0.0680718	0.00382256			0.000863108	0.0883876			0.644169
0.557342			0.487828	0.150279			0.017838	0.00269926			0.00344435	0.28968			0.490889
0.786339			0.584003	0.0790953			0.234952	0.00369018			0.0101425	0.130875			0.170902
0.77836			0.328426	0.0238973			0.0167679	0.00435307			0.00354253	0.193389			0.651263
0.799603			0.342591	0.0395483			0.0066567	0.0026742			0.00570521	0.158175			0.645047
0.806233			0.340565	0.0981905			0.135872	0.003799			0.00574862	0.0917779			0.517814
0.765357			0.329207	0.149758			0.0273583	0.00518793			0.00240566	0.0796978			0.641029
0.781145			0.468446	0.135226			0.016248	0.00409579			0.00409284	0.079533			0.511213
0.784356			0.337279	0.133087			0.0148137	0.00234505			0.00560588	0.0802123			0.642301
0.788928			0.435775	0.057361			0.0398976	0.00513785			0.00462661	0.148573			0.519701
0.792379			0.326662	0.0102322			0.0139066	0.00544022			0.00479776	0.191948			0.654634
0.748999			0.630881	0.173339			0.21255	0.00503743			0.00207643	0.0726239			0.154493
0.824382			0.368553	0.0631475			0.0331947	0.00429933			0.00281223	0.108171			0.59544
0.77157			0.363792	0.109517			0.0214687	0.00233262			0.00232241	0.11658			0.612417
0.756434			0.334726	0.162776			0.00579963	0.00558199			0.00398345	0.0752082			0.655491
0.798631			0.46395	0.124188			0.00862185	0.00465344			0.00139028	0.0725272			0.526038
0.806384			0.353074	0.0393568			0.0148278	0.00361647			0.00215765	0.150642			0.629941
0.779712			0.63069	0.11415			0.132438	0.00101193			0.0260319	0.105126			0.21084
0.820278			0.39412	0.0890201			0.0356777	0.0042711			0.00279595	0.0864306			0.567407
0.812317			0.316555	0.0662702			0.0288023	0.00426278			0.00144693	0.11715			0.653196
0.779819			0.264857	0.14224			0.139044	0.00164714			0.0060946	0.0762939			0.590004
0.779231			0.315976	0.143243			0.0355439	0.00288705			0.00246865	0.0746398			0.646012
0.811661			0.288172	0.0730383			0.0410184	0.00397224			0.00241674	0.111329			0.668393
0.763612			0.385939	0.0550825			0.0107413	0.00181804			0.00341203	0.179488			0.599908
0.778741			0.354671	0.062857			0.0235292	0.00286734			0.00313951	0.155534			0.61866
0.384612			0.321679	0.119084			0.0223559	0.00819433			0.00371495	0.48811			0.65225
0.798725			0.339822	0.122831			0.0316549	0.00350212			0.00323245	0.0749426			0.62529
0.821963			0.418718	0.082904			0.0151671	0.00254462			0.00371269	0.0925883			0.562402
0.794827			0.555457	0.0263356			0.00841705	0.0035714			0.00475574	0.175265			0.43137
0.772283			0.36854	0.0964012			0.0197263	0.00194159			0.00370266	0.129374			0.608031
0.761441			0.36351	0.153151			0.0578654	0.00293161			0.00517425	0.0824763			0.57345
0.719413			0.330436	0.176646			0.0123657	0.00289059			0.00610753	0.101051			0.651091
0.637315			0.313305	0.0242593			0.0326446	0.00537795			0.00283627	0.333048			0.651214
0.733086			0.426866	0.155581			0.0155524	0.00420125			0.00193606	0.107132			0.555645
0.749384			0.416496	0.00902218			0.0162226	0.00336901			0.00397514	0.238225			0.563306
0.784322			0.384011	0.0085968			0.0506257	0.00280516			0.00660756	0.204276			0.558756
0.685646			0.319076	0.00931212			0.0617091	0.00137108			0.00276669	0.303671			0.616448
0.783211			0.323385	0.132591			0.0458015	0.00164096			0.00146846	0.082557			0.629345
0.827159			0.323444	0.0927235			0.021994	0.0047245			0.00273198	0.0753929			0.65183
0.738409			0.303489	0.0272376			0.0173815	0.00338396			0.00204615	0.23097			0.677083
0.793007			0.313221	0.137268			0.161219	0.00355285			0.00388597	0.0661726			0.521674
0.800643			0.324408	0.110059			0.0611776	0.0042635			0.00320816	0.0850353			0.611206
0.72092			0.448534	0.185495			0.0227667	0.00292367			0.000179862	0.0906615			0.528519
0.772841			0.621948	0.142114			0.0188624	0.00364515			0.00558808	0.0813998			0.353601
0.756213			0.39842	0.146379			0.0166892	0.0018973			0.00251021	0.0955107			0.58238
0.715935			0.390669	0.209585			0.0200095	0.00292247			0.00405984	0.0715577			0.585262
0.786074			0.315668	0.075527			0.0187592	0.00317651			0.00400622	0.135222			0.661567
0.836136			0.315419	0.0358944			0.0778442	0.00532558			0.00186244	0.122644			0.604874
0.81334			0.421233	0.0613655			0.0186988	0.00191938			0.0041431	0.123376			0.555925
0.798122			0.474279	0.0835266			0.187258	0.00286283			0.043296	0.115489			0.295167
0.8194			0.377959	0.111497			0.0191537	0.00370332			0.00213499	0.0654001			0.600752
0.767198			0.322657	0.0387705			0.012393	0.00523743			0.00327904	0.188794			0.661671
0.807278			0.362481	0.0478862			0.0159794	0.00377173			0.000969159	0.141064			0.620571
0.727167			0.794581	0.132442			0.143434	0.00415467			0.00233537	0.136236			0.0596493
0.786265			0.359952	0.152377			0.0787313	0.00242905			0.00247647	0.0589296			0.55884
0.765796			0.396192	0.0849461			0.164744	0.00290508			0.00533512	0.146353			0.433729
0.81898			0.403976	0.0676763			0.0165085	0.00487668			0.00348541	0.108467			0.576031
0.788587			0.442072	0.0898079			0.00612014	0.001578			0.00423633	0.120027			0.547572
0.683719			0.407463	0.114111			0.0132548	0.00489025			0.00417361	0.19728			0.575109
0.7556			0.266111	0.0965941			0.0370374	0.00133206			0.00298294	0.146474			0.693869
0.832196			0.355117	0.0860894			0.0371671	0.00193934			0.0040682	0.0797753			0.603647
0.809266			0.341855	0.0236061			0.0283932	0.0041697			0.00247568	0.162958			0.627276
0.773771			0.366003	0.114524			0.0133086	0.0024077			0.00233648	0.109297			0.618352
0.777032			0.434299	0.136679			0.012911	0.00137325			0.00635827	0.0849159			0.546432
0.739994			0.328668	0.0658037			0.0100153	0.00480165			0.00383958	0.189401			0.657477
0.763248			0.360996	0.108023			0.0406305	0.00232754			0.00326014	0.126401			0.595113
0.783975			0.353894	0.148563			0.0276847	0.000663946			0.00228032	0.0667985			0.616141
0.789976			0.381041	0.084915			0.027922	0.00388614			0.00405912	0.121223			0.586978
0.787495			0.336429	0.0550344			0.0467852	0.00579718			0.00293726	0.151673			0.613849
0.766126			0.560004	0.142047			0.0125264	0.003642			0.00555346	0.0881859			0.421916
0.800103			0.4016	0.0675215			0.11221	0.00146949			0.00192286	0.130906			0.484267
0.828203			0.426241	0.0101557			0.0176318	0.0058033			0.00242039	0.155838			0.553706
0.784856			0.383453	0.0798942			0.0304449	0.00195647			0.0040255	0.133293			0.582076
0.785659			0.490845	0.142486			0.0117669	0.000640083			0.00364169	0.0712155			0.493747
0.842839			0.319462	0.034136			0.0620414	0.00260584			0.00317979	0.12042			0.615317
0.764852			0.400569	0.167778			0.0569888	0.00340213			0.00405984	0.0639676			0.538383
0.670619			0.344709	0.0396754			0.200554	0.00504032			0.00570023	0.284665			0.449037
0.830132			0.423278	0.0597233			0.00762546	0.00166017			0.00230752	0.108485			0.566789
0.795927			0.346689	0.130724			0.0263531	0.00275995			0.00249768	0.0705885			0.62446
0.746626			0.453493	0.138397			0.0137721	0.00495737			0.00418401	0.110019			0.528551
0.798391			0.329808	0.0986796			0.0208004	0.00267972			0.00276195	0.10025			0.646629
0.729581			0.332781	0.177382			0.0121245	0.00273545			0.00414636	0.0903014			0.650948
0.72631			0.332992	0.172427			0.00871538	0.000765493			0.00276414	0.100497			0.655529
0.685744			0.449248	0.102624			0.0149763	0.00374322			0.0065107	0.207889			0.529265
0.807019			0.304923	0.0835252			0.152859	0.00408948			0.00336817	0.105366			0.538849
0.824132			0.514244	0.0773715			0.00964987	0.00118669			0.00284779	0.0973102			0.473258
0.743618			0.380355	0.165454			0.015485	0.00302103			0.00124835	0.0879072			0.602912
0.803928			0.315316	0.0619158			0.0539687	0.00499421			0.00177396	0.129162			0.628941
0.775448			0.44849	0.121287			0.181428	0.00403767			0.00249271	0.0992275			0.367589
0.68761			0.524088	0.211223			0.0120473	0.00241724			0.00239289	0.0987494			0.461472
0.522437			0.362283	0.0407073			0.0184893	0.00383849			0.00193145	0.433017			0.617296
0.75572			0.340472	0.00841983			0.0907205	0.00348138			0.00471784	0.232378			0.56409
0.783787			0.360708	0.0379279			0.0545876	0.00447472			0.00273289	0.17381			0.581971
0.674811			0.354228	0.170416			0.0242518	0.00240209			0.0016357	0.152371			0.619885
0.789465			0.370521	0.0206709			0.0328824	0.00287521			0.00213659	0.186989			0.59446
0.73506			0.393301	0.117917			0.023414	0.00662282			0.00242003	0.140401			0.580865
0.722593			0.395673	0.0583849			0.14001	0.00593701			0.00299588	0.213085			0.461321
0.675713			0.400159	0.0108492			0.020897	0.00347194			0.00315283	0.309966			0.575791
0.794025			0.386834	0.0666663			0.0676269	0.00320801			0.00169266	0.136101			0.543846
0.77445			0.384836	0.143017			0.0129073	0.00434928			0.000639978	0.0781845			0.601616
0.745523			0.279051	0.16668			0.0365675	0.00393068			0.0028785	0.0838661			0.681503
0.66914			0.522833	0.0121148			0.0344668	0.0049003			0.00254451	0.313845			0.440156
0.60301			0.353986	0.25908			0.0148568	0.00435285			0.000972171	0.133558			0.630185
0.759336			0.356573	0.136973			0.0255435	0.00106969			0.000749381	0.102621			0.617134
0.742046			0.655868	0.118473			0.123815	0.00169123			0.00247829	0.137789			0.217838
0.790162			0.406393	0.065156			0.0574678	0.00322549			0.00553553	0.141457			0.530603
0.770711			0.606623	0.0977152			0.00902997	0.00156907			0.00336751	0.130005			0.380979
0.727284			0.478265	0.204199			0.0043742	0.0024186			0.0025408	0.0660983			0.51482
0.692729			0.333267	0.0108862			0.0492374	0.00329082			0.00280775	0.293094			0.614688
0.803639			0.32018	0.0358328			0.168823	0.00415227			0.00630423	0.156376			0.504693
0.783499			0.345195	0.0888646			0.03985	0.00230002			0.00222781	0.125336			0.612727
0.699053			0.584201	0.232236			0.0140038	0.0010977			0.00349951	0.0676131			0.398296
0.788794			0.351391	0.131668			0.0226436	0.00355425			0.00152209	0.075983			0.624443
0.752317			0.507694	0.183408			0.0350759	0.00318997			5.97966e-05	0.061085			0.457171
0.776856			0.417088	0.132133			0.0115994	0.000989691			0.00100213	0.0900207			0.570311
0.481744			0.40129	0.00809879			0.0188819	0.00457464			0.00124422	0.505583			0.578584
0.764528			0.383462	0.0669405			0.0231019	0.0039284			0.00268241	0.164603			0.590754
0.800651			0.304385	0.0235917			0.0365454	0.00405138			0.00198516	0.171706			0.657085
0.822954			0.476616	0.0604175			0.0385462	0.00363138			0.0025695	0.112997			0.482269
0.766713			0.334959	0.147612			0.120837	0.00165663			0.00618961	0.0840192			0.538014
0.748134			0.394062	0.170243			0.034282	0.00306386			0.00422758	0.0785592			0.567429
0.809587			0.3942	0.120181			0.037233	0.00185757			0.00147996	0.0683744			0.567087
0.780796			0.314316	0.0251491			0.0332625	0.00288752			0.00272201	0.191167			0.6497
0.74172			0.454085	0.0173759			0.124992	0.00454451			0.00384551	0.23636			0.417077
0.7866			0.434527	0.130763			0.0154506	0.0022912			0.0026257	0.0803452			0.547397
0.782873			0.317087	0.124606			0.07444	0.00428211			0.00277105	0.0882387			0.605701
0.793503			0.601892	0.101144			0.01294	0.00417619			0.00256885	0.101177			0.382599
0.709884			0.370534	0.178006			0.0111784	0.00534006			0.00170394	0.106769			0.616584
0.75554			0.392384	0.174747			0.0136123	0.00195068			0.00158958	0.067762			0.592414
0.772457			0.657828	0.153032			0.235987	0.00321987			0.0371054	0.0712919			0.0690791
0.831646			0.324966	0.0194568			0.0191738	0.00489974			0.0013507	0.143997			0.65451
0.767892			0.378067	0.00880805			0.0149712	0.00461255			0.00423453	0.218687			0.602727
0.71028			0.389142	0.179284			0.00934738	0.00457488			0.00219427	0.105861			0.599316
0.668173			0.377458	0.0265326			0.0148833	0.00531088			0.00159784	0.299983			0.606061
0.789102			0.576524	0.0871377			0.00894078	0.00372422			0.00223774	0.120036			0.412297
0.813673			0.42291	0.0184263			0.0109209	0.00476761			0.00246877	0.163133			0.5637
0.575199			0.343363	0.00805325			0.0277499	0.00276684			0.00260589	0.413981			0.626281
0.695604			0.36802	0.208703			0.0261124	0.0027236			0.00115168	0.0929698			0.604715
0.831376			0.427451	0.0570265			0.0413262	0.00190015			0.00260599	0.109697			0.528617
0.541618			0.465828	0.0218494			0.00906261	0.00639304			0.00399969	0.43014			0.521109
0.754658			0.418167	0.178274			0.0227183	0.00350692			0.00416718	0.0635607			0.554947
0.801457			0.335092	0.0296117			0.0515975	0.00418819			0.00269359	0.164743			0.610617
0.774428			0.361073	0.141153			0.0314037	0.0035318			0.002769	0.0808876			0.604754
0.748157			0.32184	0.17194			0.0496959	0.00150087			0.00161858	0.0784029			0.626845
0.798144			0.360082	0.0992718			0.030729	0.00344515			0.00400859	0.0991394			0.60518
0.883931			0.583054	0.0162663			0.102027	0.00448402			0.00262731	0.0953191			0.312292
0.769695			0.387295	0.164369			0.0218573	0.00245608			0.000936167	0.0634799			0.589911
0.64571			0.685694	0.0887693			0.173729	0.00452388			0.0558423	0.260997			0.0847343
0.838869			0.385487	0.0880933			0.0139462	0.00348826			0.00114314	0.0695499			0.599424
0.798494			0.359558	0.081933			0.0665547	0.00454345			0.00193516	0.115029			0.571952
0.728204			0.344361	0.178626			0.0169118	0.00220636			0.00354501	0.0909643			0.635182
0.782139			0.363166	0.129681			0.0556639	0.00320832			0.000835739	0.0849718			0.580334
0.800964			0.330876	0.0401183			0.0276128	0.00218581			0.001516	0.156732			0.639995
0.777645			0.309254	0.138409			0.1985	0.00231882			0.00672968	0.081627			0.485516
0.711345			0.362038	0.200213			0.0318587	0.00489164			0.00201652	0.0835498			0.604086
0.764691			0.350487	0.16433			0.00978636	0.0030528			0.00253306	0.067926			0.637194
0.823793			0.306052	0.0730586			0.0645581	0.00295558			0.00320654	0.100193			0.626184
0.774318			0.313241	0.149292			0.0804089	0.0038082			0.00226415	0.0725814			0.604086
0.7971			0.524344	0.100643			0.00984853	0.00561179			0.00292622	0.0966455			0.462881
0.803964			0.380339	0.0355328			0.0252464	0.00738872			0.00203915	0.153114			0.592375
0.795608			0.748015	0.12046			0.129867	0.00297578			0.00295831	0.0809566			0.11916
0.783875			0.370491	0.0257457			0.223402	0.005906			0.0121711	0.184473			0.393935
0.574841			0.36831	0.0516672			0.0224249	0.00384001			0.00084685	0.369651			0.608419
0.691504			0.534256	0.184583			0.107988	0.00394867			0.00290036	0.119964			0.354856
0.778652			0.49623	0.137467			0.0104228	0.00120459			0.000898375	0.0826762			0.492449
0.801162			0.436461	0.0721281			0.0128409	0.00331159			0.00335801	0.123399			0.54734
0.491394			0.785239	0.0106333			0.143291	0.00346372			0.000873374	0.494509			0.0705966
0.786484			0.423889	0.143078			0.0392567	0.000760719			0.00273507	0.0696773			0.534119
0.739386			0.353472	0.179258			0.0165249	0.00235179			0.00241371	0.0790039			0.62759
0.65345			0.399037	0.223036			0.0167306	0.00234334			0.00280136	0.121171			0.581431
0.802725			0.338429	0.0982758			0.0482903	0.0027224			0.00377975	0.0962764			0.609501
0.641296			0.343077	0.0415559			0.0212812	0.00518047			0.00192623	0.311968			0.633716
0.792941			0.791967	0.138987			0.0567203	0.0016669			0.00275589	0.0664052			0.148557
0.762293			0.354494	0.140766			0.0311323	0.00432617			0.00206191	0.0926145			0.612312
0.817677			0.418558	0.0613537			0.0885498	0.00214632			0.00299429	0.118823			0.489898
0.803472			0.306222	0.00982655			0.0651798	0.00368941			0.00359276	0.183012			0.625005
0.797111			0.487601	0.143204			0.208436	0.00479238			0.00414386	0.0548928			0.299818
0.795158			0.394938	0.103634			0.0193438	0.0022468			0.00289396	0.0989612			0.582824
0.675851			0.344438	0.170451			0.148618	0.00317735			0.00330852	0.150522			0.503635
0.743227			0.317396	0.124301			0.119975	0.00279827			0.00358743	0.129674			0.559042
0.75874			0.514953	0.109726			0.0513944	0.00155755			0.0018489	0.129976			0.431803
0.700267			0.421732	0.196204			0.0496469	0.00223872			0.00257394	0.101291			0.526047
0.781238			0.315659	0.134121			0.0254003	0.00294852			0.00236492	0.0816923			0.656576
0.70649			0.352032	0.0933708			0.0238531	0.00532361			0.00148961	0.194816			0.622625
0.804818			0.474387	0.0294967			0.0144685	0.00353801			0.00209666	0.162147			0.509048
0.66039			0.427375	0.172538			0.210412	0.00234121			0.00396303	0.16473			0.35825
0.765655			0.431341	0.145011			0.169234	0.00410998			0.0038239	0.0852245			0.395601
0.797926			0.638565	0.101994			0.124679	0.00405683			0.00340051	0.096024			0.233355
0.739956			0.425877	0.159641			0.00903822	0.00357834			0.00157828	0.0968244			0.563507
0.372231			0.443843	0.249796			0.0184102	0.00198699			0.00201963	0.375986			0.535727
0.808285			0.423769	0.064158			0.00874923	0.00502114			0.00116182	0.122536			0.56632
0.782819			0.347599	0.125561			0.0332708	0.00669392			0.00339856	0.0849256			0.615731
0.696113			0.309102	0.205513			0.108715	0.00318237			0.0045683	0.0951913			0.577614
0.694245			0.331592	0.197828			0.018596	0.00162345			0.00297136	0.106304			0.646841
0.809993			0.517717	0.0644561			0.0145278	0.00220439			0.00216114	0.123346			0.465594
0.769885			0.385863	0.123124			0.0752971	0.00260753			0.00312479	0.104383			0.535715
0.666071			0.331267	0.141421			0.0263664	0.0044169			0.00130651	0.188092			0.64106
0.733278			0.411552	0.0102978			0.0164766	0.00557547			0.00207842	0.250849			0.569893
0.795796			0.404695	0.0504553			0.0355852	0.00475424			0.00220712	0.148994			0.557513
0.747049			0.443298	0.124169			0.0186745	0.00304813			0.00144692	0.125734			0.53658
0.824403			0.540041	0.0530217			0.00568036	0.00350173			0.000696145	0.119074			0.453582
0.835507			0.319604	0.0740938			0.0305945	0.00285874			0.00342465	0.0875407			0.646377
0.73312			0.31422	0.00915513			0.133611	0.00504063			0.00495069	0.252684			0.547218
0.794094			0.348871	0.121463			0.0425535	0.00680281			0.00367479	0.0776406			0.604901
0.814086			0.542402	0.0699023			0.0138362	0.00164459			0.00236887	0.114368			0.441393
0.846519			0.427029	0.0811004			0.0237663	0.00160924			0.00291772	0.0707714			0.546287
0.779066			0.318735	0.110978			0.027953	0.00261129			0.0023617	0.107345			0.65095
0.805248			0.315205	0.106778			0.0214385	0.00183889			0.00186943	0.0861357			0.661487
0.793739			0.376843	0.0534654			0.0226064	0.00382224			0.00304246	0.148974			0.597508
0.781545			0.29052	0.132047			0.0327022	0.00205279			0.00324523	0.0843557			0.673532
0.806764			0.488706	0.0749355			0.0280752	0.0064075			0.00225028	0.111893			0.480969
0.768214			0.379639	0.0585568			0.0115527	0.00176339			0.0011372	0.171466			0.607671
0.740064			0.419992	0.141721			0.0434563	0.00389043			0.00306041	0.114324			0.533491
0.762996			0.398594	0.0143766			0.0418163	0.00427144			0.00310315	0.218356			0.556487
0.792343			0.361772	0.116169			0.052191	0.00299468			0.00305009	0.0884935			0.582987
0.641323			0.393671	0.0211951			0.0201492	0.00640894			0.00104734	0.331073			0.585132
0.782676			0.327315	0.124226			0.0715065	0.00226408			0.00671612	0.0908334			0.594462
0.733531			0.438518	0.122475			0.0167513	0.00457951			0.00289346	0.139415			0.541837
0.817184			0.340776	0.0855191			0.0172759	0.00158623			0.0019928	0.0957107			0.639955
0.816551			0.386796	0.119376			0.0362789	0.0052909			0.00162846	0.0587823			0.575296
0.782577			0.366281	0.0755318			0.0102141	0.00471285			0.00159004	0.137178			0.621915
0.765755			0.434631	0.148127			0.0181988	0.00255479			0.00217291	0.0835633			0.544997
0.788168			0.356096	0.123509			0.0659688	0.00247229			0.00160513	0.0858506			0.57633
0.839535			0.56875	0.0186083			0.0119733	0.00394523			0.00488439	0.137911			0.414392
0.761691			0.515369	0.149192			0.00748692	0.00223092			0.00270497	0.0868868			0.474439
0.818772			0.436936	0.0438448			0.028723	0.00211709			0.0025921	0.135266			0.531749
0.804167			0.398788	0.105322			0.010729	0.00334675			0.00338295	0.0871636			0.5871
0.74939			0.425992	0.108065			0.0158398	0.00452214			0.00236125	0.138023			0.555807
0.30866			0.360581	0.246808			0.0228031	0.0729782			0.00212594	0.371554			0.61449
0.630192			0.758253	0.00794017			0.158773	0.00520659			0.00294758	0.356662			0.0800263
0.761928			0.3427	0.0733783			0.0659233	0.00409285			0.00225987	0.160601			0.589117
0.681526			0.582316	0.203749			0.00520445	0.0047238			0.00182182	0.110001			0.410657
0.803242			0.37393	0.0931086			0.0379593	0.00195746			0.00262283	0.101692			0.585488
0.76726			0.306729	0.056886			0.156362	0.00266984			0.00688548	0.173184			0.530023
0.814687			0.378367	0.0587683			0.0259792	0.00403993			0.00337126	0.122505			0.592282
0.862782			0.315696	0.0176839			0.0584008	0.00328326			0.0011197	0.116251			0.624784
0.726838			0.39309	0.151505			0.0273419	0.0023936			0.00461186	0.119263			0.574956
0.714343			0.430029	0.204031			0.0457171	0.00438963			0.00493855	0.0772362			0.519316
0.654664			0.392728	0.155468			0.0137936	0.00424905			0.00243754	0.18562			0.591041
0.661361			0.33858	0.161985			0.0152515	0.002472			0.00170909	0.174182			0.64446
0.798061			0.373915	0.0764592			0.0269038	0.00449825			0.00258351	0.120981			0.596598
0.7624			0.443426	0.130724			0.0175921	0.00383842			0.00189549	0.103038			0.537087
0.733732			0.438483	0.112715			0.025754	0.00507473			0.00552661	0.148479			0.530237
0.806078			0.523691	0.116258			0.00746826	0.00135202			0.00323985	0.0763122			0.465601
0.342287			0.440422	0.204			0.16003	0.00358349			0.00204115	0.450129			0.397507
0.720396			0.438633	0.0315797			0.0190423	0.00395861			0.00293464	0.244066			0.53939
0.74814			0.353263	0.192506			0.0202117	0.00209973			0.000789006	0.0572536			0.625736
0.727327			0.375029	0.010881			0.0360371	0.0043859			0.00220961	0.257407			0.586724
0.725168			0.423107	0.141889			0.0322545	0.00400719			0.00378268	0.128936			0.540856
0.671847			0.385245	0.183329			0.0244598	0.00319482			0.00303438	0.14163			0.587261
0.807433			0.349686	0.0591978			0.0482385	0.00531667			0.0011365	0.128053			0.600939
0.715972			0.316649	0.00801809			0.0198513	0.00335849			0.00186847	0.272651			0.661631
0.792122			0.497878	0.104771			0.194781	0.00283509			0.001307	0.100273			0.306033
0.763682			0.403438	0.150251			0.0199403	0.00164628			0.00334336	0.0844208			0.573278
0.73826			0.350955	0.185854			0.0212262	0.00167178			0.00307059	0.0742136			0.624748
0.716824			0.410771	0.135592			0.0493503	0.00122387			0.00286034	0.146361			0.537018
0.769693			0.457238	0.0853227			0.00432042	0.00671779			0.00243081	0.138267			0.536011
0.762009			0.437273	0.120283			0.0192744	0.00193485			0.00360148	0.115773			0.539851
0.641114			0.345341	0.0714175			0.0278158	0.00357578			0.000888049	0.283893			0.625955
0.737009			0.337384	0.155802			0.0306554	0.00361321			0.00274352	0.103576			0.629217
0.79309			0.367196	0.0650226			0.0522502	0.00328779			0.00327811	0.1386			0.577275
0.789936			0.534471	0.0217039			0.0077359	0.00371661			0.00283362	0.184644			0.45496
0.772452			0.274685	0.0190716			0.0752527	0.00448853			0.00283862	0.203988			0.647224
0.818938			0.52536	0.0925201			0.0102496	0.00318969			0.00116092	0.0853518			0.463229
0.768354			0.382501	0.149971			0.0182475	0.00192421			0.00387198	0.0797514			0.595379
0.800867			0.334298	0.0673639			0.0273677	0.00414203			0.00139338	0.127627			0.636941
0.729464			0.410705	0.0840793			0.0105412	0.00465654			0.00143837	0.1818			0.577315
0.716626			0.446647	0.151016			0.0200896	0.00261034			0.00262536	0.129747			0.530638
0.810623			0.328265	0.109963			0.0358596	0.00372356			0.00144969	0.075691			0.634426
0.790948			0.368014	0.12598			0.0397256	0.00224973			0.00218352	0.080822			0.590077
0.794172			0.287413	0.11879			0.026278	0.00355924			0.00129522	0.0834786			0.685013
0.822398			0.365225	0.0787071			0.0389483	0.00509996			0.00191865	0.093795			0.593909
0.761714			0.430765	0.147747			0.0180466	0.00427062			0.00370295	0.0862691			0.547485
0.808148			0.261523	0.0809894			0.0503988	0.0039069			0.0030196	0.106956			0.685059
0.788145			0.473657	0.0556276			0.0125366	0.00415421			0.00282625	0.152073			0.51098
0.702686			0.404701	0.213446			0.00944861	0.00245441			0.00232916	0.0814142			0.583521
0.731664			0.347139	0.0146298			0.0379279	0.00507352			0.00516889	0.248632			0.609764
0.350985			0.369889	0.0870911			0.131009	0.0046022			0.00532032	0.557322			0.493782
0.712326			0.293872	0.00602198			0.138143	0.00559731			0.00436013	0.276055			0.563625
0.809565			0.290262	0.0922238			0.0380102	0.00429941			0.000537927	0.0939116			0.671189
0.741473			0.386707	0.192196			0.019324	0.00276245			0.0023703	0.0635685			0.591599
0.697971			0.368621	0.11929			0.0291309	0.00710884			0.00254211	0.17563			0.599706
0.660628			0.368014	0.0529763			0.0540951	0.00394876			0.00147347	0.282447			0.576417
0.764922			0.372149	0.0899969			0.0348862	0.00299434			0.00141475	0.142087			0.59155
0.618612			0.475971	0.0360085			0.0133984	0.0044213			0.00252258	0.340958			0.508108
0.746162			0.467834	0.175535			0.0136208	0.00263082			0.00388136	0.0756718			0.514664
0.792444			0.708261	0.125058			0.0110241	0.00261017			0.00412315	0.0798874			0.276592
0.819057			0.493208	0.0476004			0.0141752	0.00333227			0.00262302	0.13001			0.489994
0.831447			0.402791	0.0453372			0.0183974	0.00535024			0.00229522	0.117865			0.576516
0.780508			0.4275	0.148012			0.0167648	0.000883807			0.00212823	0.0705956			0.553607
0.612169			0.538727	0.0136224			0.00964663	0.0034967			0.00278932	0.370712			0.448837
0.792908			0.390583	0.0558747			0.0306874	0.0036061			0.00241144	0.147611			0.576318
0.772782			0.420763	0.0143231			0.029449	0.00311319			0.00276986	0.209781			0.547018
0.796971			0.588647	0.0956178			0.0108936	0.00305257			0.00300719	0.104358			0.397452
0.796521			0.342757	0.117825			0.0514067	0.0022642			0.00361754	0.0833898			0.602219
0.822603			0.411082	0.10151			0.0138968	0.00356012			0.00195022	0.0723269			0.573071
0.756455			0.391858	0.137162			0.0854005	0.00258233			0.00439882	0.103801			0.518343
0.769896			0.439193	0.159882			0.0166836	0.00203496			0.00307848	0.0681865			0.541045
0.752771			0.460185	0.157899			0.0150441	0.00502044			0.00210637	0.0843104			0.522664
0.760836			0.442327	0.146155			0.262809	0.000975924			0.0291896	0.0920325			0.265674
0.799986			0.299459	0.117353			0.0693466	0.00656698			0.00425293	0.0760936			0.626941
0.737201			0.429171	0.166342			0.00866785	0.0035487			0.00303547	0.0929075			0.559125
0.395962			0.352842	0.223289			0.0319346	0.00241375			0.00257812	0.378335			0.612646
0.815241			0.392271	0.0276346			0.0296584	0.00101583			0.00215224	0.156108			0.575918
0.753347			0.337139	0.11619			0.0664045	0.00530185			0.00440097	0.125161			0.592055
0.767121			0.42822	0.174783			0.0122317	0.00255267			0.00484606	0.0555425			0.554702
0.802892			0.360562	0.0771102			0.014231	0.00188706			0.00240209	0.11811			0.622805
0.803703			0.388935	0.073992			0.0162613	0.00229137			0.00103639	0.120014			0.593767
0.667206			0.315243	0.033669			0.0645044	0.00653977			0.00202282	0.292586			0.61823
0.719515			0.352375	0.173814			0.0481247	0.00184612			0.00260599	0.104825			0.596894
0.763131			0.353729	0.154221			0.0384951	0.00392227			0.00464772	0.0787255			0.603128
0.765329			0.439106	0.131365			0.0225474	0.0015828			0.000701744	0.101723			0.537644
0.782649			0.447479	0.139988			0.012582	0.00176234			0.00239395	0.0756006			0.537546
0.770775			0.278531	0.137354			0.104331	0.00260856			0.00250549	0.0892622			0.614633
0.763563			0.537366	0.127139			0.0102005	0.00198063			0.00592436	0.107317			0.446509
0.708242			0.387164	0.0185186			0.0859451	0.00417206			0.00442375	0.269067			0.522467
0.760249			0.334615	0.159138			0.0227179	0.00417205			0.00214031	0.0764404			0.640527
0.57092			0.514896	0.052392			0.0283068	0.00479491			0.00104025	0.371893			0.455757
0.711399			0.569412	0.191634			0.00638576	0.00409464			0.00313072	0.0928721			0.421072
0.802014			0.372022	0.0918799			0.165473	0.00404708			0.00578375	0.102059			0.456722
0.822191			0.734439	0.0965591			0.152224	0.00422738			0.00140707	0.0770223			0.11193
0.781069			0.357866	0.0203604			0.0257661	0.00456878			0.00182143	0.194002			0.614547
0.763492			0.402199	0.143089			0.0953587	0.00506555			0.00802548	0.088353			0.494417
0.698509			0.426753	0.190233			0.0161877	0.00270078			0.00309094	0.108558			0.553968
0.740466			0.362975	0.140722			0.0159699	0.00289735			0.00286533	0.115915			0.61819
0.792766			0.335119	0.12016			0.0763607	0.00368722			0.0020282	0.0833867			0.586493
0.821552			0.471082	0.00724678			0.00827315	0.00463436			0.00352825	0.166567			0.517116
0.767701			0.47622	0.0283428			0.0145672	0.00483639			0.00246849	0.19912			0.506745
0.78012			0.369647	0.14222			0.0272637	0.00312441			0.00230495	0.0745355			0.600784
0.73334			0.385843	0.157728			0.0227857	0.00245041			0.00283281	0.106481			0.588538
0.764741			0.37754	0.151			0.0181055	0.00313453			0.00155667	0.0811241			0.602798
0.766823			0.310649	0.155452			0.0272063	0.00286813			0.00275087	0.0748576			0.659394
0.748025			0.41275	0.151011			0.0462937	0.00372768			0.00269263	0.0972361			0.538264
0.773024			0.509074	0.128896			0.0103402	0.00329136			0.00220616	0.0947878			0.47838
0.69009			0.414145	0.102901			0.0306929	0.00454934			0.00305791	0.20246			0.552104
0.761221			0.366581	0.135493			0.0413379	0.0055164			0.00322476	0.0977693			0.588857
0.669411			0.365814	0.0267425			0.0166928	0.00519908			0.00162953	0.298648			0.615863
0.800561			0.472801	0.0615145			0.0104071	0.00122029			0.00111591	0.136704			0.515676
0.780701			0.334049	0.14687			0.0755867	0.00348571			0.00202399	0.0689431			0.58834
0.743677			0.350663	0.117625			0.0229629	0.00503905			0.00168619	0.13366			0.624688
0.72675			0.344541	0.116657			0.026965	0.00335192			0.00037994	0.153241			0.628114
0.603203			0.391421	0.106628			0.0326542	0.00373523			0.00203593	0.286434			0.573889
0.808102			0.37499	0.109479			0.0194914	0.00304751			0.00111927	0.0793712			0.604399
0.744159			0.477261	0.176261			0.0173071	0.000962022			0.000713679	0.0786185			0.504719
0.778755			0.329028	0.147971			0.0247247	0.00313887			0.00420112	0.0701346			0.642046
0.323368			0.353014	0.2522			0.0249836	0.0480995			0.000460041	0.376333			0.621542
0.768104			0.459575	0.108859			0.0158072	0.00265914			0.00286298	0.120378			0.521755
0.767298			0.357743	0.157031			0.0542631	0.00122492			0.00376416	0.074446			0.584229
0.742192			0.50218	0.0233806			0.0228117	0.00622498			0.00246643	0.228202			0.472542
0.747671			0.375313	0.16193			0.0227855	0.00341685			0.00145926	0.086983			0.600442
0.721434			0.440118	0.00867477			0.039292	0.00355991			0.00240233	0.266331			0.518188
0.707303			0.410582	0.185141			0.0223878	0.00300293			0.00257242	0.104553			0.564458
0.774559			0.302197	0.0704524			0.0412383	0.00368189			0.00101	0.151306			0.655555
0.606399			0.356894	0.231206			0.11133	0.00202428			0.00220223	0.160371			0.529574
0.775724			0.391857	0.125257			0.0106881	0.0023542			0.00197692	0.0966648			0.595478
0.817857			0.629885	0.0783134			0.0160715	0.00410998			0.00257275	0.0997192			0.351471
0.785235			0.426041	0.0744105			0.0394473	0.00385324			0.00241165	0.136501			0.5321
0.776162			0.557835	0.0117345			0.00846006	0.0061703			0.00189855	0.205933			0.431806
0.831907			0.542958	0.0668472			0.0284497	0.00356539			0.00300973	0.0976805			0.425583
0.725021			0.356215	0.19821			0.0170341	0.00304349			0.0029415	0.0737253			0.623809
0.696742			0.422057	0.150607			0.00657308	0.00252026			0.00237234	0.150131			0.568997
0.780432			0.422708	0.0655139			0.0282256	0.00173791			0.00319954	0.152317			0.545866
0.772762			0.326765	0.126997			0.026338	0.00244333			0.000991403	0.0977978			0.645906
0.650829			0.712007	0.247789			0.0870312	0.00130451			0.00300658	0.100078			0.197956
0.773509			0.394437	0.14132			0.013995	0.00259853			0.00130179	0.0825728			0.590266
0.758205			0.343593	0.109099			0.0371226	0.0036545			0.0021336	0.129042			0.617151
0.755072			0.327577	0.14843			0.0100214	0.00253917			0.00138049	0.0939586			0.661021
0.783167			0.376072	0.116014			0.0283727	0.00414362			0.00180329	0.0966749			0.593752
0.788705			0.354537	0.065516			0.0148655	0.00253242			0.00111518	0.143246			0.629483
0.809174			0.343342	0.0575099			0.0425657	0.00275736			0.00206554	0.130559			0.612026
0.794542			0.379135	0.00781892			0.240418	0.00462181			0.00235033	0.193017			0.378097
0.671001			0.346819	0.2259			0.0113373	0.00128339			0.00123939	0.101816			0.640605
0.787371			0.369694	0.14815			0.0252883	0.00068264			0.00144413	0.063796			0.603574
0.816966			0.352112	0.02385			0.0775056	0.00273524			0.00215874	0.156448			0.568223
0.746779			0.326777	0.0979189			0.0296093	0.00357864			0.00127042	0.151723			0.642344
0.675809			0.410544	0.21245			0.0322406	0.00210632			0.00280938	0.109635			0.554406
0.819071			0.371711	0.089123			0.0276079	0.0059238			0.00265044	0.0858822			0.598031
0.80357			0.458805	0.0954847			0.0164404	0.0023354			0.00325746	0.0986097			0.521497
0.651656			0.345756	0.0165977			0.0513197	0.00422352			0.00424622	0.327523			0.598678
0.771911			0.35071	0.0143391			0.0308179	0.0040743			0.00148684	0.209675			0.616985
0.856248			0.371744	0.0496439			0.0230835	0.00391134			0.00328037	0.0901969			0.601892
0.854151			0.339795	0.0611353			0.021576	0.00069433			0.00307893	0.0840198			0.63555
0.748799			0.421393	0.163262			0.0185428	0.0037888			0.00226933	0.0841504			0.557795
0.71705			0.396767	0.128953			0.00943623	0.0231239			0.00403302	0.130873			0.589764
0.787075			0.808437	0.0338142			0.0901006	0.00316829			0.00470999	0.175943			0.096752
0.737747			0.605698	0.123941			0.0564535	0.00464714			0.00326399	0.133665			0.334585
0.838386			0.343176	0.0833293			0.0176316	0.000930235			0.00127651	0.0773543			0.637916
0.769094			0.443844	0.101418			0.00806783	0.00311056			0.00202529	0.126378			0.546063
0.761163			0.330445	0.144349			0.0071964	0.0025513			0.0013199	0.0919365			0.661038
0.792739			0.410447	0.113322			0.0300732	0.00433062			0.00173048	0.089609			0.557749
0.774755			0.527772	0.131977			0.00838344	0.00353723			0.0031024	0.0897307			0.460742
0.803236			0.379057	0.125655			0.0174607	0.00170852			0.00217432	0.0694			0.601308
0.698934			0.373593	0.181634			0.0176907	0.00243464			0.00139128	0.116997			0.607325
0.820559			0.805551	0.0844401			0.0376527	0.00337798			0.00167803	0.0916234			0.155118
0.824869			0.411047	0.0905567			0.00767802	0.00331214			0.00189934	0.0812621			0.579375
0.817728			0.416376	0.120739			0.00685409	0.000499011			0.00165054	0.0610339			0.575119
0.8265			0.437298	0.0675967			0.0121322	0.00262965			0.00316079	0.103274			0.547409
0.855452			0.334371	0.0597478			0.0221304	0.00206171			0.0022353	0.0827384			0.641263
0.814443			0.428756	0.0229609			0.0236543	0.00283705			0.00118493	0.159759			0.546405
0.814776			0.382939	0.077192			0.0203789	0.00130411			0.00251633	0.106728			0.594166
0.824296			0.304722	0.0528612			0.118443	0.00239164			0.00419169	0.120452			0.572643
0.832204			0.387423	0.0779076			0.033945	0.00237752			0.00203204	0.0875113			0.5766
0.687187			0.489633	0.175978			0.0145903	0.00243711			0.00343209	0.134399			0.492345
0.759494			0.334335	0.15588			0.0120354	0.00284288			0.00240326	0.0817829			0.651226
0.818458			0.360697	0.0916507			0.0679904	0.00215392			0.00609608	0.0877372			0.565217
0.814191			0.243294	0.0138269			0.0320722	0.0026422			0.000262801	0.16934			0.724371
0.848522			0.584595	0.0446255			0.0154626	0.00333913			0.00318048	0.103513			0.396762
0.826038			0.356583	0.108491			0.0234739	0.00289227			0.00140075	0.0625789			0.618543
0.736069			0.351784	0.174639			0.0205867	0.00191806			0.00213938	0.0873735			0.62549
0.825557			0.388873	0.0536184			0.0219806	0.00187515			0.00199502	0.11895			0.587152
0.8095			0.424325	0.129541			0.033126	0.00181222			0.00473365	0.0591463			0.537816
0.699594			0.445555	0.0814162			0.01584	0.00307651			0.00218969	0.215914			0.536415
0.862618			0.407224	0.0345722			0.0209141	0.00210942			0.00384424	0.100701			0.568018
0.858218			0.369855	0.0368452			0.0238625	0.00239254			0.00179331	0.102544			0.60449
0.825126			0.333474	0.0601224			0.0839906	0.000807445			0.00267486	0.113944			0.57986
0.861118			0.334119	0.0310763			0.027345	0.000918354			0.00126933	0.106888			0.637267
0.806598			0.369701	0.0277312			0.0509692	0.00384504			0.00216513	0.161826			0.577164
0.825014			0.440997	0.104637			0.0141411	0.00251359			0.003536	0.0678356			0.541326
0.790986			0.356396	0.0943516			0.0161403	0.000989942			0.00134958	0.113673			0.626115
0.834764			0.532941	0.0650339			0.202738	0.00397416			0.0396676	0.0962282			0.224653
0.784292			0.363175	0.139867			0.0188228	0.00293833			0.00307654	0.0729025			0.614926
0.773343			0.348398	0.155851			0.0549537	0.00239791			0.00175339	0.0684083			0.594895
0.831215			0.400993	0.092242			0.0153998	0.00304079			0.00175876	0.0735023			0.581848
0.811743			0.43993	0.0961644			0.0196974	0.00325638			0.00294172	0.0888366			0.537431
0.807957			0.347129	0.110639			0.0186739	0.00157004			0.00170063	0.0798338			0.632496
0.621166			0.378144	0.197753			0.0151987	0.00269798			0.00321237	0.178383			0.603445
0.72341			0.423958	0.195961			0.0158153	0.00146188			0.00241491	0.0791668			0.557812
0.81849			0.384488	0.101176			0.0237263	0.00168339			0.00249278	0.0786507			0.589293
0.846519			0.313274	0.0665425			0.0412885	0.00220954			0.00266933	0.0847291			0.642769
0.770203			0.307579	0.0313642			0.0180473	0.00390199			0.00356246	0.194531			0.670811
0.803161			0.349371	0.0996739			0.0328869	0.00178013			0.00232887	0.0953849			0.615413
0.821449			0.344711	0.11755			0.00816753	0.000845322			0.00121094	0.0601557			0.64591
0.83778			0.399051	0.0685737			0.0447407	0.00166073			0.00204553	0.0919855			0.554163
0.83503			0.531811	0.0702559			0.267492	0.00192628			0.0119278	0.0927881			0.18877
0.800884			0.355335	0.124602			0.0336043	0.00280817			0.00365203	0.0717053			0.607408
0.825988			0.602102	0.0699114			0.0997431	0.0033131			0.00250772	0.100787			0.295648
0.828448			0.317588	0.078482			0.0332945	0.00263113			0.00324084	0.090439			0.645877
0.820709			0.342568	0.111124			0.0202982	0.00240978			0.00124205	0.0657566			0.635891
0.842207			0.752868	0.106168			0.135184	0.00163499			0.00270475	0.0499898			0.109244
0.829625			0.506989	0.0320004			0.00874487	0.00264812			0.00134103	0.135727			0.482925
0.833093			0.328259	0.0171655			0.0187212	0.0019929			0.00168525	0.147749			0.651335
0.73245			0.314517	0.012741			0.0211011	0.00390578			0.000870654	0.250904			0.663512
0.732458			0.35152	0.183754			0.0204529	0.00112217			0.00274325	0.0826667			0.625284
0.796678			0.330721	0.113344			0.040514	0.00163143			0.00336341	0.0883464			0.625402
0.797366			0.418595	0.13201			0.0140226	0.000908229			0.00173544	0.0697159			0.565647
0.785276			0.325653	0.116196			0.0263113	0.00366685			0.00200754	0.0948612			0.646029
0.693486			0.408529	0.00616061			0.00936834	0.00304706			0.00374981	0.297306			0.578353
0.838061			0.386172	0.044797			0.0142565	0.00150275			0.00124438	0.11564			0.598328
0.783587			0.349909	0.123034			0.0163195	0.00134399			0.00265989	0.092035			0.631111
0.841032			0.372127	0.0477151			0.0116335	0.0009268			0.00363397	0.110326			0.612606
0.83028			0.304029	0.0502115			0.0120816	0.00185976			0.00140995	0.117649			0.68248
0.779242			0.319569	0.0238486			0.165104	0.00182621			0.00519419	0.195084			0.510133
0.844161			0.352981	0.0826708			0.0108258	0.0022119			0.0021631	0.0709562			0.63403
0.843411			0.304454	0.0456911			0.112212	0.00208397			0.00373839	0.108814			0.579596
0.813793			0.315016	0.0546456			0.0341197	0.00266392			0.00291187	0.128898			0.647952
0.634687			0.320328	0.03548			0.0242017	0.00275124			0.00182959	0.327081			0.653641
0.745815			0.336457	0.153369			0.196046	0.00328309			0.00582747	0.0975326			0.461669
0.704992			0.313318	0.105192			0.0316831	0.00168879			0.00329597	0.188127			0.651703
0.659492			0.321993	0.0102516			0.0207284	0.00363359			0.00285556	0.326623			0.654423
0.79417			0.407335	0.139044			0.0122804	0.00307855			0.0041634	0.0637069			0.576221
0.791431			0.398069	0.0237306			0.0105145	0.00253507			0.00550027	0.182303			0.585916
0.81667			0.356015	0.0124598			0.0231266	0.00199483			0.00265199	0.168875			0.618207
0.560762			0.419532	0.0507717			0.0214144	0.0039514			0.0013236	0.384515			0.55773
0.849054			0.344461	0.0258025			0.0101815	0.00387855			0.00162595	0.121265			0.643731
0.852421			0.426097	0.0485571			0.021518	0.00213254			0.00234142	0.0968891			0.550043
0.767849			0.278566	0.00530494			0.0418634	0.00320629			0.00410785	0.22364			0.675463
0.68362			0.440027	0.00697504			0.00679535	0.00327544			0.0025008	0.30613			0.550677
0.790734			0.346909	0.13405			0.0975036	0.00187098			0.00361581	0.0733453			0.551971
0.841669			0.27774	0.0818413			0.0829462	0.0016411			0.0026127	0.0748485			0.636701
0.534134			0.381135	0.0075588			0.0112243	0.00108609			0.00215393	0.457221			0.605487
0.80039			0.343491	0.127823			0.038224	0.00320171			0.00325366	0.0685852			0.615031
0.605716			0.348598	0.0148842			0.0183658	0.00306274			0.00313493	0.376337			0.629902
0.847285			0.394609	0.0784106			0.0220563	0.00229536			0.00138836	0.072009			0.581946
0.833187			0.427888	0.0172168			0.0340093	0.00233772			0.00177503	0.147259			0.536328
0.812628			0.421245	0.0387744			0.0613547	0.00457136			0.00216778	0.144026			0.515232
0.836026			0.380585	0.0712542			0.0306265	0.00344227			0.00216207	0.0892776			0.586626
0.812779			0.474711	0.0851878			0.00928997	0.00351032			0.00256086	0.0985226			0.513438
0.7848			0.345253	0.0282232			0.0245221	0.00302309			0.00192997	0.183954			0.628295
0.761813			0.321337	0.137035			0.117404	0.00162413			0.00501283	0.0995275			0.556247
0.776291			0.363433	0.128091			0.0103564	0.000459579			0.00284286	0.0951588			0.623368
0.731703			0.310619	0.197843			0.0205038	0.00272881			0.00405377	0.0677252			0.664823
0.821664			0.330284	0.10339			0.0372682	0.00226075			0.00292909	0.0726862			0.629519
0.832091			0.479574	0.0629142			0.00670222	0.00284816			0.00294764	0.102147			0.510776
0.85257			0.351602	0.0446295			0.0174741	0.00236596			0.00204603	0.100435			0.628878
0.840747			0.270567	0.0517139			0.0308869	0.00175733			0.00163558	0.105782			0.69691
0.801675			0.294834	0.118543			0.135978	0.00181427			0.00102313	0.0779672			0.568165
0.793066			0.322576	0.0189921			0.0272164	0.00149485			0.00208446	0.186447			0.648123
0.755706			0.399411	0.00711002			0.202932	0.00298822			0.0287521	0.234195			0.368904
0.76155			0.29221	0.153441			0.0330995	0.000297103			0.00233226	0.0847115			0.672359
0.824396			0.3163	0.11403			0.0476677	0.000531838			0.00387742	0.0610426			0.632155
0.681369			0.367463	0.0175931			0.0137886	0.00337198			0.00172635	0.297666			0.617022
0.861017			0.301094	0.0200815			0.00934944	0.0046289			0.00298757	0.114272			0.686569
0.813663			0.396425	0.0108102			0.0140344	0.00182294			0.00120196	0.173704			0.588339
0.814015			0.369886	0.0486651			0.019246	0.00254839			0.0023128	0.134772			0.608556
0.771119			0.259125	0.0218291			0.0289035	0.00348415			0.00262939	0.203568			0.709342
0.807048			0.33694	0.0220306			0.0255441	0.00221679			0.00173123	0.168704			0.635785
0.83591			0.290179	0.0616742			0.0241523	0.0014783			0.00223819	0.100938			0.683431
0.802359			0.361716	0.0493879			0.0113153	0.00234241			0.00195514	0.145911			0.625013
0.850692			0.329716	0.0707537			0.07275	0.000831617			0.0017453	0.0777229			0.595789
0.846906			0.38704	0.062862			0.0264722	0.00143866			0.00243765	0.0887933			0.58405
0.862056			0.414637	0.0093577			0.0141307	0.00267555			0.00168219	0.125911			0.56955
0.840531			0.43653	0.0309189			0.00947523	0.00184286			0.00466262	0.126707			0.549332
0.695899			0.330806	0.191026			0.0127068	0.000801122			0.00252424	0.112274			0.653963
0.782239			0.405214	0.119756			0.0182766	0.00225742			0.00280526	0.0957475			0.573705
0.637271			0.34934	0.0196294			0.0233093	0.00503754			0.000984345	0.338062			0.626367
0.742001			0.313635	0.164745			0.124335	0.00236203			0.0050982	0.0908914			0.556932
0.85207			0.372305	0.0416694			0.0423774	0.00336114			0.00494252	0.1029			0.580375
0.315662			0.362946	0.167234			0.0212765	0.00573435			0.0011628	0.511369			0.614614
0.840527			0.322664	0.0451159			0.0170741	0.00326532			0.00228945	0.111092			0.657972
0.83246			0.376084	0.0372668			0.0130589	0.00163957			0.00174224	0.128634			0.609115
0.83381			0.271247	0.0151685			0.0571567	0.00171577			0.00193391	0.149306			0.669662
0.777007			0.354881	0.141698			0.0305648	0.00221142			0.00207385	0.079084			0.61248
0.846289			0.414242	0.0251379			0.0410656	0.00171058			0.00150615	0.126862			0.543186
0.811251			0.317882	0.116474			0.0106148	0.00217794			0.00239629	0.0700973			0.669107
0.78141			0.32322	0.0135407			0.0202602	0.00207258			0.00253181	0.202977			0.653988
0.791368			0.33237	0.135956			0.0739816	0.00293732			0.00213783	0.0697382			0.59151
0.789423			0.331127	0.0816944			0.0972908	0.00222645			0.00311974	0.126656			0.568463
0.844057			0.34971	0.046415			0.0968168	0.00420357			0.000855606	0.105325			0.552618
0.759621			0.301475	0.152019			0.021453	0.00297159			0.00304321	0.0853885			0.674029
0.846545			0.322658	0.0801923			0.0416733	0.00215061			0.00289659	0.0711116			0.632772
0.805931			0.504749	0.114451			0.00903632	0.00260878			0.00115776	0.0770088			0.485057
0.818789			0.355468	0.115715			0.0120654	0.0021591			0.00228254	0.0633371			0.630184
0.843281			0.439123	0.0419449			0.0209272	0.00245861			0.0041961	0.112315			0.535753
0.84793			0.34412	0.0219014			0.0335099	0.00178642			0.00312382	0.128382			0.619246
0.855702			0.263374	0.0446583			0.0599876	0.00323317			0.00138502	0.0964067			0.675254
0.760631			0.575745	0.0113772			0.0114243	0.00380118			0.00136821	0.224191			0.411463
0.810346			0.387951	0.0492528			0.013872	0.0013774			0.00266144	0.139024			0.595516
0.861583			0.317536	0.0398896			0.017507	0.00158751			0.00153397	0.0969398			0.663423
0.820902			0.336818	0.0460025			0.0435468	0.0021792			0.00234002	0.130916			0.617295
0.848475			0.780408	0.0525118			0.118557	0.00255336			0.0018487	0.09646			0.0991872
0.868093			0.526171	0.0470895			0.0186329	0.00213535			0.00422869	0.0826818			0.450967
0.735369			0.455193	0.168645			0.0152856	0.00146015			0.00276885	0.0945258			0.526753
0.797922			0.328543	0.127826			0.0221093	0.00274601			0.00140185	0.0715056			0.647946
0.841243			0.41201	0.0801088			0.00873701	0.00103123			0.00233687	0.0776172			0.576916
0.824468			0.329154	0.0750962			0.0314391	0.00376751			0.0037394	0.0966685			0.635668
0.770343			0.289897	0.147715			0.0527835	0.00162504			0.00312195	0.0803169			0.654197
0.737733			0.287065	0.00375061			0.0971446	0.00404291			0.00115638	0.254474			0.614634
0.713985			0.322904	0.0120608			0.0681664	0.00271972			0.00244536	0.271234			0.606484
0.779462			0.275231	0.109361			0.0315306	0.00214181			0.00235862	0.109036			0.69088
0.824607			0.410399	0.113998			0.013173	0.00290303			0.00247574	0.0584922			0.573952
0.71242			0.375606	0.14322			0.0141567	0.00237989			0.00241098	0.14198			0.607827
0.814828			0.373133	0.0383648			0.0155762	0.00155344			0.00215296	0.145253			0.609138
0.865914			0.369418	0.0393399			0.0214348	0.00086191			0.00164971	0.0938842			0.607497
0.807363			0.277431	0.0419527			0.0630779	0.00205683			0.00294547	0.148627			0.656545
0.840182			0.401259	0.050915			0.0144136	0.00334151			0.0032492	0.105562			0.581079
0.855338			0.252248	0.0141134			0.0454714	0.00232775			0.00253432	0.12822			0.699746
0.836414			0.350831	0.0538189			0.0316074	0.000480682			0.00222637	0.109287			0.615335
0.828652			0.265421	0.107252			0.148004	0.00172155			0.00351449	0.0623747			0.583061
0.815873			0.325263	0.10211			0.116594	0.0025234			0.00137263	0.0794932			0.55677
0.835037			0.455038	0.0997699			0.0187679	0.0025951			0.00308365	0.0625975			0.52311
0.811986			0.361895	0.109023			0.0190085	0.00098613			0.00280419	0.078005			0.616292
0.759946			0.3399	0.161276			0.0371423	0.00266809			0.00160159	0.07611			0.621356
0.697973			0.347508	0.178364			0.0154487	0.00298011			0.00184068	0.120683			0.635203
0.721849			0.314377	0.00742087			0.0613977	0.00333964			0.00300514	0.267391			0.621221
0.77337			0.768384	0.145953			0.0907762	0.00181306			0.00263319	0.0788641			0.138206
0.846874			0.334346	0.0629774			0.0127223	0.00181747			0.00184979	0.0883313			0.651082
0.793559			0.299033	0.137248			0.123524	0.00221921			0.00477038	0.0669735			0.572672
0.720444			0.283018	0.00974139			0.136997	0.00211635			0.00623115	0.267698			0.573754
0.823799			0.594825	0.0875024			0.0634131	0.00250408			0.00452343	0.0861945			0.337239
0.806836			0.355726	0.123626			0.0593362	0.0023176			0.00446952	0.0672204			0.580468
0.795781			0.295216	0.129737			0.0293425	0.0032744			0.00245634	0.0712072			0.672985
0.836517			0.379685	0.0721407			0.0279861	0.000786658			0.0031314	0.090556			0.589197
0.75982			0.417994	0.159835			0.0628244	0.00185682			0.0033658	0.0784878			0.515816
0.574792			0.277802	0.0118602			0.0546899	0.00268573			0.00314283	0.410662			0.664365
0.665423			0.342913	0.00665353			0.0161786	0.00324585			0.00269056	0.324678			0.638218
0.793671			0.342138	0.017757			0.0203771	0.00107002			0.0043732	0.187502			0.633111
0.811756			0.359186	0.0891225			0.020504	0.000881453			0.00369319	0.0982401			0.616617
0.804511			0.525691	0.0338402			0.0119788	0.00193804			0.00267958	0.159711			0.459651
0.803774			0.763914	0.113286			0.13796	0.00298295			0.00173409	0.0799572			0.0963912
0.828848			0.347447	0.101976			0.0765995	0.00268155			0.00326194	0.0664942			0.572691
0.830018			0.325682	0.0984354			0.0411442	0.00158373			0.00281895	0.0699632			0.630355
0.769569			0.375001	0.109834			0.0124143	0.00146848			0.00171491	0.119129			0.61087
0.848473			0.355318	0.0202101			0.0143341	0.00160788			0.00336158	0.129709			0.626986
0.833981			0.313262	0.0386489			0.0275258	0.00138313			0.00289918	0.125987			0.656313
0.820692			0.341855	0.0147968			0.0222052	0.00187667			0.00268902	0.162635			0.633251
0.670554			0.342457	0.00994653			0.0452794	0.0021415			0.00296488	0.317358			0.609299
0.718654			0.357149	0.178104			0.0406283	0.00324135			0.00477003	0.100001			0.597452
0.767095			0.342596	0.00335369			0.0271461	0.00144171			0.00134696	0.22811			0.628911
0.810111			0.291555	0.00583367			0.0459093	0.00226681			0.00174087	0.181788			0.660795
0.780906			0.278664	0.145251			0.0235339	0.000690852			0.00265189	0.0731522			0.69515
0.749431			0.285218	0.149633			0.0267066	0.00177601			0.00428336	0.0991607			0.683792
0.428192			0.381156	0.224934			0.00576083	0.00479725			0.00186503	0.342077			0.611218
0.601495			0.364297	0.207573			0.0126139	0.00298404			0.00279308	0.187949			0.620296
0.8181			0.389351	0.0272483			0.00897835	0.00245684			0.00317595	0.152194			0.598495
0.841457			0.301608	0.0229568			0.0152892	0.00268663			0.00126867	0.132899			0.681834
0.785711			0.37155	0.00584712			0.00910802	0.00304398			0.0032558	0.205397			0.616086
0.83037			0.296156	0.0553397			0.157466	0.00138836			0.00404109	0.112901			0.542337
0.809221			0.323536	0.123768			0.117391	0.00198543			0.00173467	0.065025			0.557338
0.851071			0.321862	0.0301658			0.0112132	0.00154491			0.00254416	0.117218			0.664381
0.86089			0.307086	0.0434686			0.0297194	0.000104077			0.00271802	0.0955369			0.660477
0.774658			0.333173	0.00517137			0.014093	0.00445375			0.00240647	0.215717			0.650328
0.836184			0.290768	0.0436272			0.0877375	0.00291747			0.00267175	0.117271			0.618823
0.799722			0.316903	0.0320074			0.146742	0.00273296			0.00550194	0.165537			0.530853
0.777286			0.34806	0.0363453			0.0145336	0.00102896			0.00209731	0.18534			0.635309
0.825374			0.373837	0.0362454			0.0188518	0.00252416			0.00173325	0.135856			0.605578
0.813231			0.344695	0.0768595			0.0160667	0.00279185			0.00287973	0.107117			0.636359
0.789512			0.772232	0.0165803			0.040128	0.0037311			0.00273813	0.190177			0.184902
0.790275			0.348264	0.144122			0.0225107	0.00310505			0.00170018	0.0624978			0.627525
0.840009			0.364051	0.0476949			0.00959926	0.00108271			0.00284061	0.111213			0.623509
0.815779			0.328528	0.107709			0.0332876	0.000507709			0.00260715	0.0760041			0.635578
0.830089			0.329972	0.0181543			0.0112102	0.00150114			0.00168912	0.150256			0.657129
0.795579			0.519141	0.124889			0.0119495	0.000558955			0.00404544	0.0789725			0.464864
0.817529			0.291766	0.108591			0.0219536	0.00178925			0.00128543	0.0720916			0.684995
0.654244			0.355273	0.170832			0.0343066	0.00132651			0.00248266	0.173598			0.607937
0.763588			0.344538	0.154523			0.0138306	0.00214104			0.00125765	0.079748			0.640374
0.804302			0.30022	0.122537			0.0172628	0.00109035			0.00204866	0.0720706			0.680469
0.78238			0.336116	0.154223			0.0176223	0.00245111			0.00247657	0.060946			0.643785
0.627516			0.607679	0.210592			0.00663363	0.00339431			0.00283608	0.158498			0.382852
0.847822			0.307663	0.0592727			0.0401507	0.00238096			0.00495064	0.0905246			0.647235
0.829039			0.349181	0.0745767			0.0655915	0.00310043			0.00341442	0.0932844			0.581813
0.858204			0.364027	0.0435925			0.015638	0.00298627			0.00286258	0.0952174			0.617473
0.789253			0.340407	0.132176			0.090346	0.00314482			0.00236044	0.0754262			0.566886
0.744625			0.354305	0.166876			0.0168367	0.00285959			0.00235658	0.0856391			0.626502
0.294003			0.52865	0.165855			0.0034629	0.0105502			0.00302102	0.529592			0.464866
0.801391			0.279954	0.0104107			0.0838322	0.0025272			0.00245039	0.185671			0.633764
0.785539			0.407298	0.012483			0.0144966	0.000891366			0.0018738	0.201086			0.576331
0.822926			0.425449	0.0928045			0.0242759	0.00126663			0.0027006	0.0830025			0.547574
0.83458			0.397141	0.0230287			0.0288992	0.0030611			0.00155366	0.13933			0.572406
0.846433			0.336451	0.0547638			0.0211365	0.00330957			0.00250377	0.0954935			0.639909
0.818875			0.311231	0.0148235			0.1471	0.00458816			0.00305837	0.161714			0.538611
0.789644			0.305014	0.0866529			0.119588	0.00135169			0.00400665	0.122351			0.571391
0.780508			0.25684	0.0962854			0.0464155	0.000930205			0.00166542	0.122277			0.695079
0.695755			0.299379	0.0126384			0.0185167	0.00141627			0.00181172	0.29019			0.680293
0.842121			0.364234	0.0814164			0.0185121	0.0029616			0.00376557	0.0735011			0.613489
0.777731			0.415591	0.0301785			0.010291	0.00174088			0.00152861	0.19035			0.572589
0.762827			0.29234	0.0105633			0.0508849	0.00190237			0.00171393	0.224707			0.655061
0.852114			0.335546	0.0847673			0.0264506	0.00171239			0.00256533	0.0614061			0.635439
0.784337			0.326634	0.131268			0.0321821	0.00311547			0.002318	0.0812798			0.638866
0.823409			0.351803	0.110841			0.0202688	0.00201174			0.00138148	0.0637386			0.626547
0.799228			0.342356	0.116746			0.0143171	0.0010329			0.00289722	0.0829933			0.640429
0.798326			0.392126	0.126496			0.00968079	0.00212202			0.00318359	0.0730551			0.59501
0.75615			0.318818	0.00893447			0.074819	0.00347221			0.00261665	0.231443			0.603746
0.774252			0.318641	0.108296			0.0267024	0.00208801			0.00134743	0.115364			0.653309
0.759062			0.374473	0.114143			0.023058	0.0042171			0.00321385	0.122578			0.599255
0.804774			0.364462	0.0508869			0.016155	0.00273642			0.00130321	0.141602			0.61808
0.7814			0.335215	0.140283			0.0147287	0.000634979			0.0015975	0.0776825			0.648459
0.734779			0.42116	0.159303			0.0134291	0.00303386			0.000988039	0.102885			0.564423
0.759447			0.327375	0.00881365			0.0358707	0.00217204			0.00204795	0.229567			0.634706
0.790187			0.370612	0.00910802			0.0117636	0.0040981			0.00164497	0.196607			0.61598
0.828813			0.406368	0.0708482			0.0268169	0.00300051			0.00141491	0.0973382			0.5654
0.800061			0.354242	0.118482			0.0286523	0.00183746			0.00107213	0.0796193			0.616033
0.806424			0.352172	0.0849153			0.0285952	0.00304501			0.00205495	0.105616			0.617178
0.791051			0.41353	0.134177			0.0185602	0.00167418			0.00404874	0.0730975			0.563861
0.771622			0.297844	0.0102524			0.0605367	0.00140625			0.00346424	0.21672			0.638155
0.79529			0.393776	0.0479903			0.0172127	0.00324507			0.00321161	0.153474			0.5858
0.748148			0.368414	0.133358			0.0130629	0.00382448			0.00267146	0.11467			0.615851
0.805618			0.267185	0.0478071			0.130108	0.00331623			0.00386973	0.143259			0.598837
0.823427			0.38609	0.0868789			0.0262761	0.00290385			0.00144396	0.0867903			0.58619
0.745811			0.282914	0.167942			0.00813002	0.00282282			0.00120665	0.0834238			0.707749
0.76416			0.313195	0.00969219			0.0191464	0.00304153			0.00268377	0.223107			0.664975
0.836497			0.305149	0.0187597			0.017898	0.00306453			0.00164211	0.141679			0.675311
0.830183			0.296584	0.0521212			0.0158517	0.00369034			0.00315701	0.114006			0.684407
0.798085			0.329427	0.0454363			0.0520599	0.00250523			0.00180267	0.153974			0.61671
0.870687			0.385303	0.0556692			0.0318834	0.00282323			0.00452587	0.0708209			0.578288
0.786192			0.483701	0.139727			0.00924433	0.00280768			0.00544463	0.0712736			0.50161
0.821334			0.361539	0.112322			0.0207662	0.00259896			0.00279536	0.063745			0.6149
0.877133			0.357806	0.0707579			0.0365897	0.00075038			0.00173112	0.0513582			0.603873
0.791949			0.332425	0.136312			0.0303474	0.003543			0.00169588	0.0681963			0.635532
0.557629			0.371042	0.187291			0.014595	0.00314285			0.00258823	0.251937			0.611775
0.792089			0.412741	0.140699			0.00673378	0.00383899			0.00147548	0.0633728			0.57905
0.841171			0.404649	0.0759976			0.0171319	0.00253597			0.00196722	0.0802953			0.576252
0.826102			0.400177	0.0870644			0.214444	0.00162052			0.0104931	0.0852128			0.374886
0.850181			0.363331	0.0346769			0.0771163	0.00371875			0.00385457	0.111423			0.555698
0.848753			0.334676	0.102063			0.0319574	0.00287443			0.00194621	0.0463096			0.63142
0.746549			0.397453	0.0054964			0.0502917	0.00420725			0.00310543	0.243747			0.54915
0.746941			0.331345	0.0451116			0.0283304	0.00511084			0.00143355	0.202836			0.638891
0.717579			0.321403	0.150437			0.0164057	0.00174505			0.00222002	0.130239			0.659972
0.687184			0.324436	0.0319087			0.0204524	0.00166995			0.00268747	0.279237			0.652424
0.80973			0.356544	0.0269143			0.0277152	0.0027285			0.00320216	0.160627			0.612538
0.847697			0.33127	0.0765475			0.0341918	0.00202134			0.00154265	0.0737342			0.632995
0.681454			0.334811	0.0334373			0.0256426	0.00236289			0.00136011	0.282746			0.638186
0.849062			0.317131	0.0292161			0.0122057	0.00205365			0.000597962	0.119668			0.670065
0.841858			0.32372	0.048694			0.0345981	0.00195606			0.00280987	0.107492			0.638872
0.839163			0.378325	0.0459258			0.0176408	0.00168175			0.00220404	0.11323			0.60183
0.777151			0.384736	0.143978			0.020775	0.00350144			0.00187068	0.0753697			0.592618
0.749087			0.299508	0.164221			0.0819377	0.00301719			0.00287286	0.0836743			0.615681
0.772967			0.49829	0.159935			0.00454598	0.00156977			0.00275543	0.0655276			0.494409
0.755546			0.394224	0.0178683			0.016667	0.00373218			0.00172452	0.222854			0.587385
0.808309			0.358602	0.1123			0.0115025	0.00307682			0.00226468	0.0763142			0.627631
0.824677			0.278732	0.0629169			0.0249861	0.00373897			0.000597728	0.108667			0.695684
0.625831			0.432817	0.21895			0.0115157	0.00214142			0.00217804	0.153078			0.553489
0.770984			0.42187	0.12254			0.0129642	0.00384192			0.00153553	0.102635			0.563631
0.617391			0.369803	0.0168414			0.0421132	0.00428475			0.00297972	0.361483			0.585104
0.785949			0.41147	0.00478274			0.0127874	0.00415649			0.00341947	0.205112			0.572323
0.821616			0.388754	0.0915173			0.0208404	0.00245425			0.00309991	0.0844126			0.587305
0.649089			0.334709	0.211171			0.176416	0.00367593			0.00228012	0.136064			0.486595
0.78408			0.335136	0.109953			0.0323998	0.00243746			0.000268335	0.103529			0.632196
0.819823			0.35632	0.104852			0.0651912	0.00185112			0.00194857	0.0734742			0.57654
0.651872			0.352665	0.00891389			0.0291436	0.00313064			0.00299653	0.336083			0.615195
0.825069			0.259759	0.103831			0.0415591	0.0024084			0.00345158	0.0686913			0.69523
0.864222			0.409062	0.0296255			0.0088825	0.00193482			0.0025342	0.104218			0.579521
0.845814			0.445033	0.0326147			0.0166285	0.00197361			0.00197075	0.119598			0.536368
0.793768			0.325186	0.00743375			0.0168717	0.00335895			0.00370493	0.19544			0.654237
0.75724			0.35996	0.174233			0.0160541	0.00180671			0.00317478	0.0667199			0.620811
0.789856			0.468388	0.151171			0.109045	0.00208939			0.00162264	0.0568833			0.420945
0.784593			0.343861	0.136462			0.0164193	0.00318982			0.00209427	0.0757551			0.637626
0.84204			0.369503	0.0552979			0.0309327	0.0022515			0.00189208	0.10041			0.597672
0.743658			0.323166	0.156097			0.027341	0.00285685			0.00190716	0.0973878			0.647586
0.807195			0.322063	0.131402			0.0258727	0.000813398			0.00141085	0.0605899			0.650653
0.811614			0.384705	0.124536			0.0233104	0.00269395			0.00193343	0.0611559			0.590051
0.77234			0.353052	0.133044			0.0668516	0.00279738			0.00336746	0.0918186			0.576729
0.82432			0.406802	0.075518			0.0258187	0.0024354			0.00202428	0.0977267			0.565355
0.739536			0.375321	0.197693			0.015152	0.00286315			0.0026794	0.0599078			0.606847
0.751135			0.317754	0.163796			0.039002	0.00216182			0.00337499	0.0829071			0.639869
0.593021			0.353736	0.0102849			0.0102912	0.00277453			0.00330087	0.39392			0.632671
0.76663			0.368937	0.146116			0.0152384	0.00297843			0.00244549	0.084275			0.613379
0.744763			0.316572	0.1805			0.0838381	0.00356504			0.00366874	0.0711719			0.595921
0.807725			0.330737	0.0671781			0.0692716	0.00329199			0.00281152	0.121805			0.59718
0.821782			0.352402	0.0315158			0.0118392	0.00196043			0.00171325	0.144742			0.634046
0.820669			0.306708	0.0437835			0.0499432	0.00273967			0.00118093	0.132808			0.642168
0.801893			0.428664	0.139902			0.024378	0.00109449			0.00215676	0.05711			0.544801
0.798853			0.311518	0.118314			0.0166359	0.00305207			0.00217479	0.0797807			0.669671
0.784631			0.347294	0.119971			0.177607	0.00341259			0.00444234	0.0919858			0.470656
0.743179			0.378797	0.00842773			0.0133578	0.002077			0.00275081	0.246316			0.605094
0.832384			0.384455	0.0785001			0.0291013	0.00330329			0.0009654	0.0858121			0.585478
0.804404			0.357707	0.120493			0.0132005	0.00152915			0.00209293	0.0735734			0.627
0.851291			0.334662	0.0729748			0.012178	0.00203572			0.00285937	0.0736989			0.6503
0.817489			0.378897	0.0482936			0.0260486	0.00212569			0.00259896	0.132091			0.592455
0.799792			0.368052	0.0974629			0.119883	0.0030867			0.00359269	0.099658			0.508472
0.627715			0.347648	0.0124038			0.0159757	0.00292485			0.00295957	0.356957			0.633417
0.821373			0.382601	0.0732657			0.0150425	0.00307116			0.00126127	0.10229			0.601096
0.319988			0.77254	0.216454			0.0462485	0.0665597			0.00403818	0.396998			0.177173
0.824001			0.338032	0.111958			0.0141591	0.00166587			0.00357938	0.0623747			0.64423
0.76486			0.346256	0.157652			0.0140747	0.00281299			0.00312472	0.0746755			0.636545
0.666113			0.34948	0.0152916			0.0103752	0.00112128			0.00208046	0.317474			0.638065
0.776308			0.359816	0.00914362			0.0100341	0.00121287			0.00214988	0.213335			0.628
0.810768			0.428782	0.0134922			0.00642177	0.00203648			0.00171968	0.173703			0.563076
0.783804			0.314107	0.139286			0.0212452	0.00184861			0.00114094	0.0750618			0.663507
0.748215			0.337985	0.00478727			0.0123197	0.00146246			0.00201118	0.245535			0.647684
0.768786			0.513511	0.0704036			0.00891078	0.00240066			0.0036754	0.15841			0.473903
0.845424			0.336042	0.0492799			0.0764032	0.00240522			0.00312428	0.102891			0.584431
0.838247			0.313468	0.0614811			0.0240476	0.00249343			0.00229907	0.0977781			0.660185
0.804212			0.404882	0.0229993			0.0147824	0.00172831			0.00317475	0.17106			0.577161
0.720252			0.421551	0.0180113			0.00925955	0.0028895			0.00340039	0.258847			0.565789
0.816802			0.306122	0.0364409			0.0239508	0.00369282			0.00342937	0.143064			0.666498
0.847219			0.353866	0.0443851			0.0672566	0.00358064			0.0041027	0.104815			0.574774
0.718731			0.507514	0.00859001			0.0378637	0.00173675			0.00409552	0.270942			0.450527
0.841339			0.254941	0.0425606			0.0640977	0.00204715			0.00363229	0.114054			0.677329
0.812219			0.345741	0.124641			0.0234039	0.00200052			0.00169161	0.06114			0.629164
0.767137			0.342374	0.148094			0.0108421	0.00123549			0.00114367	0.0835337			0.645641
0.732754			0.330732	0.175949			0.0163207	0.00155235			0.00246386	0.0897443			0.650483
0.764444			0.376366	0.127691			0.0156074	0.00305622			0.0019039	0.104809			0.606122
0.751282			0.31472	0.167887			0.0757269	0.00272352			0.0011605	0.0781078			0.608392
0.797698			0.353224	0.103417			0.0164911	0.00218068			0.00230922	0.0967045			0.627976
0.828104			0.388012	0.0199962			0.188175	0.00117785			0.00211732	0.150722			0.421696
0.859629			0.463409	0.0430125			0.0100444	0.00162073			0.00343769	0.0957376			0.523109
0.343845			0.433266	0.231482			0.0116122	0.0492242			0.00119856	0.375448			0.553923
0.815789			0.308934	0.0939492			0.0285359	0.002333			0.00183364	0.0879292			0.660696
0.796746			0.508778	0.11852			0.00644398	0.00155798			0.00405725	0.0831768			0.48072
0.818655			0.319173	0.12016			0.0688748	0.00413857			0.00383722	0.0570462			0.608115
0.826601			0.407735	0.100986			0.0298556	0.00276849			0.0010786	0.069645			0.561331
0.624729			0.353501	0.00627327			0.0288476	0.00233293			0.00316826	0.366665			0.614483
0.727045			0.26858	0.190336			0.0164522	0.00306593			0.00167561	0.0795533			0.713292
0.837988			0.315058	0.0143817			0.0860351	0.00381503			0.00257544	0.143815			0.596331
0.816643			0.254654	0.00873033			0.0445498	0.00355884			0.00210847	0.171068			0.698688
0.855536			0.334547	0.05372			0.0205024	0.00112032			0.000859467	0.0896236			0.644091
0.775646			0.317288	0.117426			0.0129999	0.00196955			0.00207546	0.104958			0.667637
0.823222			0.324557	0.0234942			0.0540867	0.00331238			0.00095655	0.149972			0.6204
0.807077			0.347765	0.100223			0.212001	0.0019157			0.00411159	0.0907838			0.436123
0.786623			0.335939	0.13822			0.024307	7.94369e-05			0.000423268	0.0750783			0.639331
0.820024			0.342725	0.0430055			0.039005	0.0041222			0.0022853	0.132848			0.615984
0.833939			0.308969	0.0598696			0.0105918	0.00228219			0.00197212	0.103909			0.678468
0.845279			0.29228	0.0854239			0.0186087	0.00310838			0.00218806	0.0661889			0.686924
0.713134			0.325649	0.00447925			0.107132	0.00351117			0.00192336	0.278876			0.565295
0.779432			0.339289	0.147463			0.0350787	0.00166039			0.00262698	0.0714439			0.623005
0.834142			0.353312	0.10194			0.151395	0.0012613			0.00322019	0.0626564			0.492073
0.83836			0.429063	0.0266699			0.0356827	0.00309917			0.0036768	0.131871			0.531577
0.826628			0.332971	0.011206			0.0543348	0.00172733			0.00329767	0.160439			0.609397
0.854504			0.300505	0.0789962			0.0169177	0.00216328			0.0026623	0.0643361			0.679915
0.824978			0.318114	0.0831202			0.0272476	0.00290285			0.000885795	0.0889986			0.653753
0.844693			0.332247	0.0452649			0.0483877	0.00173023			0.00250456	0.108312			0.616861
0.813014			0.41725	0.107199			0.0133761	0.00193926			0.00273164	0.0778478			0.566642
0.825357			0.388293	0.0923999			0.0123132	0.00395429			0.00210136	0.0782886			0.597292
0.795307			0.37852	0.121431			0.00532656	0.00215781			0.00264208	0.081105			0.613512
0.777794			0.532756	0.106318			0.0097865	0.00339279			0.00397202	0.112495			0.453486
0.829778			0.344117	0.0528917			0.045616	0.00297353			0.00166938	0.114356			0.608597
0.673092			0.307221	0.194338			0.0247169	0.00197545			0.00144836	0.130595			0.666614
0.823183			0.352029	0.0207446			0.0149332	0.00221748			0.000931347	0.153855			0.632106
0.800497			0.327651	0.118375			0.0457715	0.0017487			0.0035328	0.07938			0.623045
0.853512			0.423911	0.0468062			0.00612399	0.00191848			0.00308397	0.0977636			0.566881
0.787978			0.494137	0.13548			0.0144644	0.00226026			0.00309137	0.0742824			0.488307
0.793391			0.4573	0.0736396			0.0125435	0.00338137			0.00158367	0.129588			0.528573
0.80392			0.346728	0.102664			0.0141549	0.00252607			0.00203242	0.0908906			0.637085
0.799758			0.318902	0.119067			0.0282592	0.00365197			0.00084881	0.0775232			0.65199
0.814228			0.307694	0.103389			0.111351	0.00248746			0.00245914	0.0798952			0.578495
0.792847			0.324918	0.143988			0.0630401	0.00216869			0.00376591	0.0609959			0.608276
0.81658			0.38935	0.0595486			0.0170417	0.00206319			0.00303838	0.121808			0.59057
0.769905			0.354841	0.100882			0.0279072	0.00253811			0.00250282	0.126676			0.614749
0.787308			0.342876	0.146708			0.0414536	0.00220764			0.00322241	0.0637755			0.612448
0.805769			0.320286	0.0508836			0.0305317	0.0019306			0.00406401	0.141417			0.645118
0.86983			0.324408	0.0443234			0.109556	0.0026534			0.00359943	0.0831929			0.562437
0.829933			0.392226	0.0744067			0.0171677	0.00180176			0.00294097	0.093859			0.587665
0.814026			0.360556	0.0574439			0.0203703	0.00306395			0.0012296	0.125466			0.617844
0.848977			0.379364	0.0571762			0.0114089	0.00342435			0.00270253	0.0904223			0.606525
0.798322			0.414261	0.0936704			0.0433845	0.00206579			0.00281756	0.105942			0.539537
0.803124			0.320545	0.127536			0.0172879	0.0016809			0.00282731	0.067659			0.65934
0.681383			0.371726	0.0203885			0.0733926	0.0028391			0.00372023	0.295389			0.551161
0.796327			0.325719	0.126999			0.025642	0.00267227			0.00242794	0.0740011			0.646211
0.836589			0.286898	0.0896981			0.0774451	0.0025039			0.000913877	0.0712088			0.634743
0.826801			0.321408	0.0944362			0.0108962	0.00189287			0.00171902	0.0768704			0.665977
0.834427			0.361379	0.0809848			0.0208441	0.00253464			0.00212357	0.0820535			0.615653
0.719035			0.360057	0.00967387			0.112807	0.00205405			0.00218686	0.269237			0.524949
0.834773			0.483442	0.0519628			0.0821445	0.00178215			0.00200373	0.111482			0.432409
0.818424			0.384642	0.0981779			0.0147805	0.00213532			0.00356535	0.0812629			0.597012
0.810654			0.378753	0.113438			0.0837243	0.00166393			0.00351045	0.0742437			0.534012
0.700064			0.376755	0.0263679			0.0163207	0.00296956			0.00174357	0.270598			0.605181
0.806871			0.335007	0.0362074			0.0237642	0.00254441			0.00290549	0.154378			0.638323
0.804753			0.679461	0.0883198			0.00637754	0.00377574			0.00215795	0.103151			0.312004
0.840891			0.358696	0.0579502			0.0100394	0.00264407			0.00276493	0.0985145			0.6285
0.788324			0.403026	0.108819			0.0137627	0.00167572			0.0024779	0.10118			0.580733
0.810627			0.561688	0.113775			0.187397	0.00158378			0.00266353	0.0740139			0.248251
0.614636			0.401505	0.022116			0.0215292	0.00395369			0.00287886	0.359295			0.574087
0.834806			0.330149	0.0680392			0.0168073	0.00225605			0.00159469	0.0948984			0.651449
0.808045			0.264069	0.127517			0.0361063	0.00253193			0.00160509	0.0619055			0.69822
0.803048			0.314893	0.128673			0.0761384	0.000765012			0.00537251	0.0675136			0.603596
0.780998			0.352993	0.0350602			0.0445773	0.00137432			0.00417677	0.182568			0.598253
0.827328			0.394945	0.0711505			0.019388	0.00209449			0.00201034	0.0994269			0.583657
0.742993			0.282364	0.064921			0.0648908	0.00223534			0.00405121	0.189851			0.648694
0.811481			0.370114	0.125097			0.0237926	0.00138146			0.00384965	0.0620398			0.602243
0.797207			0.330698	0.00769035			0.0619957	0.00381924			0.0036779	0.191284			0.603628
0.821332			0.325026	0.0501803			0.0195266	0.00073117			0.00281985	0.127757			0.652627
0.773228			0.370431	0.00988205			0.0288512	0.00190423			0.00245384	0.214986			0.598264
0.715345			0.302384	0.188779			0.0420257	0.00219811			0.00168985	0.0936771			0.653901
0.771642			0.341562	0.158705			0.103578	0.00128046			0.00443186	0.0683723			0.550428
0.671697			0.448145	0.00949444			0.0111018	0.00346457			0.00167575	0.315344			0.539077
0.830479			0.345041	0.0179944			0.00965647	0.00189947			0.00420798	0.149627			0.641095
0.840038			0.333665	0.0169924			0.0229936	0.00203496			0.000830536	0.140935			0.642511
0.739004			0.458902	0.1755			0.0108002	0.00119172			0.00260914	0.084304			0.527688
0.728085			0.374319	0.012002			0.00500939	0.00312496			0.00420753	0.256788			0.616465
0.773555			0.330088	0.118412			0.0576262	0.00327464			0.00223582	0.104759			0.61005
0.742352			0.376823	0.176541			0.0371495	0.00212033			0.00346452	0.0789864			0.582563
0.816736			0.416281	0.0821306			0.00964855	0.00106518			0.00192424	0.100069			0.572146
0.829947			0.321388	0.0670423			0.0138405	0.00148689			0.000918842	0.101524			0.663853
0.806262			0.418199	0.0929059			0.00848695	0.0024313			0.00241765	0.0984004			0.570896
0.84198			0.366067	0.0547243			0.0147499	0.00274277			0.00202221	0.100553			0.617161
0.843291			0.35518	0.0743267			0.0162214	0.00128625			0.00359149	0.0810964			0.625007
0.832107			0.593984	0.0601483			0.196713	0.00290631			0.0304742	0.104839			0.178828
0.821612			0.350173	0.0204928			0.0398503	0.0021129			0.00365144	0.155782			0.606325
0.7947			0.726622	0.137124			0.0367982	0.00174302			0.00330895	0.0664331			0.23327
0.818925			0.350202	0.0530285			0.0115377	0.00229705			0.00230798	0.12575			0.635952
0.848836			0.301303	0.0834151			0.0190803	0.00174017			0.00184688	0.0660084			0.677769
0.829526			0.404738	0.0142519			0.0227081	0.00218233			0.00374714	0.15404			0.568807
0.840752			0.351187	0.0490909			0.00953593	0.00308511			0.00190843	0.107072			0.637368
0.833463			0.320675	0.0827983			0.03222	0.00115524			0.00110293	0.0825836			0.646002
0.84932			0.370006	0.0409603			0.0119263	0.00364341			0.00248394	0.106077			0.615584
0.821835			0.354763	0.0531829			0.0221923	0.000415656			0.00251664	0.124567			0.620528
0.848935			0.313986	0.0492582			0.0252734	0.00406903			0.00176254	0.0977378			0.658979
0.808969			0.29303	0.111142			0.0509897	0.0028805			0.00325027	0.0770082			0.65273
0.819321			0.312027	0.0556324			0.0962064	0.00290232			0.00269023	0.122144			0.589076
0.811161			0.278921	0.017071			0.0766008	0.00115619			0.00379563	0.170612			0.640682
0.801391			0.368158	0.0122684			0.0398213	0.00128033			0.00364421	0.18506			0.588377
0.731466			0.356768	0.170861			0.0268921	0.00262118			0.00438762	0.0950525			0.611953
0.72595			0.371479	0.164759			0.0118757	0.0010079			0.00471146	0.108284			0.611934
0.789188			0.546998	0.128023			0.00438117	0.00238919			0.00304907	0.0803998			0.445572
0.80859			0.334827	0.130283			0.0149811	0.00138302			0.0031709	0.0597436			0.647022
0.846849			0.357571	0.0499289			0.0172036	0.0028621			0.00263742	0.10036			0.622588
0.817569			0.351206	0.0334038			0.0670624	0.00334658			0.00409581	0.145681			0.577636
0.79152			0.29811	0.133931			0.0283222	0.00286181			0.00346815	0.0716878			0.6701
0.828235			0.383188	0.0302248			0.0214116	0.00306726			0.00166578	0.138472			0.593735
0.830228			0.360188	0.043766			0.0162353	0.00115341			0.00276787	0.124853			0.620809
0.812194			0.383598	0.0831249			0.0087051	0.00478894			0.00436541	0.0998924			0.603331
0.778267			0.471614	0.0958557			0.00948529	0.000760973			0.0023455	0.125117			0.516555
0.83939			0.271233	0.0515658			0.084718	0.00234034			0.00196031	0.106704			0.642089
0.825333			0.356811	0.0208992			0.00738526	0.00257023			0.00127882	0.151198			0.634525
0.828604			0.355583	0.0478922			0.084208	0.0029216			0.00260188	0.120582			0.557607
0.821424			0.388351	0.0722701			0.0816611	0.00335812			0.00275023	0.102948			0.527238
0.710446			0.461871	0.187174			0.00732031	0.00232896			0.00523364	0.100051			0.525575
0.833683			0.33325	0.0481248			0.157728	0.00184946			0.00356152	0.116343			0.505461
0.850242			0.301062	0.0497734			0.0279845	0.00206845			0.00143291	0.0979163			0.669521
0.833756			0.354094	0.0857343			0.022137	0.00211685			0.00238656	0.0783933			0.621382
0.83531			0.310025	0.0692478			0.0336223	0.00351504			0.00209189	0.0919276			0.654261
0.794547			0.463883	0.118241			0.020554	0.0015704			0.00172227	0.0856411			0.513841
0.838685			0.321995	0.0644415			0.0221494	0.0021463			0.00159868	0.0947271			0.654257
0.798163			0.338583	0.0451541			0.0421628	0.00266958			0.00195102	0.154013			0.617303
0.741743			0.37872	0.0068572			0.0125642	0.00136559			0.00238735	0.250034			0.606328
0.771794			0.427531	0.14939			0.0130745	0.00195782			0.00123961	0.0768588			0.558155
0.829324			0.288811	0.0534662			0.0466754	0.00126797			0.00321389	0.115942			0.6613
0.78897			0.315737	0.10799			0.0419011	0.00344069			0.00222912	0.0995994			0.640133
0.854719			0.400981	0.0262848			0.0109829	0.002979			0.00319912	0.116017			0.584837
0.785632			0.320798	0.134409			0.169706	0.00219737			0.00751464	0.0777617			0.501981
0.815022			0.307252	0.0901907			0.0202008	0.00255463			0.0024603	0.0922322			0.670087
0.747763			0.313187	0.138802			0.0387851	0.00217356			0.00173018	0.111262			0.646298
0.850998			0.284968	0.0749884			0.0328025	0.00321131			0.00219514	0.0708024			0.680034
0.838078			0.351358	0.100041			0.0115931	0.0026918			0.00198605	0.0591894			0.635063
0.835552			0.317554	0.0899175			0.00885733	0.00320199			0.0032381	0.0713287			0.670351
0.801342			0.435121	0.135169			0.0130328	0.00272639			0.00578122	0.0607626			0.546065
0.775985			0.306835	0.140284			0.161894	0.00330769			0.00213314	0.0804235			0.529138
0.816468			0.336872	0.0312402			0.0546551	0.00254531			0.0023061	0.149747			0.606167
0.840217			0.359047	0.0534561			0.0145775	0.00247648			0.00227281	0.10385			0.624103
0.697312			0.329748	0.0100802			0.211568	0.00318558			0.00348534	0.289423			0.455199
0.81333			0.423152	0.0283861			0.0172365	0.00443706			0.00435393	0.153847			0.555257
0.576723			0.356263	0.0103585			0.0192004	0.00382498			0.00230196	0.409093			0.622235
0.806984			0.339838	0.111186			0.0345978	0.00300552			0.00270456	0.0788249			0.622859
0.807539			0.271176	0.122346			0.0358895	0.00444141			0.00244945	0.0656745			0.690485
0.788837			0.343679	0.146144			0.0204734	0.00337985			0.00281908	0.0616398			0.633028
0.743077			0.392481	0.0675125			0.012437	0.0032065			0.00195172	0.186204			0.59313
0.79986			0.33152	0.112166			0.0686363	0.0016681			0.00414663	0.0863061			0.595697
0.824564			0.40158	0.0408235			0.0131531	0.00420587			0.00309457	0.130406			0.582172
0.817378			0.363874	0.0333315			0.0267439	0.00428603			0.00115046	0.145005			0.608232
0.891772			0.339395	0.0306668			0.0163744	0.00242858			0.00301631	0.0751329			0.641214
0.810838			0.343166	0.0838379			0.0314332	0.00370587			0.00222845	0.101618			0.623172
0.850786			0.322655	0.074721			0.0696827	0.00278907			0.000647979	0.0717044			0.607015
0.786273			0.356094	0.137441			0.0296081	0.00239837			0.00330435	0.0738875			0.610994
0.78648			0.403828	0.132803			0.00968505	0.00331796			0.001844	0.0773998			0.584643
0.818086			0.360353	0.0943404			0.00900262	0.00410933			0.00277427	0.0834642			0.62787
0.860362			0.306547	0.0672372			0.0307505	0.00260915			0.00209844	0.0697911			0.660605
0.801895			0.433126	0.115397			0.0169134	0.00430219			0.00180914	0.0784055			0.548152
0.874552			0.355752	0.0546943			0.0157186	0.00101253			0.00241288	0.0697416			0.626117
0.796234			0.308941	0.0238204			0.060493	0.00221663			0.00301809	0.177729			0.627547
0.769722			0.40284	0.150278			0.0163408	0.00144564			0.00261259	0.0785545			0.578206
0.752929			0.304396	0.16658			0.0220342	0.00202378			0.0025951	0.0784667			0.670975
0.844805			0.383359	0.0969362			0.020928	0.00349998			0.00327522	0.0547592			0.592438
0.826645			0.397273	0.0835832			0.00655395	0.00119306			0.00196111	0.0885785			0.594212
0.808648			0.333071	0.108754			0.0713985	0.00266058			0.00148343	0.0799374			0.594047
0.78474			0.387704	0.119329			0.012707	0.00249755			0.0010504	0.093433			0.598539
0.822125			0.308691	0.0950073			0.0204102	0.00265578			0.00264986	0.080212			0.668249
0.818658			0.321732	0.0864101			0.0266385	0.00349225			0.00226498	0.0914398			0.649365
0.60569			0.351468	0.0126204			0.0304006	0.00327528			0.00122532	0.378414			0.616906
0.804458			0.367103	0.0278552			0.0129351	0.00259954			0.00227227	0.165087			0.61769
0.805592			0.594889	0.0954213			0.0123067	0.00367108			0.00402527	0.0953153			0.388779
0.758849			0.342258	0.0846166			0.0142434	0.00229207			0.00195811	0.154242			0.64154
0.835188			0.354721	0.0241417			0.0157843	0.0019467			0.00322632	0.138723			0.626268
0.840841			0.384101	0.0372743			0.00917677	0.00402662			0.00237586	0.117858			0.604346
0.608999			0.319076	0.190831			0.0502952	0.00222526			0.00287064	0.197945			0.627759
0.721709			0.339639	0.174619			0.011503	0.00398066			0.00237195	0.0996911			0.646486
0.847875			0.51895	0.104338			0.167461	0.00137831			0.00332793	0.0464095			0.310261
0.783941			0.544055	0.125824			0.217559	0.00264647			0.0217516	0.0875877			0.216635
0.837835			0.340628	0.0683873			0.0111906	0.00382517			0.00284926	0.0899524			0.645333
0.847126			0.322832	0.029645			0.00830069	0.00105734			0.00235068	0.122172			0.666516
0.847595			0.51475	0.0454817			0.00441376	0.00124975			0.00371552	0.105674			0.47712
0.835624			0.30198	0.0566583			0.0398163	0.0046125			0.00310049	0.103106			0.655103
0.813356			0.322182	0.0956339			0.0202043	0.0016869			0.00317579	0.089323			0.654438
0.811292			0.289343	0.0766889			0.038009	0.00217512			0.00412924	0.109844			0.668519
0.830542			0.419267	0.104504			0.00629523	0.00101576			0.00388854	0.0639382			0.570549
0.836913			0.358037	0.0726347			0.233421	0.00293509			0.00348228	0.0875172			0.40506
0.824932			0.328236	0.110896			0.0157827	0.0014404			0.0023086	0.0627312			0.653673
0.768051			0.602898	0.142641			0.0535534	0.00231417			0.00515503	0.0869937			0.338394
0.842953			0.367028	0.0557204			0.0607425	0.00141767			0.00311811	0.0999089			0.569112
0.811965			0.336426	0.108698			0.147457	0.00346741			0.00876774	0.0758703			0.507349
0.812724			0.385249	0.0901846			0.0106578	0.00348684			0.00153211	0.0936047			0.602562
0.81766			0.478869	0.0102499			0.00945031	0.00306874			0.00291616	0.169022			0.508765
0.828452			0.371145	0.109716			0.0117599	0.00260854			0.004015	0.059223			0.61308
0.835281			0.385148	0.0492755			0.0196654	0.00150642			0.00317382	0.113937			0.592013
0.767437			0.320442	0.0691693			0.0449243	0.00281432			0.00280762	0.160579			0.631826
0.789612			0.314087	0.127232			0.0201123	0.0012143			0.00133017	0.0819414			0.664471
0.682508			0.308349	0.214018			0.028355	0.00783477			0.00208664	0.0956388			0.66121
0.8283			0.493588	0.00740846			0.102542	0.00131068			0.00182345	0.162981			0.402047
0.826853			0.334387	0.0673301			0.0132206	0.00310899			0.00310526	0.102708			0.649287
0.805462			0.431247	0.0535532			0.0123748	0.00366598			0.000811499	0.137319			0.555566
0.713542			0.405344	0.184475			0.0211	0.00309429			0.0042498	0.0988889			0.569306
0.776587			0.358164	0.14947			0.0435723	0.00251934			0.00221083	0.0714236			0.596053
0.813865			0.339906	0.110592			0.0364837	0.00276946			0.00139687	0.0727741			0.622214
0.820899			0.388951	0.103585			0.0136188	0.00403555			0.0040165	0.0714806			0.593414
0.819649			0.441136	0.0915966			0.0178411	0.00320125			0.00497608	0.0855532			0.536047
0.7089			0.379851	0.00868971			0.0137897	0.00379779			0.00274622	0.278612			0.603613
0.809401			0.399163	0.0153586			0.0363495	0.00163709			0.00372512	0.173603			0.560762
0.847998			0.403664	0.0702917			0.0117394	0.00245672			0.00297477	0.0792541			0.581622
0.801399			0.378295	0.0244567			0.070633	0.00399861			0.00305982	0.170146			0.548012
0.847117			0.376292	0.00402117			0.0149171	0.00230923			0.00244467	0.146553			0.606346
0.828836			0.348845	0.100863			0.0125484	0.00411501			0.00122988	0.0661865			0.637377
0.78172			0.380566	0.140529			0.212914	0.0022506			0.00596635	0.0755007			0.400553
0.81165			0.34102	0.0189398			0.0288941	0.00238633			0.0018007	0.167024			0.628285
0.77771			0.345468	0.146342			0.0216453	0.00164503			0.00430849	0.0743028			0.628578
0.74436			0.318971	0.174551			0.0385466	0.00295547			0.00312687	0.0781333			0.639356
0.724698			0.31545	0.168583			0.0159112	0.00201789			0.0027735	0.104701			0.665866
0.824405			0.328226	0.104137			0.0166664	0.00179307			0.0023617	0.0696646			0.652746
0.843585			0.410233	0.0523916			0.014733	0.00256187			0.00122217	0.101462			0.573812
0.746547			0.291932	0.0047493			0.0316073	0.00336562			0.00303699	0.245338			0.673424
0.813266			0.286381	0.0761637			0.0171716	0.0021595			0.00286613	0.108411			0.693581
0.866168			0.348715	0.0395701			0.0299121	0.00271455			0.00135975	0.0915477			0.620013
0.844811			0.369287	0.0444568			0.0144841	0.0045019			0.00290805	0.106231			0.613321
0.809263			0.477948	0.0915883			0.0298882	0.002376			0.003598	0.0967725			0.488566
0.82957			0.428638	0.082325			0.00964372	0.00248559			0.00352712	0.0856194			0.558191
0.825035			0.339603	0.0586178			0.0255879	0.00235644			0.0028655	0.11399			0.631943
0.803158			0.394627	0.117893			0.0907665	0.00255627			0.00360623	0.0763922			0.511001
0.765967			0.32378	0.145348			0.0395609	0.00287379			0.0033344	0.085812			0.633324
0.822585			0.608437	0.0195727			0.0183134	0.00292732			0.00474882	0.154915			0.368501
0.73391			0.304058	0.0131244			0.114907	0.00282289			0.00185502	0.250143			0.57918
0.824666			0.357013	0.120046			0.0226355	0.00230685			0.00179499	0.0529812			0.618557
0.776547			0.365729	0.015621			0.0116907	0.00326146			0.00332237	0.20457			0.619258
0.782006			0.320968	0.121251			0.0364905	0.00152278			0.00451131	0.0952198			0.63803
0.854339			0.331193	0.0497442			0.020111	0.00154139			0.00244658	0.0943753			0.64625
0.859725			0.341027	0.030656			0.0151342	0.0022844			0.0018852	0.107334			0.641953
0.831776			0.413603	0.078668			0.00855616	0.00277315			0.00249678	0.0867833			0.575344
0.75608			0.324216	0.0435665			0.0261588	0.00214097			0.00262589	0.198213			0.646999
0.843454			0.574055	0.0833667			0.19787	0.00358724			0.00286586	0.0695923			0.22521
0.772065			0.345732	0.137424			0.0287328	0.00160683			0.00322368	0.0889043			0.622311
0.794266			0.314326	0.119517			0.0193827	0.00387072			0.00175077	0.0823465			0.664541
0.816137			0.371006	0.0853609			0.0182248	0.00319072			0.00118796	0.0953113			0.609582
0.794058			0.413692	0.02674			0.123422	0.00392747			0.00210207	0.175274			0.460783
0.784582			0.368318	0.145486			0.0210774	0.00200458			0.0019266	0.0679276			0.608678
0.773722			0.281965	0.0891529			0.0481932	0.00351947			0.00240127	0.133606			0.66744
0.801416			0.433435	0.12497			0.0123245	0.00238929			0.00144395	0.0712247			0.552797
0.866847			0.355081	0.0222479			0.055562	0.00172491			0.00344611	0.10918			0.585911
0.840282			0.357162	0.091098			0.030235	0.00330933			0.00117844	0.0653111			0.611424
0.840103			0.293098	0.0655063			0.0254985	0.00280426			0.0018626	0.0915861			0.679541
0.826009			0.380453	0.077219			0.0295069	0.000233884			0.00210244	0.0965383			0.587937
0.846052			0.348689	0.0617959			0.0285129	0.00352635			0.0027157	0.0886258			0.620083
0.832531			0.322207	0.0859354			0.0475189	0.00328108			0.000496633	0.0782524			0.629777
0.845342			0.364042	0.0563556			0.0204961	0.00147376			0.00165321	0.0968283			0.613809
0.731106			0.285443	0.137858			0.0140569	0.00324675			0.00248995	0.127789			0.69801
0.807625			0.414741	0.113441			0.0727075	0.00333578			0.00412124	0.0755983			0.50843
0.824135			0.420719	0.0820199			0.00978513	0.00111581			0.00349266	0.0927295			0.566003
0.708889			0.362789	0.201946			0.0368075	0.00293916			0.00452073	0.0862265			0.595882
0.833582			0.291345	0.0930983			0.0210395	0.00108696			0.00175284	0.0722327			0.685862
0.43015			0.350755	0.0580281			0.0342396	0.000825883			0.00211372	0.510996			0.612891
0.813438			0.367412	0.116009			0.0517447	0.00283267			0.00274372	0.0677205			0.578099
0.707799			0.35861	0.163317			0.0305481	0.00299904			0.00208106	0.125885			0.60876
0.579693			0.473949	0.00816327			0.00468709	0.00365295			0.00335865	0.40849			0.518005
0.821039			0.384602	0.115233			0.0197542	0.00177224			0.00206836	0.0619561			0.593575
0.812736			0.389811	0.0260801			0.0311241	0.0015755			0.00209037	0.159608			0.576974
0.761963			0.414571	0.0866858			0.0133035	0.00234609			0.00221281	0.149005			0.569912
0.609869			0.356458	0.0718435			0.0296884	0.00408581			0.00358334	0.314202			0.610271
0.829118			0.300018	0.0836679			0.0415441	0.00191164			0.0035935	0.0853029			0.654844
0.85553			0.361822	0.0470801			0.0531629	0.00150344			0.00157805	0.0958867			0.583437
0.828396			0.423215	0.077387			0.0186842	0.0027158			0.00260545	0.091501			0.555495
0.615023			0.374995	0.00713325			0.0105706	0.00360086			0.00333927	0.374243			0.611095
0.638602			0.385348	0.19731			0.032907	0.013365			0.00189743	0.150723			0.579848
0.833513			0.411468	0.0598184			0.0367624	0.00119883			0.00140887	0.10547			0.550361
0.495159			0.307843	0.222508			0.0360468	0.0446364			0.00166664	0.237696			0.654444
0.819233			0.35952	0.0896847			0.0514567	0.0014563			0.00361512	0.0896256			0.585408
0.522198			0.360741	0.157022			0.0108842	0.00252679			0.00260965	0.318253			0.625766
0.834539			0.332567	0.0916072			0.0266359	0.00249136			0.00220221	0.0713625			0.638595
0.831158			0.41015	0.0508627			0.0316478	0.0028726			0.00239716	0.115106			0.555805
0.797424			0.460781	0.113337			0.134602	0.00189216			0.00308979	0.0873473			0.401527
0.841266			0.3672	0.0949374			0.0266751	0.00127849			0.00268676	0.0625181			0.603438
0.838983			0.60075	0.00999984			0.0404793	0.00212925			0.00331456	0.148887			0.355456
0.824525			0.405363	0.085141			0.0214997	0.00332097			0.00539273	0.087013			0.567744
0.763912			0.822923	0.171342			0.0969887	0.00106887			0.00343241	0.0636765			0.0766562
0.792626			0.34929	0.0984675			0.0241712	0.000844993			0.00248486	0.108062			0.624054
0.824149			0.377556	0.0303236			0.0268573	0.00269354			0.00259919	0.142833			0.592987
0.785393			0.356259	0.148382			0.0301766	0.00314313			0.00246409	0.0630816			0.6111
0.853336			0.27903	0.0749013			0.0982689	0.00125896			0.000653782	0.0705041			0.622047
0.847501			0.415984	0.0355092			0.0543098	0.00446226			0.00369847	0.112528			0.526008
0.749297			0.398502	0.0291013			0.0352585	0.00386805			0.00404605	0.217734			0.562193
0.754025			0.303426	0.139101			0.0259143	0.00263258			0.00316311	0.104242			0.667497
0.8489			0.374276	0.084436			0.0229541	0.000896127			0.00263098	0.0657676			0.600139
0.831415			0.339283	0.0698736			0.028106	0.00376654			0.0012267	0.0949454			0.631384
0.83348			0.318065	0.089851			0.0477885	0.00084296			0.00244997	0.0758259			0.631696
0.781296			0.493683	0.0323766			0.012548	0.00288818			0.00331864	0.183439			0.49045
0.823766			0.394644	0.0156242			0.016081	0.00240198			0.00255142	0.158207			0.586724
0.726865			0.338352	0.145815			0.0577381	0.00305644			0.00509246	0.124264			0.598817
0.835905			0.354886	0.0870758			0.0338128	0.00163122			0.00324123	0.0753876			0.60806
0.813185			0.4849	0.08546			0.00848207	0.00321315			0.00188044	0.098142			0.504737
0.824181			0.378226	0.103392			0.0138174	0.00273389			0.00334443	0.0696934			0.604612
0.824548			0.437572	0.0856281			0.0245714	0.0029314			0.00155371	0.0868929			0.536303
0.746455			0.375892	0.180073			0.039902	0.00279499			0.00459039	0.0706774			0.579615
0.855916			0.383201	0.0263063			0.0094669	0.00215785			0.00282118	0.11562			0.604511
0.675918			0.332732	0.187195			0.0368009	0.00416555			0.00196865	0.132721			0.628499
0.835331			0.33727	0.0677005			0.0237455	0.00273305			0.0027845	0.094235			0.6362
0.863428			0.39329	0.0205946			0.00774412	0.00158687			0.00288136	0.11439			0.596084
0.821673			0.339546	0.10267			0.0188819	0.00152519			0.00193262	0.0741315			0.63964
0.786142			0.454952	0.133275			0.0121645	0.00474352			0.00475238	0.0758388			0.528131
0.846609			0.360578	0.074037			0.0129716	0.00325526			0.00489856	0.0760992			0.621552
0.837008			0.319204	0.0871684			0.0418783	0.00195244			0.00486002	0.0738711			0.634057
0.510948			0.341674	0.152982			0.0619749	0.00157782			0.00134949	0.334492			0.595002
0.858176			0.348846	0.0816872			0.0237349	0.0025078			0.00112235	0.0576294			0.626297
0.814972			0.358416	0.0555794			0.0481299	0.00422644			0.00534487	0.125222			0.588109
0.763534			0.466391	0.00888702			0.0443797	0.00181439			0.00390967	0.225764			0.48532
0.781857			0.332921	0.134662			0.0386071	0.00142353			0.00330457	0.0820574			0.625167
0.7465			0.692901	0.071294			0.155237	0.0033893			0.00314504	0.178817			0.148717
0.749306			0.428154	0.1561			0.0269978	0.00239514			0.00197302	0.0921988			0.542875
0.827038			0.481637	0.067631			0.0140251	0.00337164			0.00314152	0.101959			0.501197
0.851761			0.362997	0.0462985			0.0325876	0.00201805			0.00396976	0.0999222			0.600446
0.820653			0.418295	0.121277			0.0187035	0.00156677			0.00260063	0.056503			0.560401
0.761206			0.447391	0.153484			0.0206703	0.00101197			0.00187646	0.0842977			0.530062
0.792836			0.402264	0.0893501			0.025662	0.00309616			0.00408664	0.114718			0.567988
0.668605			0.382389	0.0119961			0.0114084	0.00282968			0.00221712	0.316569			0.603985
0.65109			0.311466	0.00571498			0.0220924	0.00438516			0.00311037	0.33881			0.663332
0.831317			0.42165	0.0904006			0.0108072	0.00333243			0.00210139	0.0749497			0.565441
0.629334			0.33217	0.219902			0.037347	0.00142281			0.000900686	0.149341			0.629583
0.821522			0.345668	0.0931232			0.0307267	0.00122333			0.00313625	0.0841317			0.620469
0.528223			0.433527	0.00910405			0.00519571	0.0015769			0.00230357	0.461096			0.558973
0.660558			0.393376	0.140007			0.01825	0.00356697			0.000519537	0.195867			0.587854
0.790999			0.333058	0.107609			0.0242516	0.00137722			0.00283018	0.100015			0.63986
0.742307			0.501197	0.0934642			0.179734	0.00283913			0.00344963	0.16139			0.315619
0.738868			0.456418	0.174654			0.0153162	0.00112277			0.00350633	0.0853555			0.524759
0.76528			0.315384	0.117249			0.0589341	0.00274202			0.00337167	0.114729			0.62231
0.751197			0.373693	0.0097193			0.0226484	0.00200952			0.00341635	0.237074			0.600242
0.853352			0.349496	0.0752784			0.108272	0.00137335			0.00276538	0.0699958			0.539467
0.798053			0.410642	0.109494			0.0178287	0.00246221			0.00352392	0.0899912			0.568006
0.805071			0.395192	0.0860147			0.010508	0.00207648			0.00174408	0.106838			0.592556
0.845639			0.371167	0.0190201			0.0941789	0.00161285			0.00299539	0.133728			0.531659
0.830579			0.339769	0.0160625			0.018629	0.00186548			0.00288986	0.151493			0.638712
0.795516			0.347762	0.125008			0.0237161	0.00240763			0.00269663	0.0770688			0.625825
0.821554			0.374657	0.0123827			0.0308309	0.00428584			0.00274408	0.161777			0.591768
0.815882			0.554527	0.084149			0.00934648	0.00261655			0.00112671	0.0973527			0.435
0.821945			0.343957	0.0125842			0.0417713	0.00301746			0.00352567	0.162454			0.610746
0.834906			0.286007	0.02077			0.0713943	0.00298465			0.00130477	0.141339			0.641294
0.779795			0.488674	0.00779254			0.0156398	0.00407714			0.00483733	0.208335			0.490848
0.823168			0.283777	0.102579			0.109098	0.00204562			0.00280341	0.0722069			0.604322
0.811184			0.320715	0.0347928			0.0603845	0.00205408			0.00100293	0.151969			0.617898
0.854081			0.33519	0.0444528			0.03898	0.00386393			0.00158945	0.0976021			0.624241
0.7408			0.366378	0.167048			0.0374681	0.00398738			0.00251935	0.0881639			0.593635
0.862155			0.384608	0.0403099			0.0163533	0.00248909			0.00333267	0.0950458			0.595706
0.824237			0.380181	0.0968068			0.0943466	0.00158015			0.00515496	0.0773758			0.520317
0.825285			0.340149	0.0205875			0.0312253	0.0041297			0.00177775	0.149998			0.626848
0.815203			0.350169	0.111049			0.0173498	0.00275282			0.00152829	0.0709955			0.630953
0.859686			0.399116	0.00508192			0.0356919	0.00095995			0.00492423	0.134272			0.560268
0.827098			0.445699	0.0343571			0.015404	0.00179527			0.002958	0.136749			0.535939
0.824858			0.369697	0.109712			0.0335242	0.00257902			0.00220557	0.0628517			0.594573
0.688917			0.429519	0.049007			0.0324333	0.00219525			0.00143745	0.259881			0.536611
0.710544			0.396112	0.136262			0.0109011	0.00181555			0.00277313	0.151378			0.590214
0.806993			0.362816	0.111834			0.0296245	0.00347084			0.00374806	0.0777021			0.603812
0.804598			0.339607	0.118071			0.0201373	0.00292517			0.00288601	0.0744063			0.63737
0.756332			0.489854	0.16248			0.266907	0.00261988			0.0248072	0.0785678			0.218431
0.832355			0.381642	0.0951875			0.0148308	0.00426528			0.00248287	0.0681927			0.601045
0.7646			0.307796	0.158323			0.0281263	0.000636432			0.00250273	0.0764404			0.661575
0.842013			0.319861	0.066245			0.0290056	0.00441654			0.00313883	0.0873254			0.647995
0.844765			0.263199	0.0356567			0.144916	0.00205608			0.00194029	0.117522			0.589945
0.765417			0.394142	0.149694			0.0311267	0.00140087			0.00252711	0.0834877			0.572204
0.819844			0.371801	0.0589065			0.0191588	0.00308352			0.000316864	0.118166			0.608724
0.802199			0.336957	0.0952853			0.055682	0.00191635			0.00198264	0.100599			0.605379
0.835721			0.577622	0.0288384			0.13938	0.00191767			0.00350912	0.133523			0.279489
0.786935			0.375997	0.0935943			0.017231	0.00365699			0.00412441	0.115814			0.602648
0.856187			0.36762	0.0439186			0.0196931	0.00334133			0.00347034	0.0965534			0.609217
0.778391			0.326431	0.150283			0.092205	0.00239478			0.00525283	0.068931			0.576111
0.641864			0.382014	0.00702148			0.00902372	0.00229851			0.0037672	0.348816			0.605195
0.720721			0.519388	0.144732			0.0075721	0.00296752			0.00383022	0.131579			0.469209
0.820039			0.41707	0.107174			0.0723792	0.00348255			0.00218435	0.0693041			0.508367
0.767223			0.433068	0.037112			0.0428158	0.00348451			0.00153248	0.19218			0.522584
0.814404			0.451023	0.108026			0.014446	0.003281			0.00540315	0.0742891			0.529128
0.704591			0.283682	0.00723197			0.0364053	0.00246076			0.00114471	0.285717			0.678768
0.777822			0.269922	0.00688061			0.147001	0.00215571			0.00433028	0.213142			0.578746
0.821956			0.406549	0.107576			0.022756	0.00323896			0.00209224	0.0672293			0.568603
0.849522			0.379948	0.0777172			0.0405187	0.0010586			0.00177241	0.0717018			0.577761
0.827543			0.357537	0.0793083			0.0323865	0.00279414			0.00417722	0.0903542			0.605899
0.70368			0.335609	0.185146			0.0282404	0.000902002			0.0025754	0.110272			0.633575
0.748897			0.327698	0.177417			0.0402136	0.00295545			0.00464849	0.070731			0.627439
0.818639			0.384408	0.110296			0.0253824	0.00178762			0.0018115	0.0692771			0.588398
0.831272			0.321809	0.0564812			0.0464982	0.00359439			0.00290918	0.108652			0.628784
0.679156			0.417543	0.170285			0.0106141	0.00275648			0.00349611	0.147803			0.568346
0.806278			0.37729	0.0264109			0.0339535	0.00251772			0.00255193	0.164793			0.586205
0.797468			0.34389	0.0975065			0.0276163	0.00252227			0.00257622	0.102503			0.625917
0.657074			0.44884	0.19084			0.0315987	0.0019585			0.00223065	0.150128			0.517331
0.731314			0.531235	0.00572709			0.00931097	0.00373987			0.00348931	0.259219			0.455964
0.798713			0.352949	0.0865292			0.0623463	0.00237156			0.0012645	0.112386			0.58344
0.832101			0.372183	0.0595511			0.0165239	0.00283134			0.00268695	0.105517			0.608606
0.787814			0.33259	0.119116			0.0379723	0.00195741			0.00186846	0.0911127			0.627569
0.787296			0.261102	0.0075975			0.0787956	0.00349351			0.00225515	0.201613			0.657847
0.812903			0.299333	0.10314			0.139739	0.00429697			0.00332798	0.0796596			0.5576
0.663231			0.381766	0.181157			0.0180877	0.00423369			0.00365614	0.151378			0.59649
0.627168			0.314199	0.154897			0.0349762	0.00428556			0.0026626	0.213649			0.648162
0.825501			0.338539	0.0717198			0.0211894	0.00221517			0.0036279	0.100564			0.636644
0.800671			0.81462	0.114453			0.0611729	0.00403555			0.00166104	0.0808406			0.122546
0.756124			0.339302	0.11168			0.0632001	0.00173128			0.00292913	0.130465			0.594569
0.794625			0.334428	0.13316			0.0250521	0.0014638			0.00347052	0.0707509			0.63705
0.826559			0.363275	0.0470324			0.0311317	0.00260009			0.00291482	0.123809			0.602679
0.856127			0.372793	0.0202974			0.0292938	0.00241256			0.0040978	0.121163			0.593815
0.785975			0.345783	0.133824			0.0233761	0.00501769			0.00174999	0.0751839			0.629091
0.673341			0.347311	0.00704766			0.0376245	0.00358872			0.00275226	0.316022			0.612312
0.775693			0.385985	0.146619			0.157091	0.0021721			0.00429827	0.075516			0.452626
0.800261			0.431435	0.123183			0.0144298	0.00367886			0.00245566	0.0728769			0.551679
0.747066			0.376708	0.166765			0.0324084	0.00162789			0.00211701	0.0845412			0.588766
0.792576			0.382191	0.115133			0.0490922	0.00137904			0.00394507	0.0909119			0.564772
0.869709			0.352172	0.0169174			0.0243259	0.00173654			0.00153759	0.111637			0.621965
0.812429			0.397092	0.108001			0.0126017	0.00336039			0.00275266	0.0762104			0.587553
0.859512			0.301572	0.0676497			0.0477023	0.0025799			0.00257748	0.0702588			0.648148
0.789504			0.509872	0.0783241			0.0065742	0.00230936			0.00248966	0.129862			0.481065
0.786788			0.370638	0.137765			0.0411746	0.00222382			0.00187281	0.0732236			0.586315
0.839512			0.347747	0.0702655			0.02098	0.00189223			0.00273567	0.0883307			0.628537
0.796941			0.328386	0.123238			0.0412715	0.00144507			0.000523311	0.0783757			0.629819
0.749047			0.383082	0.085324			0.0279599	0.00215486			0.00447859	0.163474			0.58448
0.793918			0.303082	0.133643			0.0756421	0.00252556			0.00329801	0.0699129			0.617977
0.702279			0.396211	0.069554			0.0207481	0.00263764			0.0018477	0.22553			0.581193
0.789536			0.528083	0.00751112			0.016204	0.00248431			0.003857	0.200469			0.451856
0.789632			0.361424	0.0449061			0.0153733	0.00282617			0.002912	0.162636			0.620291
0.800164			0.36778	0.128148			0.015941	0.0031147			0.00480341	0.0685733			0.611476
0.832545			0.359137	0.0539161			0.0204161	0.00271809			0.00375113	0.110821			0.616695
0.774124			0.395853	0.0650199			0.0233331	0.00259697			0.00175206	0.158259			0.579062
0.791949			0.543826	0.103863			0.00693191	0.00326927			0.00633046	0.100919			0.442912
0.790717			0.42205	0.0393128			0.109582	0.00329795			0.00296711	0.166672			0.4654
0.755145			0.319943	0.16491			0.0507661	0.00399136			0.0031143	0.0759542			0.626177
0.835718			0.343874	0.0839148			0.0193139	0.00157313			0.00241456	0.0787936			0.634397
0.841103			0.410328	0.0924731			0.0337451	0.00282417			0.00293302	0.0635993			0.552994
0.722247			0.406703	0.20098			0.0509282	0.00243512			0.00382292	0.0743379			0.538546
0.743529			0.349944	0.0123378			0.035787	0.00333933			0.00310333	0.240794			0.611166
0.622642			0.506942	0.0111985			0.0341473	0.0032003			0.00282646	0.362959			0.456084
0.819988			0.445406	0.0991405			0.207214	0.00266781			0.00191063	0.0782034			0.345469
0.860559			0.409081	0.0488196			0.0267029	0.00294388			0.00279644	0.0876778			0.56142
0.833687			0.474039	0.0798143			0.0231864	0.00314636			0.00161541	0.0833527			0.50116
0.641873			0.333169	0.0471808			0.0193719	0.00523857			0.00301476	0.305708			0.644444
0.798783			0.329682	0.106968			0.0238443	0.00272956			0.00345173	0.0915192			0.643022
0.811697			0.332627	0.130347			0.0249897	0.00148789			0.00278196	0.0564682			0.639601
0.81591			0.362016	0.117877			0.0304889	0.00186242			0.00234284	0.0643509			0.605152
0.67796			0.371333	0.195127			0.0526857	0.00169324			0.00513634	0.12522			0.570845
0.825581			0.340759	0.108482			0.0315321	0.00241129			0.0027135	0.0635261			0.624996
0.84687			0.386866	0.0110277			0.0214231	0.00326988			0.00348782	0.138832			0.588223
0.783758			0.30728	0.131187			0.0535304	0.00480745			0.00187758	0.080247			0.637312
0.823202			0.362033	0.0936101			0.029325	0.0028477			0.00236202	0.0803404			0.60628
0.840519			0.384696	0.0631362			0.0113013	0.00328672			0.00192915	0.0930583			0.602074
0.863301			0.404621	0.0331578			0.0155861	0.00376523			0.00234427	0.0997762			0.577448
0.750025			0.389839	0.0322758			0.0139723	0.00344801			0.00249562	0.214251			0.593694
0.789695			0.296296	0.0347905			0.0319315	0.00423677			0.00153907	0.171277			0.670233
0.719887			0.378479	0.147205			0.038529	0.00203172			0.0026883	0.130876			0.580303
0.783304			0.355562	0.125095			0.0182526	0.00191881			0.0028237	0.0896826			0.623362
0.812047			0.325698	0.0226349			0.0160101	0.00215565			0.00247425	0.163162			0.655818
0.779415			0.346894	0.12957			0.0404299	0.00134192			0.0049315	0.0896729			0.607745
0.75619			0.333652	0.0151382			0.0188723	0.00251662			0.000995994	0.226155			0.64648
0.836434			0.361117	0.0965011			0.0319189	0.00225895			0.00371342	0.0648055			0.60325
0.726823			0.292606	0.186921			0.0183486	0.00214564			0.00152132	0.0841104			0.687524
0.784502			0.470499	0.0899066			0.0138701	0.00162181			0.0011114	0.12397			0.514519
0.83527			0.373967	0.0701724			0.0237115	0.00362555			0.00197094	0.0909317			0.60035
0.857446			0.353567	0.0663237			0.0310099	0.00222241			0.00176874	0.0740079			0.613655
0.843297			0.449526	0.0811855			0.0133897	0.00269271			0.00399971	0.0728251			0.533084
0.726727			0.504629	0.0846752			0.22519	0.00295988			0.00267506	0.185638			0.267506
0.797278			0.356	0.0970493			0.0260364	0.00241025			0.00253437	0.103262			0.615429
0.794447			0.46853	0.0204539			0.013763	0.00231303			0.00315646	0.182786			0.51455
0.475407			0.363095	0.0087588			0.0476475	0.0031993			0.00466056	0.512635			0.584597
0.833613			0.426486	0.025567			0.0113532	0.00162418			0.00334266	0.139196			0.558818
0.774311			0.804652	0.147339			0.0804281	0.00342297			0.00212229	0.0749275			0.112797
0.813616			0.314124	0.100418			0.0278556	0.00399504			0.00150459	0.0819708			0.656515
0.814798			0.400932	0.0466452			0.0192816	0.00338045			0.00325659	0.135176			0.576529
0.809446			0.302976	0.10519			0.0588044	0.00204168			0.00146017	0.0833226			0.636759
0.811742			0.637398	0.0461193			0.161722	0.00324194			0.0263246	0.138897			0.174556
0.726769			0.337813	0.150061			0.185131	0.00276415			0.0031602	0.120406			0.473896
0.760343			0.388995	0.101251			0.0143477	0.00289765			0.00260976	0.135509			0.594048
0.780273			0.370739	0.133559			0.0152329	0.00355736			0.00229	0.0826106			0.611738
0.795548			0.414303	0.0132941			0.00727182	0.0034506			0.00365837	0.187707			0.574766
0.82655			0.30678	0.0576243			0.166045	0.0037195			0.00536632	0.112107			0.521808
0.799916			0.277722	0.0712939			0.164192	0.00254973			0.00341914	0.12624			0.554667
0.756471			0.340624	0.132211			0.0264859	0.0016186			0.00170711	0.1097			0.631183
0.755639			0.464235	0.091038			0.0209598	0.00254412			0.00242093	0.150779			0.512384
0.775571			0.362926	0.077067			0.0327502	0.00305723			0.00389665	0.144305			0.600427
0.787822			0.374929	0.124086			0.0259604	0.00303422			0.00212753	0.0850575			0.596983
0.74106			0.378299	0.133475			0.0504324	0.00360183			0.0042418	0.121863			0.567027
0.811527			0.354986	0.103027			0.041782	0.00223174			0.00139879	0.0832145			0.601834
0.758888			0.287363	0.135093			0.125358	0.00246811			0.00569015	0.103551			0.581588
0.720316			0.386093	0.0100843			0.0183989	0.00278681			0.00408487	0.266812			0.591424
0.773095			0.395123	0.110658			0.0123301	0.00277266			0.00224351	0.113475			0.590303
0.787859			0.355021	0.130837			0.186093	0.00230284			0.00428259	0.0790014			0.454604
0.775853			0.364844	0.00777474			0.0416567	0.00369377			0.00334677	0.212679			0.590152
0.788371			0.329103	0.118851			0.0258655	0.00220369			0.00258551	0.0905739			0.642446
0.771874			0.520258	0.0821662			0.172999	0.00325428			0.00477822	0.142706			0.301965
0.820712			0.415516	0.0818967			0.016417	0.002521			0.0015689	0.0948705			0.566498
0.77871			0.344324	0.121761			0.00603467	0.00357943			0.00255817	0.0959495			0.647083
0.781794			0.383864	0.114514			0.0368686	0.0016663			0.00141774	0.102026			0.57785
0.69664			0.388079	0.0305921			0.0231442	0.00250652			0.00171838	0.270262			0.587058
0.809226			0.382055	0.0572151			0.0278867	0.00599283			0.00113035	0.127566			0.588927
0.718475			0.365856	0.157535			0.0444083	0.00204437			0.00438095	0.121946			0.585354
0.780344			0.413268	0.117247			0.0124071	0.00299274			0.00254909	0.0994157			0.571776
0.822718			0.437962	0.0346148			0.184427	0.00287269			0.00359433	0.139795			0.374017
0.674571			0.310483	0.165826			0.034955	0.0030088			0.00210921	0.156595			0.652453
0.764436			0.366893	0.136594			0.0660057	0.00260927			0.00308768	0.0963605			0.564014
0.694817			0.439012	0.173312			0.0103054	0.00184397			0.00144372	0.130027			0.549238
0.81173			0.483608	0.0447735			0.0182362	0.00150577			0.00277647	0.14199			0.495379
0.698603			0.552479	0.182558			0.0046838	0.00309216			0.00259558	0.115747			0.440242
0.693644			0.367384	0.187749			0.0367924	0.0019892			0.0022335	0.116617			0.59359
0.710087			0.435661	0.150939			0.0183324	0.00109042			0.00256623	0.137884			0.543441
0.74721			0.451704	0.152141			0.0185602	0.00261649			0.00188317	0.0980327			0.527852
0.796266			0.305659	0.0148836			0.0321088	0.00442555			0.00247961	0.184425			0.659752
0.725915			0.380744	0.171247			0.0141479	0.00161203			0.00455002	0.101225			0.600558
0.743224			0.437778	0.121267			0.0227035	0.00200507			0.00219965	0.133504			0.537319
0.752705			0.369602	0.133337			0.0102257	0.00304622			0.00227185	0.110911			0.6179
0.835374			0.435217	0.0213224			0.0622269	0.00405447			0.00382786	0.139249			0.498728
0.777808			0.344722	0.128697			0.0337506	0.00117886			0.00208849	0.092316			0.619439
0.778198			0.398782	0.137328			0.0954857	0.00505026			0.00301113	0.0794238			0.502722
0.791633			0.3105	0.10066			0.0136086	0.00161975			0.00411199	0.106088			0.671779
0.766895			0.366798	0.119611			0.0209724	0.00333711			0.00297466	0.110156			0.609255
0.797115			0.352556	0.115544			0.0299663	0.00423036			0.00333262	0.0831113			0.614145
0.784044			0.39416	0.125659			0.0236618	0.00298937			0.00396982	0.0873079			0.578209
0.707339			0.322743	0.188122			0.0972658	0.00251549			0.0039476	0.102023			0.576043
0.823557			0.332631	0.0794574			0.0452301	0.00319105			0.00211197	0.0937949			0.620026
0.715689			0.48445	0.0130086			0.00661	0.00428059			0.00383288	0.267021			0.505107
0.780359			0.308094	0.143899			0.179898	0.00139358			0.0139615	0.0743484			0.498047
0.67654			0.413331	0.19551			0.0286954	0.00375424			0.00169948	0.124196			0.556274
0.763389			0.369834	0.0201569			0.016052	0.00262874			0.00288295	0.213825			0.611231
0.735958			0.350084	0.106035			0.0261037	0.00266034			0.00232596	0.155346			0.621487
0.814158			0.329242	0.082834			0.0354887	0.00318099			0.0024788	0.0998274			0.632791
0.80477			0.339368	0.0934729			0.0262594	0.00182222			0.00162107	0.0999345			0.632752
0.760385			0.378793	0.12487			0.0119394	0.00216036			0.00329152	0.112585			0.605976
0.750073			0.395422	0.137506			0.0231029	0.00233016			0.00292539	0.110091			0.57855
0.785234			0.448869	0.117081			0.0257309	0.00385598			0.00230907	0.0938292			0.523091
0.73112			0.380244	0.144569			0.0240577	0.00291975			0.00373615	0.121391			0.591962
0.76249			0.354655	0.0400225			0.0343249	0.00372472			0.00287278	0.193763			0.608147
0.62257			0.311449	0.187749			0.0770848	0.00280974			0.00191347	0.18687			0.609553
0.642176			0.409798	0.194359			0.0175711	0.00323169			0.00349659	0.160233			0.569134
0.833014			0.369793	0.0363153			0.0602568	0.00185213			0.00135481	0.128818			0.568595
0.820949			0.365901	0.0862506			0.020616	0.00366611			0.00298089	0.0891344			0.610503
0.762786			0.357229	0.10887			0.0280466	0.00161927			0.00331877	0.126725			0.611405
0.768059			0.303947	0.127365			0.0417107	0.00199189			0.00177004	0.102584			0.652572
0.799425			0.341795	0.109626			0.0357719	0.00178113			0.00281384	0.0891677			0.619619
0.658094			0.377339	0.0095785			0.0628471	0.00323439			0.00121031	0.329093			0.558604
0.778213			0.350252	0.124052			0.0604505	0.00239581			0.00293371	0.0953389			0.586364
0.75377			0.344269	0.127831			0.040341	0.00119274			0.00354664	0.117207			0.611843
0.753299			0.327684	0.135312			0.146334	0.0030392			0.00282641	0.10835			0.523156
0.657766			0.38176	0.00792461			0.0193347	0.00399045			0.000490163	0.330319			0.598416
0.762523			0.397839	0.0971392			0.0670478	0.00227488			0.00272117	0.138063			0.532392
0.775105			0.316791	0.0203355			0.0629872	0.00432824			0.0023116	0.200231			0.61791
0.72565			0.410057	0.148552			0.0645316	0.00159663			0.00346918	0.124202			0.521942
0.760694			0.422495	0.0210898			0.0532007	0.00337441			0.00241778	0.214841			0.521886
0.789493			0.303871	0.0914425			0.079872	0.00356736			0.00655825	0.115497			0.609699
0.821223			0.424204	0.0445648			0.0171588	0.00245993			0.00354939	0.131752			0.555088
0.771145			0.338994	0.147374			0.127344	0.00371592			0.00285576	0.0777656			0.530806
0.820574			0.347416	0.0297547			0.0508641	0.00404125			0.00448023	0.14563			0.59724
0.82144			0.444309	0.0627414			0.00855639	0.00410213			0.00270619	0.111716			0.544429
0.77479			0.391044	0.135345			0.0296305	0.00218269			0.00376864	0.0876828			0.575557
0.625728			0.44459	0.170723			0.00688717	0.00442104			0.00490337	0.199128			0.54362
0.737465			0.347094	0.0715539			0.0522974	0.00308798			0.00268233	0.187893			0.597926
0.786489			0.62826	0.136864			0.00498499	0.00185933			0.00230493	0.0747877			0.36445
0.70309			0.385937	0.164974			0.0191099	0.00146778			0.00356081	0.130468			0.591392
0.766824			0.349147	0.100314			0.0208825	0.0013043			0.00346638	0.131558			0.626504
0.786851			0.40303	0.0906922			0.0151957	0.00459139			0.00354552	0.117865			0.578228
0.817854			0.48107	0.0266901			0.0108313	0.00283948			0.00243046	0.152616			0.505668
0.8272			0.339851	0.0875524			0.0291054	0.00196026			0.00252829	0.0832873			0.628515
0.750725			0.346619	0.120648			0.0284029	0.002361			0.00214421	0.126266			0.622834
0.645174			0.34281	0.21605			0.0864054	0.00160285			0.00159624	0.137173			0.569188
0.783863			0.503248	0.104194			0.00880401	0.00240614			0.00358928	0.109537			0.484358
0.81864			0.308451	0.0735267			0.109485	0.00505272			0.00374422	0.102781			0.57832
0.78794			0.459657	0.0631698			0.0136481	0.00300927			0.00508836	0.145881			0.521606
0.67214			0.449971	0.20019			0.0324976	0.00225242			0.00271232	0.125418			0.514819
0.797091			0.339075	0.0238644			0.0184424	0.00415438			0.00213367	0.17489			0.640349
0.81558			0.374464	0.0892244			0.0152169	0.00282603			0.00202	0.0923698			0.608299
0.638486			0.375427	0.0876758			0.0268284	0.00218931			0.00461435	0.271649			0.59313
0.818028			0.601881	0.0877292			0.00934421	0.00215518			0.00497192	0.0920872			0.383803
0.8125			0.42385	0.0694919			0.0159607	0.00213437			0.00406172	0.115873			0.556128
0.803368			0.397267	0.0671431			0.0264025	0.00289765			0.00398567	0.126592			0.572345
0.837308				0.0759041				0.0022595				0.0845281
0.79686				0.108718				0.00347655				0.0909452
0.696212				0.18008				0.00130745				0.1224
0.794482				0.112696				0.00405408				0.0887676
0.744024				0.15794				0.00146267				0.0965739
0.811897				0.030637				0.00565964				0.151806
0.729774				0.14939				0.00454564				0.11629
0.745788				0.0714679				0.00162969				0.181114
0.754231				0.139703				0.003425				0.102642
0.484484				0.00996222				0.0010453				0.504508
0.811439				0.0967263				0.00190832				0.0899261
0.724612				0.1729				0.00267372				0.0998144
0.799373				0.0940344				0.0030332				0.10356
0.645854				0.182996				0.00332156				0.167828
0.795426				0.00188163				0.0039015				0.198791
0.848241				0.0561318				0.00310155				0.0925254
0.74954				0.133666				0.00140914				0.115385
0.783426				0.109023				0.00305565				0.104496
0.684259				0.196053				0.00339446				0.116294
0.825411				0.0957713				0.00280922				0.0760081
0.819665				0.0929378				0.0033813				0.0840161
0.793628				0.103655				0.00184412				0.100873
0.77385				0.128851				0.00383058				0.093468
0.831683				0.0533898				0.00191562				0.113012
0.79249				0.0931582				0.00489429				0.109457
0.620995				0.172147				0.00284255				0.204015
0.755535				0.119517				0.00220816				0.12274
0.767906				0.00806264				0.00422859				0.219803
0.81389				0.0870604				0.00289513				0.0961547
0.79779				0.102629				0.00354619				0.0960344
0.792696				0.114087				0.00280808				0.0904097
0.82679				0.0240123				0.00421398				0.144983
0.788038				0.0779952				0.00354436				0.130422
0.738085				0.00260257				0.00457339				0.254739
0.726373				0.179381				0.00299656				0.0912488
0.850418				0.0338791				0.00310424				0.112599
0.750644				0.127277				0.00280923				0.11927
0.809649				0.0900528				0.00341052				0.0968877
0.765981				0.124178				0.00308015				0.106761
0.783242				0.127021				0.00170772				0.0880294
0.416665				0.180362				0.00294989				0.400022
0.655619				0.0108484				0.00163809				0.331895
0.7799				0.126835				0.00322494				0.0900401
0.566461				0.195317				0.00290819				0.235313
0.788064				0.114437				0.00253029				0.0949687
0.821322				0.0157004				0.00218052				0.160797
0.739288				0.145372				0.00195204				0.113388
0.733016				0.137803				0.00156838				0.127613
0.79702				0.0879086				0.00413166				0.110939
0.691808				0.016265				0.00453106				0.287396
0.643778				0.186807				0.00123084				0.168184
0.83291				0.0865342				0.004077				0.0764793
0.764531				0.109568				0.00293296				0.122968
0.757489				0.165905				0.00363948				0.0729669
0.714668				0.124412				0.00465776				0.156262
0.784723				0.109671				0.00167681				0.103929
0.795509				0.0364952				0.00472102				0.163275
0.730194				0.133591				0.00324306				0.132972
0.827743				0.091993				0.00324647				0.0770172
0.784979				0.0968159				0.00345279				0.114753
0.649733				0.193063				0.00245239				0.154752
0.823387				0.0338768				0.00304588				0.13969
0.787874				0.00889532				0.00185958				0.201371
0.597426				0.0150111				0.00380893				0.383754
0.812621				0.0876811				0.0018733				0.097825
0.7578				0.132243				0.00241779				0.107539
0.823416				0.0703709				0.00300145				0.103212
0.77985				0.132542				0.00146945				0.0861384
0.706602				0.147806				0.00379598				0.141796
0.758364				0.0285189				0.00220014				0.210917
0.836285				0.0685566				0.00349051				0.0916675
0.635363				0.0415057				0.00464327				0.318488
0.749842				0.14246				0.00277642				0.104921
0.792658				0.0732585				0.00338398				0.130699
0.718608				0.152034				0.00297012				0.126388
0.771625				0.0456364				0.00387027				0.178868
0.778526				0.123878				0.00192092				0.0956754
0.735623				0.0478557				0.00272221				0.213799
0.82173				0.0695817				0.00312213				0.105567
0.813405				0.113				0.00230533				0.071289
[truncated: 419 more rows]

## Sheet: S6c
Supplementary Data 6c. Transition probability of each cell in EGFR-MT
CD8_0->CD8_0	CD8_11->CD8_0	CD8_14->CD8_0	CD8_2->CD8_0	CD8_0->CD8_11	CD8_11->CD8_11	CD8_14->CD8_11	CD8_2->CD8_11	CD8_0->CD8_14	CD8_11->CD8_14	CD8_14->CD8_14	CD8_2->CD8_14	CD8_0->CD8_2	CD8_11->CD8_2	CD8_14->CD8_2	CD8_2->CD8_2
0.827996	0.690857	0.460179	0.67434	0.100943	0.154976	0.242139	0.0159952	0.00186359	0.00267466	0.024714	0.00231804	0.0691978	0.151492	0.272968	0.307347
0.816206	0.736365	0.562437	0.512631	0.104683	0.173866	0.25795	0.0715456	0.00155261	0.00189316	0.0242019	0.00308099	0.0775585	0.0878758	0.155411	0.412742
0.796048	0.756049	0.526112	0.535709	0.0709862	0.164994	0.2492	0.0384914	0.00276068	0.00145096	0.0263629	0.00278897	0.130205	0.0775057	0.198325	0.423011
0.773647	0.773977	0.555362	0.699994	0.162082	0.142092	0.209122	0.0153758	0.00312867	0.00212321	0.0348614	0.00333033	0.0611428	0.0818079	0.200654	0.2813
0.816986	0.732883	0.567426	0.455444	0.0960928	0.157293	0.239758	0.05695	0.00121361	0.00155707	0.034091	0.00121444	0.0857074	0.108267	0.158725	0.486391
0.78235	0.784315	0.476154	0.567973	0.0835164	0.115037	0.221628	0.0270276	0.00213379	0.00462335	0.0463167	0.00260631	0.132	0.0960243	0.255902	0.402393
0.743391	0.74258	0.507995	0.547524	0.0190858	0.157505	0.243907	0.0301557	0.00408329	0.00291358	0.0351217	0.00270618	0.23344	0.0970017	0.212977	0.419614
0.808865	0.714494	0.472381	0.458555	0.110076	0.223618	0.195828	0.0641329	0.0011983	0.000502034	0.0424051	0.00129365	0.0798608	0.0613859	0.289386	0.476019
0.735591	0.742245	0.455118	0.454192	0.186903	0.111314	0.204556	0.0247098	0.00136301	0.00170232	0.0410766	0.00263947	0.0761428	0.144738	0.29925	0.518459
0.755779	0.761164	0.625327	0.362766	0.128443	0.156113	0.18531	0.240228	0.00163644	0.00171726	0.0297711	0.0061238	0.114142	0.0810052	0.159593	0.390882
0.66711	0.693879	0.788167	0.748665	0.161855	0.132681	0.0418585	0.17215	0.00288636	0.00296954	0.00220109	0.00221113	0.168148	0.17047	0.167773	0.0769734
0.799962	0.825137	0.754976	0.73351	0.0610876	0.0619516	0.162953	0.0241686	0.00122171	0.00294282	0.00125629	0.00296578	0.137729	0.109968	0.0808145	0.239356
0.793998	0.727731	0.55065	0.530018	0.0709119	0.152683	0.218242	0.0478052	0.00387437	0.000680142	0.0395521	0.00181742	0.131215	0.118906	0.191557	0.420359
0.666623	0.787906	0.517697	0.458896	0.235404	0.116052	0.246555	0.0531213	0.00232438	0.00184853	0.0315096	0.00153256	0.0956487	0.094193	0.204238	0.48645
0.781795	0.711151	0.525786	0.447275	0.135355	0.147511	0.220427	0.112861	0.00260125	0.00229009	0.0336783	0.00245882	0.0802492	0.139048	0.220109	0.437405
0.423776	0.717413	0.493821	0.508561	0.199753	0.179066	0.241626	0.0694955	0.00158332	0.00158989	0.0397853	0.00303675	0.374888	0.101931	0.224767	0.418907
0.690157	0.730905	0.418414	0.474138	0.0194876	0.177361	0.211163	0.0898093	0.00329123	0.00491669	0.0408506	0.00134888	0.287064	0.0868172	0.329573	0.434704
0.751989	0.763858	0.509496	0.65641	0.0879705	0.116924	0.288565	0.0232436	0.00418301	0.0111074	0.0287792	0.00235041	0.155857	0.10811	0.17316	0.317995
0.736148	0.777656	0.538614	0.555296	0.174871	0.138174	0.259669	0.0361895	0.0012959	0.00208124	0.0358094	0.00167451	0.0876853	0.0820887	0.165907	0.40684
0.726868	0.706317	0.555644	0.529031	0.17686	0.200035	0.185723	0.0205682	0.000978713	0.00826133	0.03634	0.00160026	0.0952942	0.0853864	0.222293	0.4488
0.769876	0.771863	0.414152	0.412087	0.134625	0.125814	0.201096	0.053754	0.00171983	0.000905581	0.047629	0.00216279	0.0937791	0.101418	0.337123	0.531997
0.786084	0.726616	0.552624	0.657473	0.116311	0.17524	0.173517	0.0492808	0.00185087	0.00128596	0.0423161	0.00308121	0.0957538	0.0968588	0.231543	0.290165
0.808409	0.747782	0.816672	0.480173	0.0704082	0.140479	0.0591742	0.0888568	0.00168999	0.0019229	0.00265246	0.000238802	0.119493	0.109816	0.121502	0.430731
0.652736	0.768414	0.721469	0.615207	0.0267772	0.130617	0.0135406	0.0276994	0.00389777	0.00163429	0.00285365	0.00301629	0.316589	0.0993339	0.262137	0.354077
0.776564	0.702143	0.55091	0.40685	0.0736519	0.195978	0.233033	0.0965232	0.000896296	0.000711696	0.0446648	0.00144228	0.148887	0.101167	0.171392	0.495184
0.62925	0.687891	0.593911	0.39453	0.131729	0.192896	0.15551	0.112913	0.00193239	0.00307586	0.0573072	0.00172479	0.237088	0.116137	0.193272	0.490832
0.860994	0.773199	0.531836	0.810512	0.0596262	0.124704	0.178616	0.106864	0.00227813	0	0.0398476	0.00463637	0.0771016	0.102098	0.249701	0.077988
0.787947	0.673032	0.610474	0.481337	0.122937	0.193708	0.0262381	0.0427649	0.00272655	0.00504167	0.0024228	0.0018293	0.0863898	0.128218	0.360865	0.474068
0.789627	0.758549	0.565629	0.683189	0.137825	0.141171	0.155493	0.0200288	0.0021733	0.00170199	0.047759	0.00348487	0.0703755	0.0985772	0.231119	0.293297
0.762337	0.751844	0.499646	0.627425	0.105428	0.112698	0.275057	0.0282256	0.0026008	0.00192208	0.0347729	0.00198835	0.129634	0.133536	0.190525	0.342361
0.690047	0.754062	0.558315	0.50872	0.235566	0.129964	0.187421	0.0894402	0.000907895	0.00198258	0.0329524	0.00288144	0.0734793	0.113991	0.221312	0.398959
0.737004	0.771829	0.535734	0.569482	0.183813	0.142561	0.0227593	0.0241557	0.000812951	0.000603691	0.00313894	0.00297354	0.0783699	0.085007	0.438367	0.403389
0.787276	0.707943	0.611459	0.55642	0.0154869	0.177873	0.155741	0.0320648	0.00216228	0.00285298	0.0364889	0.00154436	0.195075	0.11133	0.196312	0.409971
0.782983	0.651107	0.529747	0.502387	0.116363	0.192916	0.204294	0.0489519	0.00343383	0.026249	0.036035	0.00288972	0.0972199	0.129728	0.229924	0.445771
0.752925	0.655484	0.569529	0.353237	0.161644	0.218779	0.241029	0.297314	0.00378917	0.0026214	0.0343757	0.0115644	0.0816419	0.123115	0.155065	0.337885
0.778648	0.728094	0.534109	0.525583	0.0383699	0.187136	0.278915	0.0823791	0.00228947	0.00155066	0.0271039	0.00228815	0.180692	0.0832198	0.159872	0.38975
0.832551	0.814523	0.545836	0.49244	0.0358509	0.104428	0.21702	0.0731356	0.00500537	0.0016648	0.0346547	0.00229588	0.126593	0.0793847	0.20249	0.432128
0.786148	0.677553	0.527066	0.62195	0.142604	0.193905	0.211005	0.0214663	0.00195067	0	0.0424151	0.00186644	0.0692977	0.128542	0.219514	0.354717
0.775584	0.770624	0.536174	0.443908	0.14262	0.117704	0.265211	0.0959937	0.00226638	0.00345725	0.0350409	0.00192456	0.0795295	0.108215	0.163574	0.458174
0.777346	0.740004	0.563087	0.432667	0.14224	0.148124	0.17194	0.20588	0.000921261	0.001942	0.0358185	0.00237176	0.0794929	0.10993	0.229155	0.359082
0.772322	0.624838	0.643308	0.495972	0.147526	0.2937	0.152939	0.0720913	0.00370429	0.00145631	0.0390515	0.00234239	0.0764474	0.0800057	0.164701	0.429595
0.622216	0.742009	0.624925	0.611101	0.173817	0.151157	0.188662	0.0274182	0.00272373	0.00233811	0.0267905	0.00155796	0.201243	0.104496	0.159622	0.359922
0.788223	0.726301	0.604055	0.354199	0.122727	0.173358	0.17477	0.125826	0.00185139	0.00170511	0.0452301	0.00300439	0.0871994	0.0986359	0.175945	0.516971
0.793375	0.753295	0.549586	0.378789	0.114844	0.157662	0.205544	0.0973292	0.0028017	0.00229099	0.0489729	0.00158861	0.0889798	0.0867519	0.195898	0.522293
0.665927	0.733292	0.56827	0.475535	0.0243117	0.163659	0.253558	0.116356	0.0019106	0.00378783	0.033869	0.00189566	0.307851	0.0992613	0.144303	0.406214
0.774531	0.758474	0.46972	0.556814	0.156769	0.138606	0.0450555	0.0296176	0.00245926	0.00348845	0.000659722	0.00172506	0.0662412	0.0994313	0.484565	0.411843
0.710224	0.655843	0.510393	0.420804	0.192655	0.19768	0.208252	0.0668689	0.00107843	0.00291428	0.0424193	0.000264809	0.0960429	0.143563	0.238936	0.512062
0.627225	0.660681	0.531022	0.475875	0.128377	0.232023	0.14144	0.177486	0.00131699	0.00207971	0.0442627	0.00012325	0.24308	0.105215	0.283275	0.346515
0.793547	0.754767	0.637739	0.329965	0.126247	0.156206	0.190582	0.174647	0.00303275	0.00927568	0.0373471	0.00210881	0.0771735	0.079752	0.134332	0.493279
0.710198	0.721052	0.544419	0.53886	0.211838	0.16698	0.186333	0.0270777	0.00170078	0.00279789	0.0410562	0.00144859	0.0762631	0.109171	0.228192	0.432613
0.792561	0.649229	0.507675	0.468216	0.0683467	0.242473	0.16238	0.0338213	0.00310965	0.0023776	0.055709	0.00150881	0.135982	0.105921	0.274236	0.496453
0.778897	0.753714	0.44667	0.425227	0.0333615	0.175777	0.201808	0.131502	0.00145476	0.00149138	0.0523155	0.0033589	0.186286	0.0690168	0.299207	0.439912
0.779371	0.734019	0.5251	0.471487	0.120267	0.161626	0.213769	0.081611	0.00167546	0.00250547	0.0353477	0.00209235	0.0986867	0.101849	0.225784	0.444809
0.775001	0.727558	0.530228	0.393025	0.154394	0.158205	0.239014	0.0672468	0.00236019	0.000705322	0.0441163	0.000879283	0.0682447	0.113532	0.186641	0.538849
0.776642	0.581764	0.784321	0.676398	0.0697038	0.0628897	0.0509385	0.0410744	0.00209412	0.00099303	0.00125881	0.00325007	0.15156	0.354353	0.163482	0.279277
0.717252	0.761906	0.544886	0.518418	0.220385	0.13752	0.207228	0.0445199	0.00144567	0.00123527	0.0359178	0.00134863	0.0609167	0.0993382	0.211968	0.435714
0.769689	0.722327	0.485273	0.438251	0.149536	0.192939	0.222841	0.04482	0.00242283	0.00271504	0.0314061	0.00400676	0.0783521	0.0820194	0.26048	0.512922
0.639069	0.734969	0.59781	0.452099	0.111455	0.133143	0.228101	0.0407568	0.00195011	0.00150087	0.0327144	0.00224927	0.247526	0.130387	0.141375	0.504895
0.768087	0.667394	0.458115	0.402421	0.150898	0.156486	0.214247	0.152509	0.000735699	0.00251444	0.0391179	0.00271165	0.0802786	0.173605	0.28852	0.442359
0.633658	0.698105	0.474008	0.454683	0.167477	0.200441	0.179017	0.0443038	0.00145798	0.0114818	0.0397771	0.00110939	0.197407	0.0899724	0.307198	0.499904
0.761738	0.744263	0.609529	0.552274	0.168984	0.157876	0.130794	0.055604	0.000774751	0.00104498	0.0411647	0.00287149	0.0685025	0.0968162	0.218512	0.38925
0.787681	0.798985	0.464082	0.487285	0.0754312	0.118625	0.233715	0.0551646	0.00313544	0.00101478	0.042224	0.00290864	0.133752	0.0813758	0.259979	0.454642
0.826682	0.701454	0.469226	0.473444	0.0895951	0.204802	0.203502	0.0705406	0.00407792	0.00173103	0.0334512	0.00188092	0.0796452	0.0920134	0.29382	0.454134
0.743571	0.690667	0.621488	0.493422	0.129455	0.194265	0.142901	0.0473117	0.0016629	0.00201994	0.030158	0.00215794	0.125311	0.113049	0.205453	0.457108
0.699166	0.679696	0.547369	0.560865	0.021374	0.193041	0.214221	0.0205756	0.00175043	0.00108573	0.0346165	0.00222672	0.277709	0.126177	0.203793	0.416333
0.741791	0.734038	0.49727	0.599488	0.0364624	0.161683	0.229785	0.0292668	0.00279038	0.00202384	0.0360722	0.00465549	0.218956	0.102256	0.236873	0.36659
0.732306	0.759835	0.452577	0.4679	0.183654	0.118108	0.233238	0.11529	0.00169185	0.00322868	0.0324975	0.00223523	0.0823477	0.118829	0.281687	0.414575
0.757002	0.727686	0.773558	0.663866	0.151231	0.164496	0.127292	0.0275111	0.00174468	0.00178896	0.0014935	0.00239542	0.0900225	0.106029	0.0976566	0.306227
0.805344	0.745816	0.504218	0.563652	0.0663472	0.146152	0.210119	0.0369944	0.00303475	0.00185429	0.0388397	0.0012825	0.125274	0.106177	0.246823	0.398071
0.766032	0.760602	0.443508	0.557954	0.152168	0.149403	0.1954	0.0369218	0.00128863	0.00189891	0.0377229	0.00143713	0.0805115	0.0880967	0.323369	0.403687
0.759762	0.766067	0.520932	0.715365	0.151656	0.151927	0.259308	0.0384751	0.00285988	0.00188556	0.0405701	0.00155014	0.0857223	0.08012	0.17919	0.244609
0.753469	0.770476	0.510336	0.68308	0.0303348	0.132378	0.214085	0.041108	0.00288776	0.00387307	0.0415681	0.00414959	0.213308	0.0932732	0.234011	0.271662
0.70687	0.73153	0.534475	0.457871	0.0267556	0.158158	0.246589	0.0776515	0.00190986	0.00196455	0.0303506	0.00224877	0.264464	0.108348	0.188586	0.462229
0.775538	0.659624	0.628322	0.540198	0.107151	0.23227	0.134248	0.0660926	0.00206548	0.000854249	0.0453983	0.00171349	0.115245	0.107252	0.192033	0.391996
0.762427	0.757291	0.536458	0.508895	0.149188	0.158578	0.260708	0.0403269	0.00351587	0	0.0267721	0.00289695	0.084869	0.0841308	0.176062	0.447881
0.76701	0.705528	0.537196	0.481233	0.108407	0.159055	0.243464	0.0337919	0.000915856	0.0165348	0.0372619	0.00258687	0.123667	0.118882	0.182078	0.482389
0.751716	0.691866	0.593532	0.516403	0.0317594	0.212773	0.148397	0.0394324	0.00242541	0.0104011	0.0355066	0.0017221	0.214099	0.0849595	0.222565	0.442443
0.750184	0.76087	0.506821	0.44409	0.16204	0.138556	0.279572	0.0664717	0.0037531	0	0.0317095	0.00189947	0.0840231	0.100573	0.181898	0.487538
0.781093	0.802257	0.518483	0.578842	0.124119	0.113994	0.227928	0.0415777	0.00283477	0.0021055	0.0299708	0.00160335	0.0919532	0.0816434	0.223618	0.377977
0.809877	0.7063	0.503038	0.417247	0.085598	0.175259	0.248517	0.146019	0.00218279	0.00658613	0.0311988	0.00169516	0.102342	0.111855	0.217247	0.435038
0.77708	0.746271	0.454631	0.663218	0.0298777	0.145949	0.214962	0.0202376	0.00451931	0.000849823	0.0440327	0.00259482	0.188523	0.106931	0.286374	0.31395
0.720141	0.778812	0.589086	0.360762	0.0170997	0.101812	0.153033	0.167154	0.00227226	0.000872299	0.0340561	0.00285464	0.260487	0.118504	0.223825	0.469229
0.728076	0.725649	0.515176	0.566673	0.194423	0.168898	0.281788	0.0939467	0.00178251	0.000950162	0.0294839	0.00176364	0.0757181	0.104504	0.173552	0.337617
0.716864	0.675549	0.461337	0.589974	0.177864	0.179907	0.209797	0.0292898	0.00101456	0.00886812	0.0327112	0.00164593	0.104257	0.135676	0.296154	0.379091
0.758653	0.78675	0.559183	0.721447	0.0295122	0.123177	0.219444	0.0141359	0.00243203	0.00241014	0.0400809	0.00214423	0.209403	0.0876635	0.181292	0.262272
0.808158	0.766559	0.404264	0.408322	0.0787133	0.121749	0.22923	0.0983449	0.00141907	0.000911132	0.0331613	0.0025043	0.11171	0.110781	0.333345	0.490828
0.729914	0.698815	0.45946	0.660807	0.176615	0.199442	0.218105	0.039598	0.0018033	0.00227139	0.0374615	0.00314059	0.0916674	0.0994716	0.284974	0.296455
0.721827	0.786631	0.526364	0.607359	0.211146	0.123902	0.265873	0.0267056	0.00175451	0.0020869	0.0313033	0.00175978	0.0652731	0.087381	0.17646	0.364175
0.69449	0.761036	0.583201	0.58981	0.22025	0.154666	0.1932	0.0308016	0.00308067	0.00175356	0.0484626	0.00312467	0.0821793	0.082544	0.175137	0.376263
0.770951	0.616703	0.482336	0.675039	0.118429	0.187648	0.209382	0.0180385	0.00254624	0.000880661	0.0413854	0.00146376	0.108073	0.194768	0.266896	0.305458
0.798876	0.797082	0.489149	0.488747	0.115481	0.120587	0.226376	0.192721	0.00260351	0.00182099	0.0338086	0.000754469	0.0830396	0.0805102	0.250667	0.317777
0.551752	0.64428	0.61709	0.5086	0.165168	0.222255	0.193806	0.0299206	0.00140336	0.0109817	0.0408325	0.002444	0.281677	0.122483	0.148272	0.459036
0.738981	0.787907	0.514467	0.526385	0.0633495	0.120101	0.257808	0.0695712	0.00278171	0.00157509	0.0338347	0.00193962	0.194888	0.0904171	0.193891	0.402104
0.774039	0.785152	0.580659	0.445681	0.11652	0.116983	0.235655	0.0718905	0.00180994	0	0.0350773	0.00238203	0.107632	0.0978656	0.148609	0.480046
0.709788	0.749218	0.523406	0.387539	0.207364	0.159383	0.182771	0.151886	0.00190417	0.00220334	0.0313424	0.00125733	0.080943	0.0891957	0.26248	0.459317
0.777429	0.686345	0.545242	0.526201	0.158661	0.167083	0.228796	0.0321722	0.00284828	0.0165749	0.0273199	0.00244154	0.0610617	0.129997	0.198642	0.439185
0.805528	0.741068	0.473761	0.339233	0.0784502	0.137055	0.263198	0.164319	0.00404666	0.00180731	0.0370317	0.00212982	0.111975	0.120069	0.226009	0.494318
0.761608	0.731868	0.501238	0.50942	0.0650493	0.161624	0.263011	0.0675185	0.00308552	0.00314508	0.0275075	0.00189044	0.170257	0.103363	0.208244	0.421172
0.797632	0.7624	0.53964	0.373191	0.12604	0.135708	0.211906	0.250572	0.00162284	0.00181354	0.0371899	0.0019073	0.0747048	0.100079	0.211264	0.37433
0.715606	0.652221	0.494751	0.52337	0.0634252	0.247551	0.254053	0.0359049	0.00386548	0.00190086	0.0327448	0.00245757	0.217103	0.0983275	0.218451	0.438267
0.77161	0.711373	0.50241	0.473728	0.129417	0.170585	0.267747	0.0567692	0.00128951	0.00574207	0.0308685	0.00374931	0.0976836	0.1123	0.198975	0.465753
0.808746	0.692465	0.557138	0.364995	0.092834	0.0666057	0.224471	0.0961041	0.00395711	0.00231892	0.0357615	0.00150045	0.0944634	0.23861	0.18263	0.5374
0.798818	0.755725	0.554657	0.539969	0.121533	0.159118	0.19264	0.0424617	0.00250904	0.00988399	0.0398927	0.00226804	0.0771395	0.0752736	0.21281	0.415301
0.615798	0.818901	0.50256	0.620789	0.105792	0.105134	0.222429	0.0253218	0.00213453	0.00214784	0.0435268	0.00136489	0.276276	0.0738179	0.231485	0.352524
0.754091	0.694989	0.787276	0.522363	0.0227191	0.218805	0.0660735	0.0360043	0.00332319	0.00264915	0.00271823	0.00188895	0.219867	0.0835563	0.143932	0.439744
0.587493	0.803854	0.532296	0.422254	0.11429	0.101394	0.202102	0.038732	0.00329618	0.000723414	0.0319993	0.0031077	0.29492	0.0940281	0.233602	0.535906
0.770909	0.698652	0.551386	0.470511	0.129077	0.203729	0.236507	0.0521836	0.00389545	0.00131443	0.0458612	0.00123046	0.0961181	0.0963042	0.166246	0.476075
0.768325	0.789004	0.546866	0.602187	0.0753462	0.123504	0.15723	0.0263525	0.00279425	0.00276373	0.0377007	0.00303032	0.153534	0.0847283	0.258203	0.368431
0.789533	0.839937	0.500566	0.577829	0.101136	0.095635	0.265568	0.114582	0.00317445	0.00310698	0.0319812	0.00169831	0.106157	0.0613214	0.201885	0.305891
0.705394	0.729136	0.520791	0.76651	0.218347	0.193064	0.191833	0.152081	0.00123545	0.00169859	0.0409262	0.00196401	0.0750237	0.076101	0.24645	0.0794451
0.758419	0.783306	0.543957	0.587708	0.163968	0.0635741	0.277385	0.0309285	0.00261682	0.00264336	0.0332794	0.00190474	0.0749959	0.150476	0.145379	0.379459
0.726748	0.68557	0.53105	0.441541	0.0847486	0.175606	0.198174	0.0628989	0.00219992	0.0168344	0.0370555	0.0014171	0.186304	0.121989	0.23372	0.494143
0.772577	0.662879	0.53708	0.41116	0.148384	0.257227	0.196131	0.134506	0.00216464	0.00201321	0.0453483	0.00427774	0.0768745	0.0778815	0.221441	0.450056
0.820396	0.687931	0.534426	0.382543	0.0492487	0.185209	0.26468	0.0797643	0.00403329	0.00075267	0.0410921	0.00210044	0.126322	0.126108	0.159802	0.535592
0.76242	0.707224	0.537491	0.460844	0.0594218	0.196664	0.188899	0.15112	0.00316899	0.0014792	0.0439521	0.00158959	0.17499	0.0946335	0.229658	0.386446
0.720209	0.677218	0.431811	0.673501	0.0126719	0.213703	0.237713	0.0725482	0.00323465	0.0181741	0.0380315	0.00388335	0.263884	0.0909052	0.292445	0.250068
0.762967	0.807827	0.562847	0.560489	0.147093	0.116916	0.194424	0.0348209	0.00231455	0.00182501	0.0368824	0.00215404	0.0876258	0.0734325	0.205847	0.402536
0.808109	0.662081	0.571272	0.728885	0.0849705	0.244133	0.210934	0.0768032	0.00294576	0.000623116	0.0337963	0.00151908	0.103975	0.0931625	0.183998	0.192793
0.690093	0.707412	0.535373	0.541339	0.200458	0.199634	0.201307	0.0359119	0.00244802	0.00729985	0.0336384	0.00157226	0.107001	0.085654	0.229682	0.421177
0.66383	0.73919		0.526706	0.191206	0.126338		0.0240298	0.00202304	0.00145142		0.002965	0.142941	0.133021		0.446299
0.805175	0.756276		0.553421	0.10996	0.146789		0.0343778	0.00331423	0.00472392		0.00156749	0.0815507	0.0922111		0.410634
0.775168	0.778601		0.449185	0.041646	0.125745		0.0746844	0.0040528	0.00172509		0.00363095	0.179134	0.0939284		0.4725
0.761891	0.711308		0.515839	0.0361381	0.129119		0.0348652	0.00332284	0.000952081		0.00366077	0.198648	0.15862		0.445635
0.71467	0.663253		0.542041	0.0349041	0.216555		0.0459703	0.00255109	0.000542414		0.00313341	0.247874	0.119649		0.408855
0.767701	0.813092		0.559989	0.158828	0.117374		0.0486513	0.00104776	0.00162563		0.0012403	0.0724236	0.067908		0.39012
0.745882	0.803767		0.690176	0.153203	0.104945		0.0247689	0.00169962	0.00317711		0.0040939	0.0992162	0.0881111		0.280961
0.76513	0.77509		0.572804	0.130145	0.111244		0.0273136	0.00180129	0.00248779		0.00301184	0.102925	0.111179		0.39687
0.711962	0.798956		0.542826	0.136674	0.108324		0.16325	0.00150708	0.00225165		0.00295282	0.149857	0.0904684		0.290971
0.774877	0.765428		0.510208	0.0801794	0.112964		0.0364855	0.00207291	0.00145755		0.00214645	0.14287	0.120151		0.45116
0.678609	0.758011		0.564086	0.135364	0.141993		0.0262242	0.00227636	0.000427471		0.00170894	0.183751	0.0995688		0.407981
0.714992	0.799665		0.647202	0.147329	0.109595		0.0300634	0.00335548	0.00177147		0.00156666	0.134323	0.0889687		0.321168
0.772697	0.762726		0.603223	0.156057	0.15176		0.0273614	0.00154403	0.00169369		0.00226457	0.0697022	0.0838202		0.367151
0.741453	0.746804		0.654111	0.0544424	0.187896		0.018271	0.00283303	0.00166734		0.00230603	0.201271	0.0636327		0.325312
0.802705	0.699059		0.535821	0.0914499	0.165003		0.0191802	0.00306876	0.000450381		0.00146762	0.102777	0.135488		0.443531
0.681726	0.764964		0.37982	0.011982	0.149465		0.0605759	0.00398999	0.00209871		0.00116608	0.302302	0.0834723		0.558439
0.809889	0.754326		0.707346	0.0841806	0.117108		0.037349	0.0015846	0.0104957		0.000853904	0.104346	0.11807		0.254451
0.790889	0.695825		0.75692	0.125898	0.188477		0.131835	0.00346169	0.000536368		0.00166193	0.0797512	0.115162		0.109583
0.745803	0.779716		0.401447	0.155226	0.124647		0.202029	0.00292322	0.00216739		0.00263364	0.0960479	0.0934701		0.39389
0.752381	0.765345		0.449079	0.131835	0.15624		0.106143	0.00244821	0.000309157		0.00330977	0.113336	0.0781065		0.441468
0.670018	0.757067		0.449517	0.0565145	0.181026		0.0237381	0.00193494	0.00698922		0.00112811	0.271532	0.0549177		0.525617
0.691738	0.767582		0.558322	0.236825	0.132808		0.0617029	0.00287854	0.00217685		0.00172997	0.0685586	0.0974331		0.378245
0.721963	0.727172		0.478666	0.187338	0.155889		0.0348095	0.00488289	0.00292855		0.00181438	0.0858162	0.114011		0.48471
0.713059	0.720626		0.380449	0.0290306	0.175092		0.202656	0.00442152	0.00201059		0.00176984	0.253489	0.102272		0.415126
0.794782	0.785362		0.534187	0.125055	0.130351		0.0692534	0.00263983	0.00163227		0.0021675	0.0775232	0.0826544		0.394392
0.740782	0.777544		0.476087	0.0832727	0.124939		0.0428813	0.0037336	0.00237773		0.00250215	0.172212	0.0951393		0.47853
0.754793	0.771075		0.458521	0.14048	0.129325		0.0585466	0.00271947	0.000708822		0.00189857	0.102008	0.0988914		0.481034
0.766618	0.767767		0.429875	0.134729	0.121164		0.0709559	0.00179656	0.000850955		0.00147196	0.0968565	0.110219		0.497697
0.719999	0.753771		0.642646	0.0646223	0.149895		0.0309279	0.00111238	0.00123175		0.00312723	0.214266	0.0951018		0.323299
0.72695	0.718878		0.416262	0.0362077	0.156464		0.188731	0.00332932	0.00149657		0.00164782	0.233513	0.123161		0.393359
0.79045	0.682904		0.448286	0.138942	0.228186		0.0890916	0.00315662	0.0127101		0.000453101	0.0674514	0.0762003		0.462169
0.778696	0.747129		0.491584	0.147974	0.164252		0.150231	0.00459385	0.00133705		0.00353971	0.0687359	0.0872815		0.354645
0.796138	0.694037		0.438814	0.0380448	0.192603		0.0669616	0.00251443	0.0136559		0.00183721	0.163303	0.0997039		0.492387
0.795201	0.71502		0.581684	0.0904399	0.193222		0.0182133	0.00274936	0.00930527		0.00221275	0.111609	0.0824531		0.39789
0.750048	0.73499		0.638217	0.150499	0.160824		0.112249	0.00263487	0.00129057		0.00367761	0.096818	0.102896		0.245856
0.752867	0.645849		0.501643	0.15209	0.292389		0.0695975	0.00248096	0.00644457		0.00192062	0.0925626	0.0553175		0.426839
0.762853	0.830179		0.513004	0.149071	0.0985067		0.0897794	0.00367093	0.0029769		0.000171451	0.0844057	0.0683373		0.397045
0.746785	0.744651		0.52303	0.056744	0.137387		0.111114	0.00218413	0.00237467		0.00223243	0.194287	0.115588		0.363624
0.773495	0.769475		0.441009	0.150103	0.123033		0.0772681	0.00199694	0.00039615		0.00125666	0.0744047	0.107096		0.480467
0.818028	0.76151		0.645507	0.0665722	0.110197		0.0344225	0.00272166	0.00344286		0.000433829	0.112678	0.12485		0.319637
0.633552	0.794012		0.450756	0.119449	0.125641		0.0764329	0.0024284	0.000649331		0.000508683	0.244571	0.0796969		0.472303
0.782712	0.720802		0.552407	0.0985031	0.1846		0.0307675	0.00324522	0.000984498		0.00284958	0.11554	0.0936139		0.413976
0.797224	0.756296		0.496282	0.113316	0.158633		0.0781976	0.00211032	0.00170292		0.00156591	0.0873501	0.083368		0.423954
0.735331	0.745444		0.589727	0.0185143	0.156658		0.0517004	0.00296263	0.00126545		0.00162307	0.243192	0.0966324		0.35695
0.766112	0.68778		0.478265	0.160865	0.182365		0.0401856	0.00124648	0.0148856		0.00161786	0.0717759	0.11497		0.479931
0.700186	0.779565		0.53527	0.0415515	0.14653		0.0598546	0.00335971	0.00241078		0.00291464	0.254903	0.0714946		0.401961
0.790895	0.806581		0.619143	0.0639325	0.118369		0.0575229	0.00241769	0.000304064		0.00131146	0.142755	0.0747456		0.322022
0.801645	0.725221		0.557087	0.0958722	0.188316		0.15954	0.00123341	0.0129775		0.00125962	0.10125	0.0734859		0.282114
0.741138	0.741749		0.51293	0.0336275	0.146622		0.197066	0.0037741	0.0128097		0.00036346	0.221461	0.0988192		0.28964
0.616603	0.712602		0.527882	0.0240592	0.184324		0.0653032	0.00263938	0.000911988		0.00241843	0.356699	0.102162		0.404396
0.706732	0.831804		0.554297	0.0283778	0.0840481		0.0475944	0.0033146	0.00285053		0.00126486	0.261576	0.0812969		0.396843
0.801692	0.759731		0.472416	0.0780365	0.0983991		0.23266	0.00239856	0.00195129		0.000166873	0.117873	0.139918		0.294757
0.81533	0.761843		0.501794	0.0937719	0.150895		0.0377215	0.00259273	0.00177911		0.00373616	0.0883053	0.0854829		0.456748
0.805801	0.813762		0.550511	0.0676828	0.0996059		0.0615224	0.00189598	0.00236941		0.00260515	0.12462	0.0842629		0.385362
0.757182	0.687841		0.607754	0.161232	0.105829		0.0244183	0.00255811	0.0171613		0.00213851	0.0790274	0.189169		0.365689
0.804667	0.697862		0.579525	0.114395	0.193454		0.0324263	0.00150389	0.0108465		0.00152114	0.0794339	0.0978372		0.386527
0.732401	0.677306		0.43262	0.0299433	0.129534		0.100243	0.00477711	0.00143981		0.000845294	0.232878	0.191721		0.466292
0.692272	0.720932		0.519954	0.0157601	0.198618		0.0362503	0.00261985	0.00668529		0.00202581	0.289348	0.0737641		0.44177
0.797366	0.581137		0.517153	0.127547	0.183761		0.0747591	0.00395499	0.0208322		0.00240804	0.0711317	0.21427		0.40568
0.784415	0.732491		0.710196	0.0920879	0.179703		0.0222596	0.00280527	0.000746481		0.00455632	0.120691	0.0870598		0.262988
0.786418	0.749593		0.446388	0.120033	0.157306		0.0963137	0.00110537	0.00767012		0.00256249	0.092444	0.0854312		0.454736
0.756599	0.65057		0.63367	0.134276	0.182352		0.0280077	0.00474901	0.000223108		0.00277413	0.104377	0.166855		0.335548
0.743406	0.671871		0.590281	0.178268	0.248536		0.0265459	0.00215461	0.00769598		0.00450567	0.0761714	0.0718964		0.378667
0.728738	0.763343		0.519929	0.173783	0.129818		0.0264689	0.00239684	0.0019998		0.00232599	0.0950826	0.104839		0.451277
0.791485	0.730848		0.489064	0.112491	0.123867		0.0600878	0.00263564	0.000626092		0.00206338	0.0933883	0.144658		0.448785
0.756117	0.787146		0.441193	0.123718	0.11078		0.193262	0.00169274	0.00278879		0.00318814	0.118472	0.0992858		0.362356
0.661157	0.757942		0.61145	0.0301813	0.140282		0.0247821	0.00228391	0.00129737		0.00196688	0.306378	0.100478		0.361801
0.744289	0.740433		0.500423	0.04252	0.170665		0.0695553	0.0029589	0.00215981		0.00193535	0.210232	0.0867431		0.428086
0.78362	0.722356		0.539634	0.142752	0.137283		0.218524	0.0019662	0.0152799		0	0.0716623	0.125081		0.241842
0.803849	0.75306		0.598797	0.0619403	0.158372		0.0260931	0.00173602	0.00163924		0.0014409	0.132475	0.0869293		0.373669
0.789071	0.767814		0.449247	0.132004	0.110505		0.0852391	0.00240652	0.00811253		0.00143453	0.0765182	0.113568		0.464079
0.763381	0.80311		0.560994	0.115259	0.109348		0.0547207	0.00327181	0.00111119		0.00195386	0.118089	0.086431		0.382332
0.776852	0.771994		0.56313	0.0641801	0.135447		0.0314316	0.00422851	0.00216535		0.00390369	0.15474	0.0903934		0.401534
0.781439	0.74262		0.419318	0.0424084	0.163195		0.192884	0.00349306	0.00214654		0.00124711	0.17266	0.0920386		0.38655
0.748101	0.681892		0.407355	0.16106	0.189272		0.0566852	0.00178728	0.000893902		0.00298119	0.0890517	0.127942		0.532978
0.702967	0.823806		0.739718	0.186893	0.0974875		0.0137224	0.00335506	0.00122913		0.00272387	0.106785	0.0774774		0.243836
0.626316	0.70718		0.542067	0.0293249	0.124461		0.0207029	0.00284496	0.000814522		0.00290321	0.341514	0.167545		0.434327
0.821532	0.7554		0.527263	0.0667715	0.170446		0.231604	0.00263363	0.00169927		0.00251318	0.109063	0.0724545		0.238619
0.725521	0.754933		0.531115	0.210164	0.135502		0.0248795	0.000845632	0.00976392		0.000928696	0.0634691	0.0998009		0.443077
0.799339	0.746578		0.516838	0.0610384	0.17593		0.145109	0.00192465	0.00299231		0.00186792	0.137698	0.074499		0.336186
0.703195	0.748014		0.533563	0.220818	0.126483		0.13338	0.00258548	0.00257086		0.00258895	0.0734024	0.122933		0.330468
0.788058	0.750971		0.453008	0.106765	0.130691		0.0698756	0.00130604	0.00216897		0.00151788	0.103871	0.11617		0.475599
0.695299	0.718226		0.446272	0.224355	0.169986		0.180162	0.000668571	0.00140817		0.00141115	0.079677	0.11038		0.372155
0.72976	0.710821		0.482045	0.201525	0.201771		0.179408	0.00257585	0.00754134		0.000917588	0.0661386	0.0798666		0.337629
0.761343	0.728024		0.678444	0.0993972	0.204468		0.0190081	0.00393055	0.00107541		0.00228482	0.13533	0.0664321		0.300263
0.785437	0.711187		0.687965	0.150645	0.146353		0.0163571	0.00398468	0.00359043		0.00476312	0.0599331	0.13887		0.290915
0.786425	0.747195		0.744079	0.110322	0.126877		0.0562841	0.00233968	0.00127154		0.00158645	0.100913	0.124656		0.198051
0.767553	0.763425		0.470887	0.143084	0.156115		0.0799998	0.00249596	0.00123928		0.00179316	0.086867	0.0792203		0.44732
0.796292	0.732075		0.454483	0.0735743	0.169299		0.152746	0.00210542	0.00242876		0.00266717	0.128028	0.0961968		0.390103
0.810359	0.82518		0.482836	0.069801	0.113275		0.0662435	0.00284305	0.0025888		0.000358084	0.116997	0.0589569		0.450563
0.72243	0.735279		0.597648	0.197592	0.185537		0.0182814	0.0029157	0.0029061		0.00108301	0.0770627	0.0762778		0.382987
0.715521	0.760598		0.613562	0.0218422	0.144622		0.0175601	0.00392425	0.000676093		0.000807778	0.258713	0.094104		0.36807
0.811602	0.745076		0.49067	0.120772	0.123418		0.0378317	0.000806953	0.00224933		0.000714653	0.0668195	0.129256		0.470784
0.800528	0.638165		0.397611	0.120253	0.275423		0.290829	0.00320276	0.000656667		0.00658271	0.0760165	0.0857557		0.304978
0.743103	0.728826		0.571112	0.0258471	0.15639		0.0399489	0.00386729	0.00025247		0.00231066	0.227182	0.114531		0.386628
0.788905	0.807432		0.532449	0.0646468	0.125478		0.0685818	0.00362127	0.00193532		0.00156613	0.142827	0.0651545		0.397403
0.743257	0.71209		0.532272	0.168832	0.188726		0.0378352	0.000458045	0.00812679		0.00298962	0.0874525	0.0910563		0.426903
0.764203	0.706293		0.603848	0.156442	0.150587		0.0377198	0.0013139	0.00222639		0.00217821	0.0780408	0.140894		0.356254
0.736113	0.722538		0.498565	0.178476	0.200183		0.0471065	0.00301785	0.00247539		0.00179303	0.0823931	0.0748032		0.452535
0.790047	0.801314		0.438503	0.0916195	0.115721		0.170276	0.00279015	0.000653984		0.00138439	0.115543	0.0823107		0.389837
0.702586	0.677732		0.447931	0.196115	0.227406		0.0837598	0.00188754	0.0125877		0.00084644	0.0994112	0.0822749		0.467462
0.79975	0.677164		0.484701	0.122013	0.179112		0.115163	0.00175946	0.0159137		0.00153196	0.076478	0.127811		0.398604
0.782757	0.751591		0.676783	0.138866	0.135897		0.0270793	0.00297007	0.00278965		0.00340902	0.0754068	0.109723		0.292728
0.723094	0.78369		0.648571	0.015559	0.120038		0.029688	0.00359599	0.00228606		0.00192987	0.257751	0.0939864		0.319812
0.575015	0.68164		0.621686	0.178033	0.179684		0.0257065	0.00124856	0.00320996		0.00312888	0.245704	0.135466		0.349479
0.801395	0.726051		0.543886	0.0770649	0.119904		0.0227498	0.00393879	0.00111605		0.00193375	0.117602	0.152929		0.431431
0.804047	0.720473		0.720041	0.0918025	0.209237		0.0490319	0.00232992	0.000484458		0.00200721	0.10182	0.0698054		0.22892
0.805018	0.777854		0.572739	0.109268	0.134514		0.0286428	0.00204575	0.00221463		0.0022498	0.0836683	0.0854175		0.396369
0.838855	0.778935		0.546553	0.0641345	0.0979586		0.0699426	0.00281358	0.00637631		0.00119121	0.0941964	0.116731		0.382314
0.763108	0.777206		0.529462	0.151714	0.11386		0.0235216	0.00117529	0.00408964		0.00300965	0.0840028	0.104845		0.444006
0.731349	0.666674		0.618737	0.150712	0.200208		0.026571	0.000703889	0.000978601		0.003289	0.117236	0.132139		0.351403
0.66287	0.778928		0.457708	0.0234979	0.125949		0.11869	0.00482726	0.000658139		0.00133152	0.308805	0.0944647		0.422271
0.777128	0.743025		0.453437	0.148622	0.134424		0.0251918	0.00124901	0.00108201		0.00221826	0.0730012	0.121469		0.519153
0.772106	0.780347		0.454405	0.161874	0.137361		0.0280028	0.00169462	0.00134404		0.0016597	0.064325	0.0809488		0.515933
0.78428	0.656521		0.421419	0.119819	0.169285		0.141485	0.00276492	0.00116084		0.00125351	0.0931354	0.173033		0.435843
0.743887	0.781659		0.49613	0.107895	0.139267		0.134052	0.000947851	0.000606204		0.00217833	0.14727	0.0784678		0.36764
0.758947	0.744186		0.689575	0.155115	0.196363		0.0292139	0.00199366	0.0025186		0.00298105	0.083945	0.0569323		0.27823
0.778587	0.700674		0.53755	0.103434	0.197275		0.0409509	0.0021843	0.00236696		0.00131973	0.115795	0.0996842		0.420179
0.757087	0.704525		0.636884	0.149224	0.138282		0.0205128	0.00153667	0.00449829		0.000831855	0.0921524	0.152695		0.341771
0.763475	0.820934		0.69895	0.141237	0.0862791		0.0254461	0.00175505	0.00302926		0.00274545	0.0935332	0.0897571		0.272859
0.738607	0.762713		0.480831	0.176882	0.144569		0.0946218	0.000805778	0.00117442		0.00144116	0.0837052	0.0915437		0.423106
0.690623	0.697273		0.455025	0.230376	0.188738		0.15806	0.000812953	0.0122025		0.00147097	0.0781874	0.101786		0.385444
0.741137	0.712131		0.516087	0.034461	0.120107		0.0308041	0.00163703	0.0019565		0.00224098	0.222765	0.165806		0.450868
0.795402	0.7393		0.592892	0.128732	0.145589		0.0138214	0.00198507	0.00574554		0.00257375	0.0738815	0.109365		0.390713
0.707529	0.728627		0.764369	0.0148444	0.17394		0.150024	0.00244829	0.000846747		0.00239693	0.275178	0.0965859		0.0832102
0.644234	0.552408		0.350029	0.26307	0.206567		0.234172	0.00179515	0.0311076		0.0214074	0.0909011	0.209917		0.394392
0.69742	0.721951		0.59336	0.017878	0.183267		0.0425225	0.00254158	0.0152219		0.00121415	0.28216	0.0795601		0.362904
0.36568	0.70016		0.492268	0.252082	0.1529		0.0684905	0.0359253	0.00093204		0.00124826	0.346313	0.146008		0.437993
0.700217	0.815073		0.660998	0.0157618	0.105332		0.0129321	0.00385891	0.00291297		0.00193184	0.280162	0.076682		0.324138
0.383418	0.757989		0.623626	0.226545	0.177544		0.252228	0.0337564	0.000989276		0.0231104	0.356281	0.0634774		0.101035
0.808827	0.730654		0.520307	0.0566093	0.169477		0.0649782	0.00344866	0.00134493		0.000379034	0.131116	0.0985245		0.414336
0.644544	0.835753		0.68005	0.0222601	0.0848699		0.0221227	0.00200849	0.00272888		0.00373962	0.331188	0.0766479		0.294088
0.764359	0.808739		0.725406	0.0410988	0.126303		0.013514	0.00283858	0.0025349		0.00173182	0.191703	0.062423		0.259348
0.825326	0.798733		0.445325	0.0977345	0.104016		0.169882	0.00243531	0.0045389		4.86565e-05	0.0745044	0.0927118		0.384744
0.759351	0.734946		0.597484	0.0465202	0.18002		0.0773514	0.00297689	0		0.00198053	0.191152	0.085034		0.323184
0.743242	0.756336		0.612553	0.158128	0.141863		0.018377	0.00257906	0.00284929		0.00317042	0.0960504	0.0989524		0.365899
0.794981	0.739161		0.582406	0.104437	0.139111		0.0256985	0.0025737	0.0158336		0.00364998	0.0980082	0.105894		0.388245
0.758614	0.720874		0.484671	0.0583634	0.172766		0.0270322	0.00271196	0.00321703		0.00269603	0.18031	0.103143		0.485601
0.729142	0.780041		0.51599	0.0833868	0.135652		0.177163	0.00155352	0.00300901		0.00229663	0.185918	0.0812981		0.30455
0.76557	0.799355		0.485722	0.154752	0.115883		0.0640308	0.00278557	0.00458178		0.0005194	0.0768924	0.0801796		0.449728
0.790577	0.708566		0.727214	0.0440704	0.212474		0.0148053	0.00370421	0.00169142		0.000937743	0.161649	0.0772687		0.257043
0.803733	0.715244		0.563492	0.1194	0.191499		0.0257996	0.0023189	0.00250437		0.00265037	0.0745483	0.0907534		0.408059
0.785898	0.78104		0.50307	0.0637791	0.139837		0.0563032	0.00231205	0.000764024		0.00205484	0.148011	0.078359		0.438572
0.669305	0.769623		0.557336	0.0215911	0.139441		0.0831287	0.00278046	0.00292898		0.00120952	0.306323	0.0880076		0.358326
0.612064	0.764296		0.512369	0.244557	0.123138		0.134478	0.00132066	0.00141492		0.0013007	0.142059	0.111151		0.351853
0.803411	0.782983		0.488107	0.090454	0.139235		0.035122	0.00215116	0.00219168		0.00272273	0.103984	0.075591		0.474048
0.802711	0.707871		0.430897	0.127069	0.174475		0.132435	0.00210337	0.00158467		0.00211636	0.0681157	0.116069		0.434551
0.787326	0.778639		0.54814	0.0643728	0.128321		0.029688	0.00358847	0.00255268		0.0010943	0.144713	0.0904882		0.421078
0.770777	0.799508		0.466562	0.136933	0.106994		0.110039	0.0031926	0.00180085		0.000235869	0.0890971	0.0916973		0.423164
0.73731	0.692278		0.608159	0.158829	0.158548		0.021513	0.0020552	0.00750795		0.00333632	0.101806	0.141666		0.366991
0.78614	0.800526		0.80315	0.130357	0.122964		0.134231	0.00269046	0.00202999		0.00261523	0.0808128	0.0744798		0.0600037
0.709192	0.716088		0.496328	0.0205585	0.171851		0.0873947	0.00238524	0.00117802		0.00297154	0.267864	0.110883		0.413306
0.74902	0.734474		0.49524	0.0393258	0.163835		0.179626	0.00227311	0.000936178		0.000583705	0.209381	0.100755		0.32455
0.784694	0.683101		0.453736	0.122651	0.190482		0.0776124	0.00125525	0.00132028		0.0031197	0.0914	0.125097		0.465532
0.773199	0.810391		0.466291	0.136234	0.110995		0.0515022	0.00380532	0.00178345		0.000701061	0.0867619	0.0768306		0.481505
0.799968	0.706841		0.538378	0.0446765	0.188593		0.0455889	0.00278705	0.00620281		0.00239891	0.152568	0.0983631		0.413634
0.801135	0.632623		0.503359	0.0343633	0.152371		0.0677835	0.00293314	0.00146622		0.00120102	0.161569	0.213541		0.427656
0.77653	0.706734		0.535428	0.02877	0.194478		0.0285048	0.00220757	0.0129434		0.00157532	0.192492	0.0858447		0.434492
0.729864	0.802595		0.514492	0.0809303	0.120615		0.025784	0.00369214	0.00144464		0.00324976	0.185514	0.0753454		0.456475
0.630457	0.805952		0.434657	0.0267132	0.0999836		0.0936368	0.00339348	0.00123989		0.00223128	0.339436	0.092825		0.469475
0.729086	0.835244		0.768937	0.186284	0.0882573		0.0365027	0.00127103	0.00182248		0.00336797	0.0833595	0.0746758		0.191193
0.770142	0.735242		0.665062	0.145964	0.180526		0.0243698	0.00237367	0.000902789		0.0046349	0.0815197	0.0833293		0.305934
0.776039	0.700434		0.758046	0.146771	0.192994		0.118047	0.00348062	0.00268739		0.00457494	0.0737092	0.103884		0.119332
0.790674	0.693036		0.523479	0.130784	0.223555		0.198618	0.00181788	0.0139561		0.000871821	0.0767241	0.0694525		0.277031
0.751043	0.771379		0.598655	0.0774797	0.146279		0.0922033	0.00214378	0.000916762		0.00320489	0.169334	0.0814252		0.305936
0.754579	0.68558		0.548031	0.0184562	0.206108		0.0998433	0.00369758	0.0118071		0.000839916	0.223267	0.0965054		0.351286
0.646993	0.724216		0.541421	0.0149426	0.164983		0.0402945	0.00227425	0.00347055		0.000344415	0.33579	0.10733		0.41794
0.803295	0.7292		0.468391	0.118568	0.164898		0.0965762	0.003637	0.00116352		0.00100879	0.0744999	0.104738		0.434024
0.624249	0.625087		0.655852	0.216633	0.0969857		0.0228452	0.00189416	0.0023096		0.00286317	0.157223	0.275617		0.31844
0.782699	0.807312		0.622811	0.140875	0.12364		0.0149954	0.00267589	0.000920958		0.00304602	0.0737499	0.0681266		0.359148
0.686634	0.771306		0.551533	0.0163284	0.139683		0.0199814	0.00183243	0.00144093		0.00257441	0.295205	0.0875701		0.425911
0.672174	0.59192		0.549646	0.0224986	0.182796		0.125938	0.00372906	0.00101542		0.00188024	0.301598	0.224268		0.322536
0.782816	0.705386		0.55906	0.118653	0.207334		0.184474	0.00177686	0.00226448		0.000891143	0.0967541	0.0850153		0.255575
0.742121	0.80817		0.457782	0.191598	0.114187		0.184674	0.00165517	0.00287186		0.00100075	0.0646262	0.0747711		0.356543
0.726657	0.7846		0.757547	0.027788	0.122334		0.0882604	0.00345526	0.00085666		0.00258789	0.2421	0.0922092		0.151605
0.784791	0.736094		0.686531	0.121644	0.157574		0.0217862	0.00200328	0.00202352		0.00263986	0.0915614	0.104309		0.289043
0.818366	0.780982		0.512757	0.0914606	0.12215		0.0736902	0.000952064	0.00303677		0.00113506	0.0892212	0.0938305		0.412418
0.807168	0.779103		0.4654	0.103823	0.124615		0.0480193	0.0016805	0.0023177		0.00157818	0.087329	0.0939643		0.485003
0.77344	0.717478		0.655226	0.133553	0.150933		0.0208708	0.00342851	0.0024186		0.00248041	0.0895777	0.12917		0.321423
0.748137	0.738074		0.703301	0.0692623	0.167692		0.0606296	0.00398046	0.00176767		0.00355168	0.17862	0.0924657		0.232518
0.480938	0.697245		0.495745	0.214728	0.157396		0.06728	0.0347289	0.0123775		0.00246173	0.269605	0.132981		0.434514
0.708251	0.739485		0.470066	0.0518111	0.14928		0.0723363	0.00187746	0.00058709		0.00172566	0.238061	0.110648		0.455872
0.772266	0.753902		0.558962	0.145638	0.143525		0.0414831	0.00256077	0.00177063		0.0021426	0.0795348	0.100802		0.397412
0.793723	0.781864		0.531393	0.087022	0.125017		0.0269753	0.00307519	0.00196192		0.00260804	0.116179	0.0911568		0.439024
0.790054	0.720073		0.629638	0.0873779	0.154844		0.0163373	0.00317227	0.00561115		0.00287466	0.119396	0.119472		0.35115
0.76822	0.701209		0.633619	0.0798061	0.190616		0.137237	0.00275853	0.0103807		0.000855784	0.149215	0.0977941		0.228288
0.706331	0.726013		0.590211	0.214118	0.200282		0.0872821	0.00104037	0.000233535		0.00225916	0.0785104	0.0734706		0.320248
0.744299	0.720465		0.496163	0.169979	0.175393		0.0348382	0.00116928	0.000943455		0.00168039	0.0845526	0.103198		0.467318
0.764108	0.685042		0.527787	0.1426	0.126005		0.0672873	0.00269363	0.00269001		0.000632379	0.0905984	0.186263		0.404293
0.812784	0.749953		0.478336	0.0432254	0.133742		0.0604727	0.0026556	0.0023312		0.00150267	0.141335	0.113974		0.459689
0.766258	0.658595		0.543049	0.118117	0.140464		0.0336344	0.00100563	0.0102934		0.00232866	0.11462	0.190647		0.420988
0.81481	0.675537		0.459036	0.0630588	0.180877		0.0810028	0.00360045	0.0140501		0.00154444	0.118531	0.129536		0.458417
0.776915	0.740282		0.775251	0.129096	0.151809		0.0387185	0.00346095	0.00241135		0.00268191	0.0905277	0.105498		0.183349
0.748008	0.696549		0.491889	0.137351	0.152637		0.044055	0.00155757	0.0192359		0.0029449	0.113083	0.131578		0.461111
0.776867	0.679462		0.494031	0.101061	0.189354		0.0282856	0.00167438	0.00814973		0.00166294	0.120397	0.123034		0.476021
0.783457	0.721065		0.615649	0.066532	0.176481		0.180887	0.00253714	0.00262669		0.00178482	0.147473	0.0998273		0.201679
0.673481	0.815425		0.623128	0.0788774	0.108715		0.02448	0.00239777	0.00205083		0.0011037	0.245244	0.0738084		0.351289
0.799785	0.630094		0.437646	0.117956	0.2325		0.135303	0.00367212	0.00705798		0.00197866	0.0785868	0.130348		0.425073
0.714551	0.676183		0.580046	0.0181975	0.149007		0.0277723	0.00237132	0.0109875		0.00240906	0.26488	0.163823		0.389773
0.771625	0.695321		0.595896	0.0343555	0.112911		0.0661295	0.00327167	0.00151093		0.00129933	0.190748	0.190257		0.336675
0.794318	0.718695		0.511562	0.0457901	0.137382		0.157557	0.00372038	0.00146169		0.00119061	0.156172	0.142461		0.32969
0.775989	0.769557		0.611559	0.0450129	0.139697		0.0415998	0.00431795	0.00298521		0.00246425	0.17468	0.0877611		0.344377
0.789592	0.762829		0.655414	0.132554	0.137646		0.0952367	0.000922752	0.00163245		0.00392889	0.0769314	0.0978927		0.24542
0.796376	0.786094		0.547044	0.130673	0.143134		0.0653406	0.00272617	0.00272399		0.00146999	0.0702248	0.0680476		0.386145
0.71711	0.65945		0.505086	0.207872	0.245611		0.173	0.00171285	0.0144492		0.0025146	0.0733053	0.0804895		0.319399
0.782502	0.758739		0.525085	0.118346	0.132076		0.0256345	0.00307459	0.00272858		0.000195085	0.0960778	0.106456		0.449085
0.767367	0.678814		0.614306	0.143405	0.125715		0.12644	0.00287923	0.00140522		0.00150613	0.0863485	0.194066		0.257748
0.765505	0.699753		0.607	0.160273	0.178875		0.041968	0.00216256	0.0145485		0.00271889	0.0720592	0.106823		0.348313
0.698731	0.776257		0.503372	0.0220587	0.139165		0.0642466	0.00144483	0.00355427		0.0029506	0.277765	0.0810234		0.429431
0.753653	0.724792		0.465577	0.178319	0.192874		0.0943788	0.00117145	0.000479031		0.00172255	0.0668566	0.0818553		0.438322
0.800921	0.737753		0.44269	0.132909	0.143733		0.191305	0.00139406	0.0020594		0.00144261	0.0647755	0.116455		0.364562
0.772355	0.693752		0.505893	0.0828175	0.150433		0.0294962	0.00227485	0.0189951		0.00161991	0.142553	0.13682		0.462991
0.79463	0.756893		0.602217	0.138135	0.133655		0.040027	0.00158979	0.00208816		0.00203187	0.0656443	0.107364		0.355724
0.460913	0.676529		0.532878	0.157769	0.199894		0.128133	0.0554289	0.00252491		0.000809975	0.32589	0.121053		0.338179
0.756542	0.807492		0.437407	0.151578	0.109625		0.227176	0.000727771	0.00043147		0.000899699	0.0911522	0.0824513		0.334517
0.790228	0.707991		0.480485	0.0713592	0.206147		0.0413799	0.00238249	0.00817938		0.00223451	0.136031	0.0776828		0.475901
0.793742	0.639605		0.443603	0.123092	0.172765		0.0511793	0.00372756	0.00159088		0.00112212	0.0794388	0.186039		0.504096
0.764243	0.689199		0.545795	0.148931	0.200733		0.0251479	0.000875349	0.000295084		0.00335585	0.0859506	0.109773		0.425702
0.771489	0.744384		0.492111	0.110165	0.147572		0.0338535	0.00205883	0.00029444		0.00133434	0.116288	0.107749		0.472701
0.779267	0.702141		0.520754	0.134008	0.215848		0.200901	0.00283935	0.000946365		0.00120996	0.0838861	0.0810655		0.277135
0.777757	0.644756		0.491791	0.0450057	0.199805		0.223455	0.00195188	0.00152675		0.00248605	0.175285	0.153913		0.282267
0.765114	0.686243		0.569644	0.0798918	0.13245		0.0340447	0.00276537	0.00144011		0.00204031	0.152229	0.179867		0.394271
0.816109	0.653047		0.57987	0.0829153	0.252318		0.192115	0.00407085	0.0100013		0.034345	0.0969049	0.0846337		0.19367
0.668121	0.711674		0.503177	0.16234	0.106965		0.0808353	0.0011045	0.0191405		0.0013408	0.168435	0.16222		0.414647
0.780562	0.726492		0.52384	0.111749	0.188499		0.0625607	0.00357086	0.00216337		0.0015833	0.104118	0.0828456		0.412016
0.734774	0.650071		0.532225	0.173529	0.166422		0.0681041	0.000626548	0.00101689		0.00316677	0.0910698	0.182491		0.396504
0.747209	0.642655		0.601917	0.128426	0.272266		0.0394941	0.00331918	0.000608515		0.00182508	0.121046	0.0844711		0.356764
0.769079	0.589451		0.767248	0.0672663	0.29839		0.0305884	0.00290124	0.016348		0.00407652	0.160754	0.0958112		0.198087
0.801386	0.798366		0.462179	0.132919	0.112838		0.17362	0.00362329	0.00196857		0.000399989	0.0620715	0.086828		0.363801
0.785074	0.655205		0.511738	0.0726165	0.256524		0.1074	0.00327086	0.000307649		0.000627027	0.139038	0.0879628		0.380235
0.781444	0.805417		0.577604	0.061345	0.114252		0.0661243	0.00251922	0.00245634		0.000467959	0.154692	0.077875		0.355804
0.413096	0.804909		0.797205	0.229796	0.122072		0.0922237	0.029618	0.00224834		0.00374849	0.32749	0.0707706		0.106822
0.76427	0.71375		0.527603	0.154137	0.164981		0.0491047	0.00302392	0.00120028		0.000337855	0.0785691	0.120068		0.422955
0.753458	0.7919		0.523141	0.112067	0.126056		0.186245	0.0011515	0.00165577		0.00115586	0.133324	0.0803886		0.289458
0.759041	0.778147		0.454416	0.0432993	0.123809		0.148055	0.00423535	0.00290206		0.0014857	0.193424	0.0951423		0.396043
0.442008	0.704972		0.427671	0.195715	0.198732		0.160076	0.0313968	0.000928774		0.0015828	0.33088	0.0953672		0.41067
0.644654	0.718128		0.563283	0.24973	0.197243		0.171807	0.00124248	0.000995744		0.00193791	0.104373	0.0836334		0.262972
0.791194	0.740014		0.560523	0.142978	0.160613		0.0945749	0.00402336	0.00298905		0.00298514	0.0618044	0.0963834		0.341917
0.686654	0.712378		0.537127	0.0261531	0.191391		0.030883	0.00227666	0.0102085		0.0018669	0.284917	0.0860232		0.430123
0.746048	0.688161		0.51942	0.147893	0.178699		0.17676	0.00286293	0.00163172		0.00119393	0.103196	0.131508		0.302626
0.792149	0.76298		0.521764	0.0412646	0.126981		0.184586	0.00343205	0.00267174		0.00104339	0.163154	0.107367		0.292606
0.713571	0.713889		0.641576	0.137655	0.195545		0.0215701	0.0022456	0.0020155		0.00276569	0.146528	0.0885498		0.334089
0.76365	0.661073		0.424078	0.116128	0.154333		0.153916	0.00198713	0.00123636		0.00186896	0.118235	0.183358		0.420138
0.783011	0.701441		0.447041	0.0392796	0.163966		0.0262571	0.00183142	0.00074645		0.000676908	0.175878	0.133846		0.526025
0.769491	0.801284		0.489506	0.128814	0.0969477		0.0846575	0.00132879	0.00390355		0.00188034	0.100367	0.0978647		0.423956
0.757609	0.70213		0.595802	0.0476006	0.203703		0.0260713	0.00380229	0.00296668		0.00342824	0.190988	0.0912		0.374698
0.673458	0.740394		0.41554	0.0308785	0.150712		0.0981248	0.00224668	0.00777168		0.000879299	0.293417	0.101122		0.485456
0.752134	0.67867		0.667324	0.153474	0.242189		0.0166089	0.00181217	0.00224835		0.00211169	0.0925803	0.0768923		0.313955
0.8071	0.798776		0.658235	0.091194	0.125554		0.0258361	0.00472028	0.00311336		0.00218254	0.096986	0.0725575		0.313746
0.760017	0.738934		0.466992	0.160796	0.140388		0.0333073	0.00151087	0.0015879		0.0012792	0.0776757	0.119089		0.498422
0.819598	0.736705		0.493322	0.0435396	0.145		0.0269714	0.000805199	0.000656182		0.0014121	0.136057	0.117638		0.478294
0.763191	0.542154		0.468861	0.146751	0.187111		0.207831	0.00162738	0.0231749		0.00120885	0.0884315	0.24756		0.322099
0.804839	0.716345		0.507128	0.113222	0.190718		0.0217155	0.00295352	0.000654951		0.00102853	0.0789848	0.0922825		0.470128
0.756078	0.680498		0.344936	0.148627	0.172851		0.197192	0.000941505	0.0220192		0.012771	0.0943539	0.124631		0.445101
0.769249	0.689026		0.509956	0.147547	0.207534		0.0581253	0.0024804	0.00254502		0.0042541	0.0807233	0.100895		0.427665
0.78648	0.645113		0.497517	0.126635	0.266934		0.0374824	0.00237605	0.00754983		0.00303999	0.0845083	0.0804025		0.461961
0.79373	0.655325		0.471667	0.125985	0.223094		0.124028	0.00345785	0.0152329		0.00240037	0.0768267	0.106348		0.401905
0.770068	0.67284		0.498619	0.0388408	0.161213		0.0370453	0.00364	0.00338107		0.00223862	0.187452	0.162566		0.462097
0.747286	0.693206		0.507193	0.032951	0.228809		0.0479866	0.00345413	0.00154583		0.000953976	0.216308	0.0764385		0.443867
0.724652	0.71699		0.60407	0.144317	0.182376		0.024944	0.00170413	0.00195094		0.00321283	0.129328	0.0986831		0.367773
0.792123	0.727368		0.64028	0.12418	0.181467		0.0818571	0.00341926	0.00261493		0.00240221	0.0802783	0.0885509		0.275461
0.768953	0.711319		0.40627	0.141541	0.186185		0.175934	0.0027548	0.00288614		0.00292086	0.0867513	0.0996104		0.414876
0.774636	0.650518		0.436744	0.142307	0.167411		0.10116	0.0033428	0.000216963		0.00186794	0.0797146	0.181854		0.460228
0.746607	0.715706		0.502044	0.0701898	0.173005		0.0265036	0.00388301	0.0103271		0.00288893	0.17932	0.100961		0.468564
0.826468	0.721096		0.675097	0.102105	0.203264		0.0112848	0.00247444	0.00770988		0.00254381	0.0689529	0.0679308		0.311074
0.76935	0.676487		0.551383	0.103553	0.216585		0.12655	0.000972689	0.00125218		0.00112828	0.126124	0.105676		0.320939
0.809974	0.747122		0.540037	0.0311741	0.147507		0.14677	0.00193274	0.00250742		0.000625216	0.156919	0.102864		0.312567
0.792986	0.68173		0.579223	0.10447	0.220953		0.029638	0.00185939	0.000263371		0.00463756	0.100685	0.0970538		0.386502
0.747759	0.53976		0.600615	0.184911	0.189611		0.0280598	0.00148582	0.00306846		0.00403892	0.0658437	0.267561		0.367286
0.79878	0.723289		0.440077	0.106076	0.168517		0.0792355	0.00120112	0.00125088		0.0019915	0.0939435	0.106943		0.478696
0.774359	0.759347		0.494757	0.123267	0.128412		0.0405294	0.00231025	0.00182058		0.00182904	0.100064	0.11042		0.462885
0.807314	0.724004		0.502148	0.0791203	0.193267		0.062206	0.00391063	0.00203703		0.000764396	0.109655	0.0806921		0.434881
0.724419	0.582587		0.535081	0.0189002	0.335912		0.235821	0.00287649	0.00125736		0.000912163	0.253804	0.0802435		0.228186
0.794265	0.634711		0.722683	0.0887953	0.153519		0.0244462	0.00339001	0.00187018		0.0051185	0.113549	0.2099		0.247752
0.761174	0.73042		0.548527	0.173026	0.202261		0.0327065	0.00204595	0.00149379		0.00182137	0.0637539	0.0658249		0.416945
0.77594	0.763706		0.629266	0.051686	0.14109		0.0174876	0.00214171	0.00262491		0.000683636	0.170233	0.0925792		0.352563
0.779842	0.66354		0.650137	0.0412671	0.249361		0.0911759	0.00249553	0.00136967		0.00192504	0.176396	0.0857294		0.256762
0.696094	0.708878		0.594753	0.120363	0.156325		0.0286923	0.00165312	0.0020399		0.00231763	0.181889	0.132758		0.374237
0.701115	0.671409		0.591276	0.02032	0.240712		0.0290512	0.0038517	0.00953222		0.00221218	0.274714	0.0783461		0.377461
0.689421	0.734228		0.664133	0.204444	0.105514		0.0337656	0.0017951	0.004143		0.00184227	0.10434	0.156115		0.300259
0.779598	0.650771		0.52686	0.118043	0.197859		0.0850102	0.00129844	0.00290633		0.00126491	0.101061	0.148464		0.386865
0.812564	0.693752		0.595374	0.066078	0.144892		0.0298911	0.0039683	0.00251661		0.00412142	0.117389	0.15884		0.370614
0.804558	0.712841		0.450454	0.117013	0.203666		0.073938	0.00312098	0.00506197		0.00194197	0.0753082	0.0784312		0.473666
0.796352	0.64778		0.450581	0.109107	0.251842		0.053763	0.00209041	0.010619		0.00114931	0.0924501	0.0897585		0.494507
0.734967	0.582318		0.431544	0.15823	0.278454		0.100956	0.00106529	0.0191784		0.00189028	0.105738	0.12005		0.46561
0.775116	0.733919		0.392972	0.156094	0.163608		0.174317	0.00226232	0.00873523		0.00111508	0.0665281	0.0937374		0.431596
0.756171	0.642682		0.565958	0.149217	0.127364		0.0198339	0.00308193	0.00824903		0.00103082	0.0915292	0.221705		0.413177
0.639321	0.753787		0.384113	0.119946	0.146004		0.0672619	0.00321871	0.00222214		0.00089181	0.237514	0.097987		0.547733
0.76282	0.702778		0.579901	0.136677	0.150934		0.0270432	0.00225544	0.010721		0.00232642	0.0982477	0.135567		0.390729
0.739346	0.6398		0.459347	0.168436	0.184409		0.0659388	0.00139755	0.00241589		0.00245687	0.0908214	0.173375		0.472258
0.786608	0.657711		0.509341	0.122268	0.194508		0.0465454	0.00257616	0.011753		0.000928604	0.0885471	0.136028		0.443185
0.825008	0.656717		0.624204	0.102177	0.229444		0.0256424	0.00222088	0.00173588		0.00265171	0.0705941	0.112104		0.347502
0.739822	0.680545		0.505421	0.18369	0.206889		0.0306864	0.00133973	0.00126963		0.00215323	0.0751485	0.111296		0.46174
0.735549	0.721545		0.659404	0.0265138	0.189087		0.110403	0.00287451	0.00313625		0.00151576	0.235063	0.0862317		0.228678
0.778331	0.73062		0.450203	0.146747	0.156625		0.0633591	0.00100356	0.00212332		0.00349717	0.0739176	0.110631		0.482941
0.743581	0.812482		0.564009	0.133207	0.122504		0.205914	0.00206198	0.000518955		0.000910848	0.121151	0.0644958		0.229166
0.339672	0.731173		0.734834	0.246154	0.130562		0.0163681	0.0374194	0.00177809		0.00318012	0.376755	0.136488		0.245617
0.80295	0.801251		0.582439	0.125855	0.0906895		0.0949538	0.000736751	0.00202423		0.000520596	0.070458	0.106036		0.322087
0.702098	0.784623		0.458735	0.121453	0.131049		0.0673866	0.00338584	0.00182871		0.00182988	0.173063	0.0824998		0.472048
0.81748	0.672578		0.559459	0.0895652	0.211762		0.0322493	0.00370278	0.00172535		7.28227e-05	0.089252	0.113935		0.408219
0.760538	0.660977		0.493538	0.159407	0.141451		0.050738	0.00194955	0.00246305		0.00172604	0.0781051	0.19511		0.453998
0.750031	0.61384		0.400997	0.14199	0.306706		0.202295	0.00185267	0		0.00109093	0.106127	0.0794537		0.395618
0.645434	0.720749		0.416268	0.206678	0.188155		0.179009	0.00199152	0.00588206		0.0021969	0.145897	0.0852139		0.402526
0.427697	0.584453		0.434578	0.247579	0.247652		0.153891	0.0303879	0.000664236		0.00309043	0.294336	0.16723		0.40844
0.713628	0.657206		0.457197	0.216602	0.144903		0.121049	0.00163982	0.0021458		0.00116413	0.0681297	0.195745		0.42059
0.73246	0.729712		0.458258	0.181336	0.164489		0.122847	0.00164654	0.0110504		0.00134866	0.0845569	0.0947485		0.417546
0.777226	0.728036		0.555123	0.108776	0.195376		0.022953	0.00115904	0.0030012		0.00255161	0.11284	0.0735869		0.419372
0.689625	0.707527		0.632052	0.17326	0.184135		0.0288846	0.0015822	0.00220387		0.00358463	0.135533	0.106135		0.335479
0.810628	0.638085		0.486208	0.070474	0.27176		0.0741897	0.00354816	0.000272462		0.0018789	0.115349	0.0898829		0.437723
0.77017	0.664868		0.556255	0.123943	0.160956		0.0258294	0.00171383	0.0211037		0.00177516	0.104173	0.153073		0.416141
0.692961	0.633784		0.673851	0.0142075	0.286535		0.244197	0.00342583	0.00645114		9.38878e-05	0.289405	0.0732305		0.0818578
0.748463	0.733694		0.512212	0.0653919	0.19365		0.0299949	0.00217954	0		0.00147358	0.183965	0.072656		0.45632
0.806756	0.694598		0.522645	0.0669863	0.195669		0.157038	0.00247127	0.00321992		0.00189284	0.123787	0.106513		0.318425
0.494503	0.752807		0.648567	0.239728	0.146391		0.0231243	0.0489374	0.0100669		0.00408532	0.216832	0.0907355		0.324223
0.768946	0.751623		0.488915	0.0912756	0.106792		0.13861	0.00393646	0.000550078		0.0010934	0.135842	0.141035		0.371381
0.78121	0.737639		0.655392	0.126158	0.198961		0.0877723	0.00203055	0.00144457		0.00110401	0.0906006	0.0619551		0.255732
0.793974	0.60435		0.489011	0.126829	0.110826		0.0215836	0.00247068	0.00453153		0.0022857	0.0767263	0.280292		0.487119
0.773623	0.707057		0.515538	0.0551278	0.182662		0.0479214	0.00324353	0.00240958		0.00261907	0.168006	0.107871		0.433922
0.715347	0.670291		0.591517	0.0213668	0.18879		0.168464	0.00458161	0.00366535		0.00138554	0.258705	0.137254		0.238634
0.770861	0.712418		0.488063	0.126837	0.12578		0.0811801	0.00221209	0.00276864		0.00134326	0.10009	0.159033		0.429414
0.82954	0.76631		0.535625	0.0540275	0.124689		0.0961743	0.00360192	0.00206196		0.000688001	0.11283	0.106939		0.367512
0.819067	0.741155		0.59116	0.0656854	0.153712		0.0364222	0.00112056	0.00233844		0.000994026	0.114127	0.102794		0.371423
0.800327	0.753309		0.544894	0.0324345	0.159374		0.0406735	0.00400576	0.00331182		0.00256352	0.163233	0.0840049		0.411869
0.773166	0.719253		0.493327	0.136556	0.170348		0.0472662	0.00404063	0.00900732		0.000674001	0.0862382	0.101391		0.458733
0.764271	0.666145		0.578686	0.147126	0.192127		0.12362	0.00282691	0.000522764		0.00179171	0.0857756	0.141205		0.295903
0.717982	0.67776		0.464413	0.0274266	0.195964		0.0640846	0.00227911	0.00128445		0.00147014	0.252312	0.124992		0.470032
0.794144	0.750695		0.657101	0.0909195	0.170296		0.027262	0.00340096	0.00150799		0.00143136	0.111536	0.0775016		0.314206
0.78096	0.690012		0.436178	0.121642	0.177642		0.0453797	0.00362964	0.0030946		0.00251459	0.0937683	0.129251		0.515928
0.758146	0.748949		0.503557	0.159292	0.173162		0.239323	0.00215859	0.000663875		0.00117013	0.080403	0.0772246		0.25595
0.781501	0.714496		0.549155	0.111856	0.157927		0.0567381	0.00110836	0.0104066		0.00150967	0.105534	0.11717		0.392597
0.502886	0.68203		0.44941	0.151992	0.155361		0.0502127	0.00190892	0.0228629		0.00243223	0.343213	0.139746		0.497945
0.688783	0.625807		0.609208	0.179971	0.193707		0.0712446	0.000931159	0.0135135		0.00161181	0.130315	0.166972		0.317936
0.807607	0.64146		0.470916	0.0942902	0.270413		0.103968	0.00206404	0.00244676		0.00234889	0.0960388	0.0856801		0.422767
0.755264	0.713083		0.548383	0.0806738	0.195723		0.0239748	0.00246523	0.001725		0.00376806	0.161597	0.0894694		0.423874
0.743418	0.653073		0.666079	0.158293	0.262411		0.0418671	0.0021665	0.0122024		0.00246582	0.0961229	0.0723144		0.289588
0.758944	0.728488		0.542043	0.155166	0.108135		0.0338545	0.00260549	0.00216917		0.00172389	0.0832847	0.161208		0.422378
0.832284	0.7683		0.522826	0.1065	0.145846		0.165614	0.00103496	0.00249379		0.000887761	0.0601805	0.0833595		0.310672
0.80307	0.686646		0.532088	0.131197	0.21042		0.0289287	0.00244842	0.0080079		0.00310459	0.0632847	0.0949259		0.435879
0.759867	0.753691		0.463817	0.173046	0.107557		0.0557021	0.00228777	0.00336107		0.00100647	0.0648001	0.13539		0.479475
0.747188	0.603178		0.579571	0.152913	0.167444		0.0465035	0.00249734	0.00194953		0.000921318	0.0974008	0.227428		0.373005
0.768586	0.657031		0.583713	0.167047	0.112751		0.0302262	0.00262259	0.00124791		0.00295393	0.0617445	0.22897		0.383107
0.733327	0.65464		0.463744	0.204617	0.189699		0.0400424	0.00233885	0.0117516		0.00270435	0.0597178	0.143909		0.493509
0.822211	0.611951		0.659838	0.082157	0.274093		0.0140706	0.00244348	0.00149131		0.00168786	0.0931885	0.112465		0.324403
0.786874	0.659251		0.605429	0.142533	0.25779		0.0240468	0.000938878	0.00147649		0.00177837	0.0696535	0.0814822		0.368746
0.765441	0.788778		0.583374	0.068387	0.106669		0.0486404	0.00365448	0.00287956		0.00366283	0.162518	0.101673		0.364323
0.833458	0.760031		0.717368	0.0997719	0.129357		0.041402	0.00243764	0.0032433		0.00252758	0.0643322	0.107368		0.238703
0.738332	0.692304		0.688204	0.167244	0.224004		0.0234043	0.000107826	0.0100428		0.00298944	0.0943157	0.0736491		0.285403
0.781527	0.621627		0.549545	0.129161	0.129178		0.0263826	0.00117762	0.00259918		0.00299659	0.0881344	0.246595		0.421075
0.788017	0.711208		0.487057	0.136555	0.163983		0.148112	0.00190334	0.0136322		0.000879445	0.0735243	0.111177		0.363952
0.836529	0.679739		0.510662	0.072014	0.137625		0.0379785	0.0025859	0.00203134		0.00252026	0.0888713	0.180605		0.448839
0.826546	0.624052		0.459272	0.111285	0.12116		0.180503	0.00178637	0.00203043		0.000711135	0.0603825	0.252758		0.359514
0.808906	0.763545		0.54023	0.105697	0.132229		0.139131	0.00195315	0.00254169		0.000850047	0.0834444	0.101684		0.31979
0.823613	0.83248		0.4646	0.0761946	0.0633766		0.0716096	0.00291646	0.00184834		0.00239013	0.0972759	0.102295		0.4614
0.75877	0.64231		0.451513	0.163256	0.170258		0.0799577	0.00326655	0.00125183		0.00165831	0.0747074	0.186181		0.466871
0.787155	0.71655		0.577482	0.0305162	0.153515		0.0241101	0.00434687	0.0141271		0.00288593	0.177982	0.115808		0.395522
0.834042	0.744909		0.602576	0.117353	0.159108		0.0272521	0.00315427	0.00034523		0.00262198	0.0454512	0.0956377		0.36755
0.796302	0.657393		0.559522	0.139446	0.170379		0.0471045	0.00229285	0.00844097		0.0022397	0.0619592	0.163787		0.391134
0.789831	0.72689		0.487353	0.137098	0.14621		0.0493097	0.00138549	0.0015645		0.00290962	0.0716859	0.125336		0.460427
0.818549	0.701752		0.486721	0.127798	0.172792		0.0365736	0.00105849	0.00205705		0.00153537	0.0525943	0.123399		0.47517
0.716402	0.693241		0.625208	0.196412	0.175895		0.0254548	0.00254551	0.0109203		0.00168292	0.08464	0.119944		0.347654
0.800368	0.596466		0.40048	0.10373	0.132827		0.275183	0.00188622	0.000459946		0.00494927	0.0940157	0.270247		0.319388
0.790657	0.72657		0.425754	0.0343907	0.165112		0.113992	0.00159646	0.00299159		0.00131563	0.173355	0.105327		0.458938
0.819463	0.76622		0.455878	0.0933593	0.145459		0.213578	0.00179562	0.00468637		0.00127445	0.0853817	0.0836341		0.329269
0.813866	0.71173		0.586223	0.0905844	0.202721		0.0317333	0.00241395	0.00318705		0.00191788	0.0931361	0.0823622		0.380125
0.81381	0.728748		0.487824	0.111192	0.156565		0.0266639	0.000256001	0.00257051		0.00389053	0.074742	0.112117		0.481622
0.825885	0.694135		0.440516	0.0566631	0.222091		0.166361	0.00165662	0.0101443		0.00162614	0.115796	0.0736291		0.391497
0.673373	0.726696		0.507518	0.209326	0.16861		0.0261012	0.000751459	0.00171325		0.00273571	0.116549	0.102981		0.463645
0.837569	0.752326		0.466672	0.074214	0.14396		0.0927212	0.00328662	0.00158658		0.00104607	0.0849303	0.102128		0.439561
0.68454	0.714312		0.585853	0.179438	0.153173		0.0235551	0.00137443	0.00380889		0.00202243	0.134647	0.128706		0.38857
0.759883	0.702106		0.65375	0.0220541	0.148354		0.028539	0.0039227	0.0163039		0.00391076	0.21414	0.133236		0.3138
0.684273	0.618641		0.411675	0.137453	0.145968		0.164318	0.00217952	0.00186929		0.000975229	0.176095	0.233522		0.423031
0.795126	0.71568		0.44868	0.0318288	0.197946		0.154263	0.00381248	0.0025772		0.000728556	0.169232	0.0837971		0.396329
0.740108	0.792634		0.43191	0.152494	0.129311		0.0979486	0.00169388	0.00111035		0.000895028	0.105704	0.076945		0.469247
0.593498	0.703809		0.623117	0.0744769	0.201478		0.019456	0.00108688	0.00233812		0.00178747	0.330938	0.0923758		0.35564
0.81781	0.797307		0.421024	0.103347	0.128749		0.07944	0.00191474	0.00140301		0.0017136	0.0769281	0.0725414		0.497823
0.767616	0.65031		0.544601	0.02256	0.108554		0.138704	0.00393	0.00124084		0.00195682	0.205894	0.239895		0.314738
0.838481	0.632655		0.561878	0.101317	0.21765		0.0263344	0.00207337	0.00160522		0.000131777	0.0581279	0.14809		0.411655
0.844264	0.704918		0.571179	0.0949545	0.118664		0.0387664	0.00364217	0.00150704		0.0027151	0.0571389	0.174912		0.38734
0.817257	0.666515		0.455757	0.115238	0.146695		0.0622069	0.00124649	0.0189497		0.0015458	0.0662588	0.16784		0.48049
0.690588	0.667811		0.435687	0.177583	0.216059		0.025862	0.00322444	0.00149643		0.00224956	0.128604	0.114634		0.536201
0.848494	0.613386		0.581958	0.082859	0.104927		0.0531074	0.00173951	0.00149681		0.00332228	0.066908	0.28019		0.361613
0.828769	0.751373		0.484628	0.0646528	0.158517		0.0347174	0.00273585	0.00133422		0.00259203	0.103842	0.0887751		0.478063
0.79115	0.67936		0.435842	0.0233003	0.171925		0.0472187	0.00315302	0.00191667		0.00225444	0.182397	0.146799		0.514685
0.833914	0.736944		0.587309	0.0850598	0.182545		0.164681	0.0021557	0.000782448		0.000835585	0.0788707	0.0797289		0.247174
0.799307	0.795995		0.588331	0.0301605	0.0970213		0.168718	0.00258609	0.000653531		0.00180016	0.167946	0.10633		0.24115
0.768688	0.740221		0.638045	0.0597667	0.156343		0.0765143	0.00266261	0.00078522		0.00221453	0.168883	0.102651		0.283227
0.729246	0.654021		0.573324	0.154768	0.159786		0.0261639	0.00305633	0.000603651		0.00180423	0.11293	0.185589		0.398708
0.785871	0.626662		0.561281	0.12471	0.10889		0.131788	0.00223856	0.00131197		0.00133245	0.0871804	0.263136		0.305598
0.690588	0.717487		0.445601	0.0195889	0.13967		0.038797	0.00148845	0.00259137		0.00281681	0.288334	0.140252		0.512785
0.852471	0.751302		0.769161	0.0583766	0.137922		0.0962196	0.00298867	0.000899849		0.00223906	0.0861642	0.109875		0.132381
0.849414	0.759315		0.629682	0.0533676	0.114384		0.245949	0.00235546	0.00171521		0.00272686	0.0948634	0.124586		0.121642
0.479532	0.700235		0.761593	0.155327	0.132962		0.130524	0.00117301	0.00817195		0.0022598	0.363968	0.158631		0.105623
0.812053	0.791185		0.552609	0.0692891	0.125343		0.0385503	0.0020117	0.00167664		0.00249449	0.116646	0.0817946		0.406346
0.802297	0.722971		0.547157	0.14935	0.14134		0.223524	0.00178309	0.0127597		0.00265649	0.0465701	0.122929		0.226662
0.800216	0.772416		0.615188	0.0973	0.146955		0.0437503	0.00174102	0.00269419		0.00302635	0.100743	0.0779352		0.338035
0.673714	0.584542		0.797851	0.0499082	0.138476		0.0885054	0.00346615	0.000277436		0.00231226	0.272912	0.276704		0.111332
0.816689	0.688966		0.439049	0.0544329	0.13849		0.241334	0.00136762	0		0.000113403	0.127511	0.172544		0.319503
0.800744	0.74204		0.813608	0.0459105	0.140461		0.0454439	0.00218717	0.00135459		0.0016998	0.151159	0.116144		0.139248
0.853244	0.667416		0.534476	0.065927	0.208566		0.173988	0.00254441	0.00350631		0.000808505	0.0782849	0.120512		0.290727
0.815311	0.755159		0.438965	0.106646	0.145327		0.018239	0.00349602	0.00135402		0.00192188	0.0745474	0.0981594		0.540875
0.817587	0.714134		0.677832	0.0704352	0.0980504		0.0138262	0.00110966	0.00193899		0.00430227	0.110868	0.185877		0.30404
0.824619	0.743448		0.506703	0.0519611	0.136373		0.0350912	0.00184063	0.00129048		0.00310353	0.12158	0.118888		0.455102
0.794422	0.52243		0.497127	0.0152903	0.106223		0.0528039	0.00571678	0.00288407		0.000727532	0.184571	0.368463		0.449341
0.788094	0.706134		0.698027	0.10034	0.173243		0.0225171	0.00187532	0.0113202		0.00236913	0.10969	0.109302		0.277087
0.839556	0.751555		0.519323	0.106164	0.139641		0.043842	0.00153755	0.000967093		0.00253435	0.052742	0.107837		0.4343
0.692381	0.681871		0.601612	0.12892	0.138966		0.0226887	0.00230318	0.00144023		0.00124458	0.176396	0.177723		0.374455
0.835796	0.734839		0.430845	0.10026	0.190359		0.0464609	0.00261856	0		0.00202643	0.0613255	0.0748029		0.520668
0.718751	0.74256		0.493601	0.022169	0.147406		0.0209043	0.0028603	0.000394128		0.0015186	0.25622	0.10964		0.483976
0.770199	0.71961		0.517504	0.105263	0.169437		0.0360306	0.00237574	0.00557972		0.00114945	0.122162	0.105374		0.445316
0.778073	0.69532		0.529894	0.161277	0.223544		0.0623283	0.00228101	0.00387627		0.00174956	0.0583698	0.0772602		0.406028
0.760956	0.661358		0.549371	0.0611984	0.222009		0.0246704	0.00381909	0.0191303		0.00563386	0.174026	0.0975025		0.420325
0.69618	0.635418		0.472604	0.127052	0.123463		0.0475091	0.00220313	0.00204255		0.00159713	0.174565	0.239076		0.47829
0.792455	0.712236		0.418395	0.0170301	0.18522		0.0982386	0.00299597	0.00183632		0.00187469	0.187519	0.100709		0.481492
0.823197	0.714567		0.461479	0.0849701	0.157853		0.0417987	0.00214569	0.0179835		0.0012811	0.0896874	0.109596		0.495441
0.819585	0.768324		0.424764	0.0816996	0.127948		0.0697818	0.00144965	0.000497084		0.00307274	0.0972659	0.103231		0.502381
0.812767	0.745352		0.494992	0.0982097	0.134224		0.0575447	0.00194443	0.00739586		0.00406424	0.0870789	0.113028		0.443399
0.82957	0.727434		0.686643	0.0614052	0.167633		0.017343	0.00226672	0.00192932		0.00409934	0.106758	0.103003		0.291914
0.751245	0.714686		0.462588	0.072777	0.160044		0.118558	0.00301512	0.0116497		0.00198021	0.172963	0.11362		0.416873
0.813264	0.746143		0.424476	0.0281215	0.141982		0.0853063	0.000957392	0.00266195		0.00240816	0.157657	0.109213		0.48781
0.826756	0.728109		0.413047	0.108728	0.125716		0.0419698	0.00199884	0.00086198		0.00308946	0.0625167	0.145313		0.541894
0.811558			0.703013	0.0872352			0.163589	0.00244218			0.00198278	0.0987644			0.131415
0.675208			0.419475	0.248097			0.13515	0.00110938			0.00178566	0.0755863			0.443589
0.819181			0.473584	0.104833			0.0737993	0.00122946			0.00200692	0.0747568			0.450609
0.790679			0.511108	0.138304			0.0759685	0.0033472			0.00254858	0.0676695			0.410375
0.629145			0.529543	0.16678			0.0482464	0.00178857			0.00361473	0.202287			0.418596
0.49325			0.451349	0.186009			0.0789013	0.0555436			0.00173494	0.265197			0.468015
0.662555			0.441205	0.0159606			0.075378	0.00131517			0.00271931	0.320169			0.480698
0.745536			0.562313	0.144203			0.0289395	0.00130268			0.00266716	0.108959			0.40608
0.827742			0.439586	0.0519716			0.199233	0.00432019			0.00106972	0.115967			0.360111
0.808255			0.505436	0.0963753			0.0539044	0.00292103			0.00423288	0.0924489			0.436427
0.704516			0.458676	0.0409365			0.0985938	0.0033275			0.00323343	0.25122			0.439497
0.817988			0.430498	0.0826248			0.105458	0.00263324			0.00307295	0.0967536			0.46097
0.729627			0.449157	0.174258			0.11253	0.00111193			0.00276289	0.0950026			0.43555
0.725451			0.435211	0.0199228			0.0628696	0.00299658			0.00128729	0.25163			0.500632
0.68465			0.428975	0.0150561			0.112557	0.00147063			0.00283998	0.298823			0.455629
0.751148			0.460362	0.01792			0.0427202	0.00295766			0.00291092	0.227975			0.494007
0.785912			0.485386	0.149859			0.0368371	0.00323536			0.00206305	0.0609935			0.475714
0.767956			0.435051	0.170464			0.10888	0.00270314			0.00208418	0.0588768			0.453985
0.774086			0.407999	0.126215			0.029901	0.00239549			0.00256577	0.0973039			0.559534
0.699845			0.530465	0.0207245			0.0491617	0.00197811			0.00111008	0.277452			0.419263
0.688459			0.452671	0.114871			0.0616668	0.0031224			0.00156476	0.193547			0.484097
0.777606			0.445251	0.0445446			0.0552001	0.00277846			0.00249564	0.175071			0.497053
0.799354			0.76353	0.0534192			0.0602144	0.0044018			0.00347027	0.142825			0.172785
0.792103			0.451528	0.129136			0.0434125	0.0023847			0.0013225	0.0763758			0.503737
0.731903			0.536242	0.093103			0.0984097	0.00273586			0.00211552	0.172259			0.363232
0.782707			0.462959	0.0232215			0.0361265	0.00192139			0.00198636	0.192151			0.498929
0.794918			0.685219	0.141225			0.0336853	0.00203955			0.0029228	0.0618175			0.278173
0.832665			0.505797	0.0491682			0.032795	0.00163053			0.00260907	0.116536			0.458799
0.748712			0.45497	0.181418			0.0548185	0.00123629			0.0014279	0.0686339			0.488783
0.791067			0.629369	0.0896034			0.0207014	0.00377607			0.00154311	0.115553			0.348387
0.815163			0.451799	0.0620293			0.0408776	0.00203509			0.00178929	0.120772			0.505534
0.766027			0.46955	0.131469			0.0545106	0.00298862			0.00209495	0.099515			0.473844
0.752487			0.43008	0.157657			0.060378	0.00050359			0.00167679	0.0893523			0.507865
0.823475			0.389848	0.0831926			0.298405	0.00178072			0.00134682	0.0915521			0.3104
0.822742			0.587915	0.0975119			0.0468236	0.00227937			0.00145615	0.0774668			0.363805
0.769297			0.529516	0.157407			0.0301974	0.00274853			0.00416035	0.0705473			0.436126
0.837792			0.461181	0.080349			0.0520216	0.0011295			0.00149697	0.0807298			0.485301
0.783447			0.420055	0.0348432			0.0845018	0.00237704			0.0035068	0.179333			0.491936
0.748627			0.493753	0.183925			0.0753388	0.00182751			0.00247359	0.0656202			0.428434
0.729111			0.420748	0.121998			0.118275	0.00234887			0.000873821	0.146542			0.460104
0.766626			0.404233	0.0789195			0.143013	0.00465698			0.00214476	0.149798			0.450609
0.794971			0.529179	0.131159			0.0359153	0.00104886			0.00203928	0.0728212			0.432866
0.841157			0.51237	0.0948662			0.0417644	0.00305218			0.00418553	0.0609246			0.44168
0.673635			0.438091	0.156926			0.0937844	0.0020516			0.00209079	0.167388			0.466033
0.842864			0.499996	0.0699066			0.0421384	0.00173623			0.00229145	0.0854928			0.455574
0.7667			0.52042	0.145543			0.0264205	0.00387318			0.00258064	0.0838847			0.450579
0.821092			0.422449	0.0920259			0.0398247	0.00238514			0.00119375	0.0844974			0.536532
0.356728			0.443674	0.196806			0.0571745	0.010762			0.000837134	0.435704			0.498315
0.795595			0.369928	0.134118			0.219479	0.00271039			0.00152142	0.0675765			0.409071
0.868412			0.509936	0.0669693			0.0784616	0.00333048			0.00312723	0.0612883			0.408475
0.834255			0.583993	0.0784467			0.0184434	0.00132576			0.00370851	0.085973			0.393855
0.741481			0.55671	0.197572			0.0382427	0.00084568			0.00184607	0.0601006			0.403201
0.767991			0.438261	0.0163378			0.0737133	0.00431968			0.00252516	0.211352			0.485501
0.733613			0.459299	0.0223657			0.0480953	0.00194316			0.00250076	0.242078			0.490105
0.772293			0.457866	0.129299			0.0530801	0.00478854			0.00174429	0.0936195			0.48731
0.754305			0.646636	0.0162454			0.162056	0.00230203			0.00940056	0.227148			0.181908
0.685704			0.621616	0.061744			0.0179644	0.0037183			0.00182239	0.248834			0.358597
0.816597			0.499698	0.0687452			0.0309173	0.00133099			0.0020213	0.113327			0.467363
0.788583			0.46649	0.0292731			0.0375811	0.000975104			0.00314061	0.181168			0.492789
0.81037			0.379307	0.0895205			0.0743654	0.00401272			0.00191876	0.0960964			0.544409
0.783852			0.437016	0.0294604			0.226388	0.00214656			0.00300834	0.184541			0.333587
0.71649			0.486226	0.177898			0.0411202	0.0019176			0.0024775	0.103694			0.470177
0.744004			0.5104	0.0146167			0.131143	0.00253785			0.00068474	0.238841			0.357772
0.696318			0.573433	0.0803254			0.0198006	0.00123351			0.00200731	0.222123			0.404759
0.736569			0.524524	0.0231934			0.0372711	0.00369558			0.00174185	0.236542			0.436463
0.808414			0.425057	0.107103			0.0882042	0.00198104			0.00111624	0.0825019			0.485622
0.782619			0.596831	0.120161			0.108959	0.00175762			0.00171758	0.0954624			0.292492
0.823228			0.538382	0.117745			0.032472	0.00156052			0.00192542	0.0574665			0.427221
0.840478			0.524776	0.088845			0.0501992	0.00306453			0.00182517	0.0676128			0.4232
0.838644			0.419564	0.0177731			0.123615	0.00402017			0.00189074	0.139562			0.45493
0.791661			0.46975	0.102405			0.033239	0.0011804			0.00159929	0.104753			0.495412
0.803057			0.43633	0.112348			0.0655238	0.00119749			0.00102497	0.0833973			0.497121
0.819357			0.471067	0.113832			0.174027	0.00174295			0.00118111	0.0650686			0.353726
0.831696			0.530577	0.106034			0.0313058	0.00104655			0.00317305	0.0612231			0.434944
0.800097			0.446639	0.0287615			0.0282778	0.00168482			0.00283605	0.169457			0.522247
0.762651			0.369387	0.147146			0.159064	0.00234123			0.00297789	0.0878621			0.468571
0.866894			0.526848	0.069715			0.034485	0.00172729			0.00298126	0.0616635			0.435686
0.78453			0.48262	0.0834052			0.0488438	0.00288595			0.0021541	0.129179			0.466382
0.77053			0.460273	0.134866			0.0727874	0.0015817			0.000915767	0.093022			0.466024
0.762734			0.411856	0.0406442			0.0505843	0.00300977			0.00130276	0.193612			0.536257
0.748113			0.493103	0.0322501			0.0657659	0.000649092			0.00147935	0.218988			0.439651
0.789182			0.402922	0.0510843			0.109256	0.00158445			0.00183005	0.158149			0.485992
0.787679			0.466142	0.152001			0.026554	0.00120082			0.00330905	0.0591194			0.503995
0.833732			0.413868	0.102678			0.114755	0.00109131			0.00154832	0.0624988			0.469829
0.597494			0.407559	0.0214945			0.201087	0.00241306			0.0030168	0.378598			0.388337
0.779319			0.460734	0.151401			0.0389639	0.00243702			0.00293018	0.0668429			0.497372
0.777196			0.462081	0.140215			0.0779123	0.00178881			0.00190479	0.0808003			0.458102
0.768356			0.428645	0.0536928			0.0888974	0.00247829			0.00294979	0.175473			0.479508
0.427284			0.493902	0.194115			0.0513299	0.0520488			0.000681842	0.326552			0.454086
0.842788			0.57921	0.0696778			0.0306893	0.00294651			0.00168038	0.0845877			0.38842
0.783947			0.361237	0.0970033			0.180082	0.00197463			0.00164015	0.117075			0.457041
0.650841			0.466582	0.0227914			0.0502258	0.00293607			0.00103066	0.323431			0.482162
0.657144			0.633583	0.17401			0.0259383	0.00192545			0.000555311	0.166921			0.339923
0.577633			0.447919	0.0925674			0.0409065	0.00264608			0.00215216	0.327153			0.509022
0.769087			0.488796	0.145675			0.0432592	0.00133933			0.00198739	0.0838994			0.465958
0.80904			0.660731	0.030035			0.0388846	0.00256036			0.00454125	0.158365			0.295843
0.73165			0.573804	0.152442			0.178839	0.00082295			0.00175042	0.115085			0.245606
0.824494			0.462329	0.101196			0.13786	0.00246363			0.00185723	0.0718472			0.397953
0.53574			0.518787	0.178036			0.0476983	0.0580937			0.0037547	0.22813			0.429759
0.707762			0.400728	0.109622			0.0569201	0.00169465			0.00393767	0.180921			0.538414
0.765006			0.555811	0.0885756			0.0490792	0.00109541			0.00194521	0.145323			0.393165
0.823332			0.574669	0.1166			0.038702	0.00259197			0.000618812	0.0574755			0.38601
0.820539			0.454803	0.0922265			0.0888292	0.00411791			0.00238555	0.0831169			0.453982
0.769518			0.429983	0.138388			0.0526834	0.00213392			0.00198001	0.0899599			0.515354
0.68193			0.508289	0.0495045			0.0530866	0.00203657			0.00208033	0.266529			0.436544
0.79815			0.745831	0.0921844			0.0340252	0.00163485			0.00251734	0.10803			0.217626
0.791217			0.341127	0.109744			0.156733	0.00136677			0.000772783	0.0976719			0.501368
0.751472			0.388807	0.150166			0.195689	0.00263505			0.000548004	0.0957262			0.414957
0.819297			0.488913	0.0738574			0.0726445	0.0041173			0.00303209	0.102728			0.43541
0.751552			0.494274	0.047651			0.138927	0.00223103			0.00157158	0.198566			0.365227
0.418928			0.459941	0.205357			0.104161	0.0479961			0.00165182	0.327719			0.434246
0.821988			0.445749	0.10241			0.0423247	0.000200708			0.00269445	0.0754016			0.509232
0.785873			0.520118	0.0436262			0.0445626	0.0022064			0.00299483	0.168294			0.432324
0.774908			0.476141	0.153279			0.0399647	0.00160304			0.00297094	0.0702103			0.480924
0.81447			0.449767	0.113249			0.0456903	0.000228125			0.000841044	0.0720528			0.503702
0.828448			0.462149	0.0596288			0.0633847	0.00197806			0.00273089	0.109945			0.471735
0.606534			0.382535	0.0277477			0.133815	0.0032682			0.00197702	0.36245			0.481673
0.706767			0.491166	0.0213233			0.0405065	0.00144209			0.00404642	0.270467			0.464281
0.710302			0.491245	0.0515509			0.0481596	0.00243748			0.00237451	0.23571			0.458221
0.796448			0.490475	0.0398498			0.0377003	0.00248577			0.00124429	0.161216			0.47058
0.794136			0.427299	0.0722693			0.0401642	0.00231713			0.00275944	0.131278			0.529777
0.78379			0.498252	0.154802			0.038288	0.00256171			0.00148974	0.0588469			0.46197
0.84959			0.438087	0.0954725			0.0718791	0.000813737			0.00122572	0.0541234			0.488809
0.745197			0.60137	0.103373			0.0225596	0.00313639			0.0028251	0.148294			0.373245
0.812726			0.477735	0.051457			0.0416643	0.00303809			0.0015056	0.132779			0.479095
0.843607			0.394268	0.0856504			0.121636	0.00231077			0.00132787	0.0684315			0.482768
0.740167			0.520068	0.024993			0.0696651	0.00193763			0.00225313	0.232902			0.408014
0.805796			0.434769	0.134926			0.158995	0.00115159			0.00111361	0.0581261			0.405122
0.847271			0.466452	0.0697499			0.0543656	0.00242486			0.00135841	0.080554			0.477824
0.803591			0.474798	0.0513108			0.0742713	0.00310763			0.00155798	0.14199			0.449372
0.793497			0.477981	0.119585			0.0570468	0.00259448			0.00109267	0.0843234			0.463879
0.76387			0.3993	0.145864			0.0975876	0.000975634			0.00287106	0.0892905			0.500241
0.692002			0.481053	0.153907			0.0544377	0.000565292			0.00152601	0.153526			0.462984
0.827125			0.560259	0.0770238			0.0229052	0.0020829			0.0019096	0.0937679			0.414926
0.631784			0.437721	0.261743			0.0875672	0.00551937			0.00214364	0.100954			0.472569
0.824304			0.505166	0.0972982			0.044122	0.00354424			0.00244782	0.0748537			0.448265
0.809461			0.519486	0.0651608			0.0246666	0.00293417			0.00143812	0.122444			0.45441
0.756472			0.387872	0.125857			0.13303	0.00106623			0.0016771	0.116605			0.477421
0.793611			0.455777	0.130455			0.0479806	0.00239725			0.00268852	0.0735364			0.493554
0.807542			0.568623	0.0565153			0.0250426	0.00164615			0.000985445	0.134297			0.405349
0.77553			0.505575	0.126854			0.023899	0.00249331			0.00325977	0.0951228			0.467267
0.694672			0.389702	0.202993			0.146409	0.00146793			0.00305049	0.100867			0.460838
0.710683			0.453426	0.212423			0.0487628	0.00171042			0.00232479	0.0751831			0.495486
0.782052			0.431097	0.121029			0.0453339	0.00201337			0.00298322	0.0949051			0.520586
0.792291			0.391866	0.123558			0.0463825	0.00204284			0.00199617	0.0821081			0.559755
0.805433			0.49813	0.0875821			0.0329099	0.00187455			0.00304467	0.10511			0.465916
0.812019			0.561442	0.118271			0.0235062	0.00223801			0.00262672	0.0674716			0.412426
0.662607			0.52239	0.158956			0.0419772	0.00125171			0.000644059	0.177185			0.434989
0.825587			0.519808	0.0824043			0.0294434	0.00190959			0.0027609	0.0900986			0.447988
0.812335			0.574151	0.0527086			0.037383	0.00202475			0.00550679	0.132931			0.382959
0.799021			0.399652	0.107588			0.168808	0.00227479			0.00201821	0.0911166			0.429522
0.823582			0.457657	0.0614928			0.0493065	0.00293054			0.00110976	0.111995			0.491927
0.813467			0.691908	0.0510982			0.0977197	0.00240147			0.0011352	0.133033			0.209238
0.811607			0.505839	0.0728921			0.0227677	0.00276086			0.0030148	0.11274			0.468378
0.759124			0.3836	0.161686			0.0544111	0.0023332			0.00103854	0.0768568			0.560951
0.733272			0.5368	0.0550414			0.0241896	0.00122826			0.00409676	0.210458			0.434913
0.746134			0.468389	0.0288153			0.0357145	0.00411321			0.002643	0.220937			0.493253
0.768214			0.452585	0.0179611			0.0434959	0.00244628			0.0013093	0.211379			0.50261
0.762383			0.473005	0.141873			0.0905507	0.00283676			0.00218273	0.0929072			0.434261
0.855391			0.468866	0.075056			0.0283318	0.00122434			0.00134696	0.0683292			0.501456
0.745998			0.535048	0.198935			0.0345358	0.000907355			0.00215016	0.0541601			0.428266
0.727188			0.521834	0.209665			0.0276598	0.00110314			0.00323342	0.0620435			0.447273
0.823372			0.499458	0.0832071			0.0598502	0.0029723			0.00133527	0.0904486			0.439356
0.797407			0.588994	0.142342			0.0178777	0.00156309			0.00237325	0.058688			0.390755
0.77182			0.39497	0.11697			0.225094	0.00222672			0.00252083	0.108984			0.377415
0.761819			0.497483	0.042437			0.0365254	0.00318543			0.00364922	0.192558			0.462342
0.81717			0.476483	0.069196			0.0836243	0.00315868			0.00353625	0.110475			0.436357
0.763036			0.456068	0.103824			0.0723951	0.00238558			0.00176287	0.130755			0.469774
0.83499			0.564461	0.0822654			0.0440225	0.00354315			0.00196725	0.0792015			0.389549
0.775072			0.42943	0.0694583			0.0542198	0.0025096			0.0012711	0.15296			0.515079
0.797761			0.472561	0.140537			0.0650913	0.00369098			0.000808349	0.058011			0.461539
0.818164			0.435498	0.0200548			0.0497615	0.0031254			0.00148023	0.158656			0.513261
0.831805			0.489593	0.0339496			0.026761	0.00257869			0.00236706	0.131667			0.481279
0.83464			0.513228	0.0727923			0.0411322	0.00247086			0.00268876	0.0900964			0.442951
0.384509			0.489227	0.189309			0.0382535	0.0599211			0.00355401	0.366261			0.468965
0.739145			0.453854	0.0110125			0.0611518	0.00225163			0.00103177	0.247591			0.483963
0.658706			0.358641	0.021364			0.145101	0.00194178			0.000723645	0.317988			0.495534
0.771282			0.379657	0.139379			0.134228	0.00284469			0.00182448	0.0864946			0.48429
0.748932			0.496396	0.149632			0.0586541	0.00205967			0.00162973	0.0993765			0.44332
0.810881			0.525992	0.11059			0.0280529	0.00430062			0.00252268	0.0742276			0.443432
0.795558			0.612116	0.0691214			0.17938	0.00277796			0.0166816	0.132542			0.191822
0.811556			0.657449	0.0738394			0.0727651	0.00243426			0.00209436	0.11217			0.267692
0.790207			0.502647	0.0326587			0.0481911	0.00147632			0.00224965	0.175658			0.446912
0.792544			0.470954	0.143329			0.0414425	0.00235198			0.00282926	0.0617753			0.484774
0.781198			0.461652	0.0704881			0.111301	0.00182333			0.00301095	0.146491			0.424036
0.731078			0.603344	0.121749			0.0185795	0.00242091			0.00323423	0.144752			0.374843
0.759827			0.550419	0.138399			0.0405751	0.00172912			0.00173629	0.100045			0.407269
0.760686			0.372457	0.150586			0.0858021	0.00158022			0.00100095	0.0871476			0.54074
0.785332			0.472476	0.158824			0.059131	0.00204609			0.00318084	0.0537972			0.465213
0.851487			0.464166	0.0694521			0.048775	0.00236958			0.00133477	0.0766912			0.485724
0.757334			0.486994	0.155373			0.0504291	0.00204253			0.00247864	0.0852506			0.460099
0.768297			0.448106	0.125683			0.175981	0.00110462			0.00117868	0.104916			0.374734
0.749285			0.59508	0.178142			0.0167621	0.0010335			0.00320781	0.0715395			0.38495
0.78033			0.541888	0.0944533			0.0257157	0.00141304			0.00303209	0.123804			0.429364
0.737358			0.451604	0.172256			0.0779346	0.00169939			0.00146478	0.0886866			0.468996
0.826296			0.556942	0.0900295			0.0272474	0.00235415			0.00300254	0.08132			0.412808
0.702283			0.466184	0.0789637			0.0766576	0.00258438			0.000558501	0.216169			0.4566
0.786066			0.480228	0.131491			0.0685499	0.00242833			0.00118391	0.0800145			0.450038
0.779261			0.51605	0.0765927			0.0478875	0.00120154			0.00231065	0.142945			0.433752
0.788954			0.500345	0.124203			0.186049	0.001608			0.000578583	0.0852346			0.313027
0.833699			0.539694	0.0504105			0.0445779	0.00292933			0.00236213	0.112961			0.413366
0.789449			0.526191	0.109192			0.0633955	0.00198858			0.00141235	0.0993698			0.409001
0.654292			0.565163	0.0800305			0.0268557	0.0024251			0.00188694	0.263253			0.406094
0.859024			0.449302	0.0651854			0.0694025	0.00162382			0.00122596	0.0741671			0.480069
0.801891			0.588218	0.114193			0.215771	0.00199654			0.00233514	0.0819198			0.193676
0.665382			0.592378	0.123982			0.0547447	0.0006168			0.00343048	0.210019			0.349447
0.814763			0.485231	0.114308			0.0212879	0.0015233			0.00284671	0.069405			0.490634
0.808489			0.461817	0.118376			0.0772057	0.00137101			0.00245939	0.0717647			0.458518
0.822219			0.389339	0.106364			0.0862631	0.000381956			0.0034135	0.0710356			0.520984
0.848175			0.523059	0.087039			0.0202516	0.00111916			0.00242465	0.0636669			0.454265
0.502847			0.49428	0.142394			0.0490507	0.00110789			0.00193949	0.35365			0.45473
0.70432			0.547934	0.207737			0.0306146	0.00224738			0.00367912	0.0856959			0.417772
0.761784			0.516325	0.0264782			0.0219709	0.00374824			0.00201924	0.207989			0.459685
0.783662			0.512558	0.146008			0.101934	0.000826952			0.00339014	0.0695031			0.382118
0.767307			0.525021	0.0275813			0.0168222	0.00275379			0.00126011	0.202358			0.456897
0.831839			0.556872	0.0746016			0.0150629	0.00176008			0.00498719	0.0917997			0.423077
0.785895			0.432736	0.0303282			0.0574759	0.00341406			0.00273109	0.180362			0.507057
0.78447			0.556773	0.0282974			0.190603	0.00298575			0.000379571	0.184247			0.252245
0.815105			0.44696	0.12191			0.0810283	0.00254242			0.00343986	0.060443			0.468572
0.7763			0.487132	0.160345			0.128671	0.00129945			0.00148746	0.0620555			0.382709
0.815613			0.574957	0.108839			0.0361182	0.00149008			0.00146663	0.0740579			0.387458
0.787999			0.557286	0.129066			0.0334117	0.00323175			0.00470172	0.0797035			0.404601
0.801278			0.546947	0.123532			0.0389864	0.000401896			0.0032351	0.0747876			0.410832
0.782264			0.804519	0.0305992			0.112001	0.00256096			0.00364815	0.184576			0.0798326
0.868484			0.605083	0.0771551			0.0473015	0.0011182			0.00464701	0.0532424			0.342968
0.751941			0.485527	0.179483			0.0621662	0.00151884			0.00326981	0.0670568			0.449037
0.745107			0.524202	0.0629038			0.0519394	0.00180599			0.00329895	0.190183			0.420559
0.715599			0.501548	0.0141108			0.0733502	0.00367722			0.00306076	0.266613			0.422041
0.820842			0.490684	0.086873			0.0782847	0.00228929			0.00191899	0.0899959			0.429112
0.769987			0.532824	0.0692988			0.0502131	0.00323152			0.00146596	0.157483			0.415497
0.799997			0.565418	0.0826575			0.110374	0.0042511			0.00201979	0.113094			0.322188
0.830844			0.534137	0.110834			0.0553214	0.00245349			0.00237496	0.055868			0.408167
0.807055			0.52825	0.126749			0.171922	0.00110099			0.00151955	0.0650951			0.298308
0.839517			0.507085	0.069515			0.0674407	0.00404527			0.00162766	0.0869226			0.423847
0.83306			0.496163	0.0630855			0.0371708	0.00171936			0.00202777	0.102135			0.464638
0.836402			0.593971	0.0888529			0.028621	0.00235141			0.00226583	0.0723937			0.375142
0.714867			0.58023	0.131049			0.0371728	0.000757657			0.00266323	0.153326			0.379934
0.793875			0.457676	0.154147			0.047001	0.000257402			0.00300921	0.0517206			0.492313
0.805027			0.551633	0.122956			0.040692	0.00228935			0.00137123	0.0697279			0.406304
0.70677			0.477396	0.154402			0.0578934	0.000960978			0.00255707	0.137867			0.462153
0.784928			0.796085	0.0764217			0.0762464	0.00397233			0.00242752	0.134678			0.125241
0.798251			0.337909	0.13515			0.244281	0.00153938			0.018441	0.0650591			0.399369
0.793914			0.512752	0.123853			0.0893355	0.00163602			0.00161456	0.0805968			0.396298
0.813237			0.495277	0.113512			0.0288027	0.00302316			0.00183443	0.0702274			0.474086
0.750639			0.532945	0.110793			0.0316095	0.002372			0.00266905	0.136196			0.432777
0.809457			0.509682	0.0843659			0.0267532	0.00190669			0.00262477	0.10427			0.46094
0.843468			0.520133	0.082285			0.0371291	0.00173257			0.00424542	0.0725149			0.438492
0.778378			0.513491	0.116575			0.0392535	0.002973			0.00347087	0.102075			0.443785
0.743373			0.497827	0.198001			0.054749	0.00183631			0.00136147	0.0567895			0.446063
0.793825			0.486152	0.102633			0.0625296	0.00170767			0.00237743	0.101835			0.448941
0.844263			0.415619	0.0741406			0.0733663	0.0020391			0.00179577	0.0795569			0.509219
0.534227			0.549181	0.239621			0.0291989	0.0106815			0.00371692	0.21547			0.417903
0.803811			0.583394	0.0875749			0.0294438	0.00166344			0.00351854	0.106951			0.383643
0.807507			0.515716	0.040818			0.0833468	0.0021214			0.00114187	0.149554			0.399795
0.835442			0.528921	0.0923987			0.0339196	0.0024564			0.00347984	0.0697032			0.43368
0.706458			0.510405	0.187187			0.0516742	0.00143292			0.00200638	0.104922			0.435915
0.841041			0.50218	0.0961148			0.05426	0.00180831			0.00334171	0.061036			0.440219
0.731493			0.526054	0.0274523			0.0713404	0.00160265			0.00173485	0.239452			0.400871
0.530839			0.564942	0.191819			0.0379231	0.0445074			0.00257425	0.232835			0.394561
0.804187			0.534856	0.104323			0.0333	0.00373474			0.0027403	0.0877556			0.429104
0.760632			0.5451	0.112155			0.0406903	0.00311543			0.00307566	0.124098			0.411135
0.870656			0.574411	0.072672			0.0249569	0.00395745			0.00319358	0.0527144			0.397438
0.779031			0.579596	0.141177			0.0356534	0.00342585			0.00218	0.0763654			0.382571
0.851922			0.512267	0.0820068			0.193123	0.000154288			0.00163307	0.0659164			0.292978
0.79254			0.465587	0.12775			0.0449771	0.00191293			0.000359521	0.077797			0.489076
0.794786			0.518329	0.131949			0.0428151	0.00231831			0.00277965	0.0709461			0.436076
0.769921			0.512507	0.138161			0.045146	0.00215618			0.00428424	0.0897622			0.438063
0.833775			0.522749	0.102606			0.0547235	0.00257966			0.0046819	0.0610397			0.417846
0.865223			0.520185	0.0441464			0.0356336	0.00161226			0.00239419	0.0890181			0.441787
0.796134			0.482778	0.0517861			0.0881641	0.0029519			0.00105132	0.149128			0.428007
0.761788			0.625139	0.0335933			0.0204024	0.00202191			0.00337618	0.202597			0.351083
0.743314			0.543038	0.130921			0.0405417	0.00368918			0.00120143	0.122076			0.415219
0.768803			0.613269	0.129928			0.0397951	0.00246041			0.00187078	0.0988079			0.345065
0.717216			0.492417	0.208182			0.0641198	0.00127722			0.00290266	0.0733249			0.440561
0.801973			0.485056	0.0687387			0.0366054	0.00297889			0.00260123	0.12631			0.475737
0.794765			0.439412	0.122393			0.0477873	0.00201605			0.00251965	0.0808262			0.510281
0.756804			0.49765	0.120752			0.0303115	0.00174516			0.000829746	0.120698			0.471209
0.791658			0.474962	0.159816			0.0978495	0.0012255			0.00411614	0.0473003			0.423072
0.714718			0.513856	0.194033			0.0453412	0.00240895			0.00292526	0.0888402			0.437877
0.645421			0.551645	0.0166069			0.0570546	0.00375408			0.000768862	0.334218			0.390531
0.781118			0.55061	0.125164			0.0221908	0.00204809			0.00345371	0.0916695			0.423746
0.826425			0.500726	0.104871			0.0828831	0.00252778			0.000957585	0.0661765			0.415433
0.817312			0.516476	0.107943			0.0364252	0.00239125			0.00361448	0.0723541			0.443485
0.767178			0.661927	0.144136			0.0241863	0.000906695			0.00205602	0.0877797			0.311831
0.798151			0.406187	0.138654			0.132024	0.00214066			0.00362863	0.061054			0.45816
0.79466			0.452189	0.0911395			0.0751223	0.00187588			0.00278049	0.112325			0.469909
0.824541			0.536295	0.119223			0.0437022	0.00235368			0.00312549	0.0538825			0.416877
0.699663			0.474849	0.173933			0.266066	0.00151223			0.0003749	0.124892			0.25871
0.472541			0.5009	0.202684			0.0358136	0.000860685			0.00169441	0.323914			0.461592
0.640679			0.423021	0.0131414			0.0566401	0.00269808			0.00204388	0.343481			0.518295
0.812547			0.623645	0.107647			0.0302522	0.00341287			0.00280735	0.0763935			0.343295
0.817912			0.532511	0.111791			0.0756109	0.00228844			0.00235603	0.0680086			0.389522
0.804505			0.473003	0.119482			0.0250666	0.00147547			0.00281143	0.0745366			0.499119
0.775348			0.703003	0.110281			0.027671	0.00115192			0.00379361	0.113219			0.265533
0.73412			0.440139	0.132202			0.0437747	0.00398846			0.0020627	0.129689			0.514024
0.818366			0.577866	0.047842			0.0266413	0.00263059			0.00216446	0.131161			0.393328
0.765817			0.49323	0.0674762			0.0639195	0.00366651			0.00407244	0.16304			0.438778
0.776787			0.446987	0.100291			0.211656	0.00150398			0.00152237	0.121418			0.339834
0.756655			0.478179	0.13856			0.0382391	0.00325449			0.00234883	0.101531			0.481233
0.707107			0.554891	0.148824			0.136011	0.00112035			0.00135187	0.142949			0.307747
0.797476			0.542573	0.074338			0.0509906	0.00331191			0.0030843	0.124874			0.403352
0.61559			0.515362	0.154142			0.043092	0.00150649			0.00316698	0.228761			0.438379
0.766722			0.511383	0.128763			0.107917	0.00132295			0.00169253	0.103192			0.379007
0.857961			0.562831	0.0793096			0.0586664	0.0026756			0.00164144	0.0600542			0.376861
0.817976			0.503737	0.0581844			0.0462666	0.00259172			0.00373235	0.121248			0.446264
0.824287			0.496429	0.0960544			0.0359809	0.00266828			0.00159997	0.0769903			0.465991
0.802615			0.485507	0.0679561			0.0549682	0.00310762			0.00156452	0.126321			0.45796
0.820528			0.525088	0.0762201			0.0450745	0.00217248			0.00140031	0.101079			0.428437
0.687505			0.504564	0.0232179			0.0377621	0.00218489			0.00311057	0.287092			0.454563
0.776387			0.370947	0.126407			0.0746819	0.00258104			0.0014384	0.0946246			0.552933
0.806261			0.691831	0.129806			0.0324224	0.00254868			0.0015643	0.0613842			0.274182
0.837234			0.587334	0.0931779			0.0307674	0.00189495			0.00325693	0.0676926			0.378642
0.827971			0.555213	0.0364052			0.0408976	0.00401628			0.00236751	0.131607			0.401522
0.758631			0.666444	0.177241			0.065305	0.00140103			0.00298656	0.0627273			0.265264
0.777517			0.379013	0.140846			0.11575	0.00321738			0.00147819	0.0784199			0.503759
0.739106			0.516808	0.181091			0.024537	0.000160095			0.00228816	0.0796434			0.456367
0.720773			0.473222	0.0670074			0.10126	0.00152288			0.003293	0.210697			0.422225
0.67799			0.424719	0.251002			0.102405	0.000998467			0.00157669	0.0700093			0.471299
0.371794			0.381022	0.129056			0.10303	0.0419022			0.00150645	0.457248			0.514442
0.799208			0.534534	0.135556			0.0333097	0.00176787			0.00377444	0.0634678			0.428382
0.842301			0.490943	0.0661193			0.0407458	0.00175393			0.00162734	0.0898254			0.466684
0.826346			0.510678	0.0995622			0.0715187	0.00253188			0.000948441	0.0715603			0.416855
0.760012			0.505234	0.0550876			0.116443	0.00314789			0.00324444	0.181753			0.375078
0.7878			0.494285	0.0389028			0.19118	0.000817942			0.00118937	0.172479			0.313346
0.348335			0.558487	0.151143			0.0310867	0.0475012			0.00128048	0.453022			0.409146
0.812799			0.556304	0.0261488			0.0424473	0.00251025			0.00132572	0.158542			0.399923
0.751158			0.589025	0.0319431			0.020124	0.00220588			0.00395184	0.214693			0.386899
0.838074			0.519557	0.060339			0.0233674	0.0016617			0.003256	0.0999249			0.453819
0.833294			0.507283	0.09787			0.0449487	0.00162265			0.000976243	0.0672132			0.446792
0.664856			0.551046	0.0838118			0.0357657	0.00345363			0.00304867	0.247878			0.41014
0.671169			0.415161	0.152399			0.17252	0.00127741			0.000936282	0.175155			0.411382
0.80466			0.542889	0.124994			0.216098	0.0038298			0.00168563	0.0665163			0.239328
0.817764			0.565169	0.0590912			0.0190848	0.00384653			0.00238094	0.119298			0.413365
0.763369			0.559833	0.183074			0.0426369	0.00156066			0.00184056	0.0519965			0.39569
0.82071			0.482385	0.0765126			0.0434738	0.00201878			0.00184725	0.100759			0.472294
0.666543			0.47095	0.182893			0.0669286	0.000306438			0.00233113	0.150258			0.45979
0.821448			0.468971	0.0699244			0.0358495	0.00210075			0.00301737	0.106527			0.492162
0.794477			0.538476	0.151793			0.0435902	0.000918659			0.00262738	0.0528107			0.415306
0.796903			0.541355	0.0987479			0.0273424	0.00253362			0.0036534	0.101815			0.427649
0.7677			0.474197	0.123833			0.069618	0.00128346			0.00252963	0.107184			0.453655
0.730098			0.548618	0.0155883			0.0325664	0.000796727			0.00369924	0.253517			0.415116
0.784905			0.509945	0.132184			0.0324553	0.00208693			0.00229888	0.0808239			0.455301
0.804104			0.585176	0.109856			0.0232436	0.001716			0.00321173	0.0843239			0.388369
0.835459			0.45402	0.0774538			0.0666655	0.00348859			0.00130224	0.0835991			0.478012
0.799358			0.550949	0.119296			0.0247714	0.00110178			0.00149574	0.080244			0.422784
0.621149			0.517176	0.0438632			0.0430305	0.000746445			0.00100974	0.334242			0.438783
0.832537			0.590249	0.0877281			0.0324379	0.00232748			0.00426777	0.0774069			0.373045
0.803472			0.483919	0.126794			0.0453609	0.000831637			0.00136444	0.0689018			0.469355
0.756081			0.573138	0.0417254			0.0433704	0.00255228			0.00232121	0.199641			0.38117
0.792652			0.530925	0.0367063			0.0346982	0.00179273			0.00329313	0.168849			0.431084
0.85003			0.582945	0.0739687			0.0450165	0.00290488			0.00175119	0.0730967			0.370287
0.772965			0.475792	0.146134			0.121125	0.00170288			0.00125262	0.0791976			0.40183
0.716576			0.567381	0.0280314			0.0344992	0.00322886			0.00383613	0.252164			0.394284
0.832187			0.447124	0.0987052			0.0637997	0.00260424			0.00173655	0.0665037			0.48734
0.632976			0.521872	0.178096			0.0547737	0.00279397			0.00238785	0.186133			0.420967
0.80255			0.563867	0.121447			0.0388122	0.0023311			0.00277672	0.0736728			0.394544
0.823189			0.521756	0.0996942			0.0448511	0.00134289			0.00374513	0.0757736			0.429648
0.760082			0.505329	0.110759			0.0313983	0.00156418			0.00364074	0.127594			0.459632
0.806407			0.511416	0.0596458			0.0360364	0.00426418			0.00168957	0.129683			0.450858
0.818746			0.484605	0.0496464			0.0478133	0.00113012			0.000915069	0.130477			0.466666
0.827594			0.454691	0.072126			0.0564225	0.00210406			0.00210846	0.0981756			0.486778
0.845577			0.55992	0.0754795			0.0781386	0.00152892			0.00165098	0.0774147			0.36029
0.803244			0.498549	0.0925962			0.0662282	0.00300051			0.0012038	0.101159			0.434019
0.779422			0.588994	0.0316479			0.0294586	0.00261359			0.00244445	0.186316			0.379103
0.822607			0.551333	0.107853			0.045136	0.00342167			0.00221239	0.0661182			0.401318
0.827126			0.520715	0.108711			0.0794982	0.00162057			0.00123592	0.0625422			0.398551
0.823265			0.53883	0.10903			0.0322713	0.00201274			0.00187749	0.0656918			0.427022
0.807076			0.700958	0.0919365			0.020229	0.00227264			0.00427343	0.0987149			0.274539
0.555216			0.558663	0.0261451			0.0407868	0.00310881			0.00225974	0.41553			0.398291
0.797611			0.522537	0.0629707			0.0420812	0.00302083			0.00328953	0.136397			0.432093
0.768653			0.58684	0.158486			0.0226679	0.00216674			0.0043755	0.0706943			0.386116
0.826128			0.5183	0.0444692			0.0296392	0.00399713			0.00341632	0.125405			0.448645
0.822611			0.531645	0.0422756			0.0245022	0.00212277			0.00265152	0.13299			0.441202
0.792971			0.536471	0.108952			0.0281535	0.00328861			0.00279635	0.0947883			0.432579
0.843556			0.513896	0.0676243			0.0903105	0.00150102			0.00199621	0.0873184			0.393797
0.826716			0.462073	0.109824			0.0682549	0.00187956			0.000879252	0.0615796			0.468793
0.638649			0.421574	0.0204469			0.0771852	0.00221936			0.00204948	0.338685			0.499191
0.739621			0.505249	0.0623591			0.0697618	0.000915584			0.00140175	0.197104			0.423588
0.841328			0.509738	0.0538661			0.0253694	0.00243101			0.00371515	0.102375			0.461177
0.817625			0.564583	0.0956391			0.0554789	0.00109806			0.00261027	0.085638			0.377328
0.700539			0.463426	0.124212			0.0595985	0.00306009			0.00192659	0.172189			0.475049
0.810249			0.528134	0.112856			0.0335471	0.00174812			0.0034728	0.0751471			0.434846
0.840801			0.576735	0.0745965			0.0414249	0.00210285			0.00355927	0.0824998			0.378281
0.813063			0.474938	0.117608			0.0856276	0.00188109			0.000309814	0.0674486			0.439125
0.798753			0.501994	0.0935489			0.0258912	0.00315971			0.00218501	0.104539			0.46993
0.837566			0.486222	0.0502798			0.0435033	0.00280054			0.0042912	0.109353			0.465984
0.802053			0.54612	0.0277392			0.0444591	0.00256732			0.00298773	0.167641			0.406433
0.776968			0.57044	0.116112			0.0347598	0.00118323			0.00179065	0.105737			0.39301
0.791611			0.472309	0.103477			0.0702214	0.00325072			0.000703268	0.101661			0.456767
0.650704			0.496352	0.0454341			0.0401719	0.00276173			0.00219336	0.3011			0.461282
0.802564			0.49299	0.0476287			0.0392982	0.00327359			0.00339894	0.146533			0.464313
0.761143			0.565728	0.0215691			0.0627885	0.00177826			0.00180834	0.215509			0.369675
0.808101			0.534766	0.0647414			0.0290811	0.00349912			0.00483571	0.123658			0.431317
0.792163			0.447823	0.136704			0.263437	0.00250668			0.00391347	0.0686258			0.284827
0.581934			0.638284	0.0257026			0.0259639	0.0030165			0.00263358	0.389347			0.333118
0.859037			0.442359	0.0783955			0.0424118	0.00319806			0.0024955	0.0593691			0.512733
0.839792			0.576825	0.0955585			0.0222541	0.00113587			0.0035257	0.0635141			0.397395
0.816025			0.433257	0.126971			0.0590091	0.00114239			0.00173718	0.0558614			0.505997
0.844074			0.44522	0.0898271			0.11645	0.000341615			0.00276631	0.0657569			0.435564
0.834554			0.559833	0.0825283			0.0380899	0.00126954			0.00244334	0.0816486			0.399634
0.745661			0.573231	0.0549832			0.0251067	0.00206589			0.00384572	0.19729			0.397816
0.836404			0.521891	0.0949141			0.031271	0.00195759			0.00213306	0.0667246			0.444704
0.760424			0.406726	0.0507693			0.183545	0.00277485			0.00164125	0.186032			0.408087
0.846817			0.505887	0.0520979			0.0397411	0.00251613			0.00264908	0.0985692			0.451722
0.437115			0.453719	0.17028			0.100213	0.0553353			0.00062817	0.337269			0.445439
0.797065			0.491002	0.13325			0.0688073	0.00340626			0.00173206	0.0662787			0.438459
0.805894			0.574792	0.129703			0.0291701	0.00131449			0.00311016	0.0630881			0.392927
0.759432			0.47835	0.0972062			0.063278	0.0013603			0.000905158	0.142002			0.457467
0.745168			0.470004	0.0289203			0.065206	0.00340892			0.00311929	0.222503			0.461671
0.797606			0.559286	0.0682309			0.0235114	0.00184054			0.00248872	0.132322			0.414714
0.579851			0.540654	0.0331693			0.0496612	0.00321549			0.00247648	0.383764			0.407208
0.829395			0.520922	0.100353			0.0504542	0.00228944			0.00238846	0.0679634			0.426235
0.827583			0.501864	0.11164			0.106797	0.00260531			0.00170564	0.0581716			0.389634
0.70764			0.531827	0.195096			0.024561	0.00104504			0.00222289	0.0962198			0.441389
0.824934			0.46505	0.0840832			0.0843947	0.00279547			0.00122326	0.0881873			0.449332
0.716205			0.453025	0.0109723			0.0596589	0.00348438			0.00121825	0.269339			0.486097
0.771195			0.445921	0.0244973			0.0463912	0.00333143			0.00225433	0.200977			0.505434
0.761356			0.538867	0.058688			0.0260474	0.00226722			0.00123449	0.177689			0.433851
0.841207			0.517308	0.0773259			0.0359947	0.00363698			0.00207156	0.0778298			0.444626
0.708775			0.730854	0.0349561			0.0221697	0.00313452			0.00509551	0.253134			0.241881
0.706374			0.491902	0.19969			0.0773715	0.00114855			0.00122224	0.0927877			0.429504
0.765571			0.49379	0.151198			0.0277283	0.00172123			0.00261532	0.0815088			0.475866
0.809993			0.556911	0.0736315			0.0384376	0.00259877			0.00314271	0.113777			0.401508
0.79375			0.640766	0.132653			0.0394733	0.00225223			0.00322022	0.0713448			0.31654
0.596021			0.512333	0.0164939			0.0322253	0.00224317			0.0011337	0.385242			0.454308
0.769436			0.500896	0.142404			0.0797078	0.0022732			0.00256393	0.0858866			0.416833
0.861383			0.549343	0.0634367			0.0222392	0.00147754			0.00152742	0.073703			0.42689
0.798265			0.540395	0.048132			0.0395233	0.00440385			0.00215539	0.149199			0.417926
0.747867			0.545391	0.0454461			0.0658193	0.00188421			0.00155869	0.204803			0.387231
0.815425			0.570353	0.104947			0.0435513	0.00315621			0.00215479	0.0764717			0.383941
0.789402			0.645677	0.0382228			0.0485706	0.00223453			0.00268157	0.170141			0.303071
0.760219			0.514177	0.0179266			0.0437734	0.00357654			0.00523158	0.218278			0.436818
0.753814			0.527277	0.034771			0.0359737	0.00241324			0.0019974	0.209002			0.434752
0.687922			0.552689	0.104198			0.0319983	0.0378958			0.00242934	0.169984			0.412883
0.81039			0.492964	0.137147			0.0764007	0.00182136			0.00311132	0.050641			0.427524
0.820891			0.425459	0.123099			0.0818843	0.00281042			0.00140094	0.0531999			0.491256
0.795365			0.559124	0.0496764			0.0278697	0.00465794			0.00211913	0.150301			0.410887
0.749135			0.482892	0.0130176			0.0356241	0.00311311			0.0012781	0.234734			0.480205
0.862676			0.517033	0.0822856			0.0426497	0.00200467			0.00177104	0.0530336			0.438547
0.823302			0.55059	0.0783368			0.0249961	0.00273063			0.00142327	0.0956309			0.422991
0.775137			0.616887	0.163701			0.0304407	0.0021247			0.0021478	0.0590365			0.350524
0.765277			0.543388	0.132191			0.0657038	0.00123839			0.00213587	0.101294			0.388772
0.781743			0.489607	0.149064			0.247758	0.00166206			0	0.0675313			0.262635
0.792171			0.434542	0.116008			0.140511	0.00271107			0.000485099	0.0891098			0.424461
0.817074			0.534951	0.0637272			0.0286812	0.00150701			0.00444286	0.117692			0.431925
0.791377			0.534168	0.135152			0.0873703	0.000985356			0.0031086	0.072486			0.375354
0.7174			0.599483	0.0502663			0.0393307	0.00157983			0.00228791	0.230754			0.358899
0.84092			0.544383	0.0701065			0.171803	0.00280038			0.00173052	0.0861734			0.282084
0.693291			0.553876	0.230257			0.0880629	0.000391502			0.00315684	0.0760604			0.354904
0.830436			0.531044	0.103251			0.0453298	0.00263406			0.0020789	0.0636793			0.421548
0.819635			0.521799	0.0958592			0.0394018	0.0020243			0.00228674	0.0824814			0.436512
0.688744			0.397314	0.0229089			0.219435	0.00217866			0.00221732	0.286169			0.381034
0.821107			0.461738	0.0365939			0.104176	0.00230531			0.00143214	0.139994			0.432654
0.821422			0.496164	0.111186			0.0366063	0.00298649			0.00254464	0.064405			0.464685
0.789782			0.5949	0.133411			0.0295672	0.00166217			0.00329128	0.0751454			0.372242
0.863725			0.511041	0.0407556			0.0396359	0.00226108			0.00333385	0.0932579			0.445989
0.770024			0.519405	0.0883688			0.0307417	0.00352591			0.00177679	0.138082			0.448077
0.754642			0.542036	0.168333			0.0330899	0.000216099			0.00199384	0.0768095			0.42288
0.762802			0.475269	0.152189			0.0654184	0.000822194			0.00166694	0.0841866			0.457646
0.781411			0.553969	0.0973915			0.0685292	0.00279155			0.00190116	0.118406			0.375601
0.80082			0.674003	0.111281			0.0188729	0.00169762			0.00127715	0.0862017			0.305847
0.788483			0.625922	0.0998687			0.0772368	0.000779855			0.00194845	0.110868			0.294893
0.748243			0.56259	0.169731			0.0573355	0.00196716			0.00406593	0.0800581			0.376008
0.8078			0.592841	0.0335782			0.0225884	0.00216744			0.00270633	0.156455			0.381865
0.837957			0.590138	0.0941483			0.0338379	0.00344871			0.00483502	0.0644464			0.371189
0.709906			0.496806	0.0241197			0.054625	0.00219826			0.00238481	0.263776			0.446184
0.696743			0.56669	0.0208267			0.0204205	0.00292479			0.00351544	0.279505			0.409374
0.793168			0.48423	0.0293003			0.142622	0.00253201			0.000352983	0.175			0.372795
0.785017			0.526115	0.0576232			0.0206404	0.00249632			0.00360933	0.154863			0.449636
0.824689			0.4432	0.09599			0.0543525	0.00250206			0.00288096	0.0768192			0.499566
0.813091			0.555202	0.123636			0.0393346	0.00261786			0.00326875	0.0606548			0.402194
0.834425			0.478869	0.0805978			0.0720515	0.00237704			0.00299541	0.0825998			0.446084
0.422299			0.426745	0.14501			0.10117	0.0523345			0.00157853	0.380356			0.470506
0.82435			0.652044	0.110165			0.0242197	0.00296578			0.00346301	0.0625197			0.320273
0.784623			0.514009	0.0554643			0.0849767	0.00363781			0.00222003	0.156275			0.398794
0.768374			0.402229	0.130568			0.178915	0.00296792			0.00257292	0.0980894			0.416283
0.78761			0.485246	0.133746			0.0512621	0.00350844			0.00298168	0.075136			0.46051
0.79265			0.477103	0.145097			0.044413	0.00127394			0.00266764	0.0609791			0.475817
0.800334			0.541205	0.0990498			0.0589347	0.0030389			0.00235499	0.0975769			0.397505
0.735628			0.341939	0.0296167			0.17398	0.00392597			0.0184847	0.230829			0.465596
0.764694			0.474897	0.0530885			0.0452816	0.00432833			0.00208046	0.177889			0.477741
0.792868			0.61764	0.128786			0.0246049	0.00122606			0.00181324	0.0771197			0.355941
0.793976			0.543746	0.130804			0.0520727	0.00119248			0.0033192	0.074028			0.400862
0.807629			0.532471	0.10243			0.1855	0.00165563			0.00092874	0.0882851			0.2811
0.733132			0.60722	0.158382			0.0415898	0.00272574			0.00198976	0.105761			0.3492
0.753708			0.43678	0.155612			0.0855809	0.00233275			0.00212666	0.0883477			0.475512
0.825621			0.533761	0.0984414			0.0451877	0.00185391			0.00226373	0.0740839			0.418788
0.810346			0.661718	0.0651958			0.026465	0.00195426			0.000581566	0.122504			0.311235
0.711006			0.441369	0.014915			0.0986522	0.00206949			0.00255364	0.27201			0.457426
0.802587			0.466985	0.0317355			0.0431875	0.00373221			0.00254645	0.161946			0.487281
0.787117			0.429264	0.120289			0.118902	0.00233431			0.00176865	0.0902595			0.450066
0.808958			0.545794	0.112321			0.0593445	0.00114161			0.00178004	0.0775796			0.393082
0.837567			0.546135	0.0451155			0.0496601	0.00317141			0.00211263	0.114146			0.402093
0.809164			0.505386	0.125788			0.0463171	0.00312067			0.00168281	0.0619269			0.446614
0.77425			0.562331	0.152296			0.0356154	0.00221609			0.00276028	0.0712385			0.399293
0.805084			0.343646	0.0735059			0.141821	0.0036304			0.000863264	0.11778			0.51367
0.588774			0.586015	0.254285			0.0291581	0.00107882			0.00205471	0.155862			0.382772
0.832404			0.510353	0.067757			0.055437	0.00114953			0.00297892	0.0986897			0.431231
0.827294			0.601892	0.0483864			0.033735	0.00201495			0.00304273	0.122304			0.36133
0.729736			0.513601	0.056941			0.0334754	0.00133981			0.00226414	0.211983			0.45066
0.818498			0.573291	0.107271			0.0278348	0.000723598			0.00282762	0.0735069			0.396047
0.769321			0.528792	0.0434629			0.0415566	0.00217437			0.00169264	0.185042			0.427959
0.799113			0.565156	0.094088			0.0281659	0.00171451			0.00408189	0.105084			0.402596
0.786104			0.435998	0.0655827			0.110042	0.00295857			0.00180217	0.145355			0.452158
0.667483			0.64915	0.178682			0.0287489	0.00141048			0.00119325	0.152425			0.320908
0.557187			0.604026	0.212226			0.0225808	0.038096			0.00391857	0.192491			0.369475
0.78699			0.507502	0.133995			0.0480069	0.00197381			0.000955468	0.0770413			0.443536
0.832355			0.499511	0.107757			0.0656104	0.00195271			0.00321286	0.0579353			0.431665
0.820272			0.539306	0.114999			0.0224066	0.0015531			0.00267323	0.0631762			0.435614
0.812999			0.517772	0.109376			0.0318171	0.00175811			0.00265067	0.0758673			0.447761
0.791002			0.423483	0.106265			0.0539733	0.0025685			0.00439268	0.100164			0.518151
0.645073			0.479887	0.220629			0.0586523	0.000240461			0.00217655	0.134057			0.459285
0.822405			0.471771	0.104912			0.0620587	0.00361082			0.00363842	0.069072			0.462532
0.812384			0.480916	0.0741884			0.0443624	0.00191049			0.00338735	0.111517			0.471334
0.708884			0.564425	0.025332			0.0235079	0.00188238			0.00473961	0.263901			0.407327
0.768923			0.613763	0.0790344			0.0296008	0.00297523			0.00324409	0.149067			0.353392
0.822626			0.577571	0.066468			0.0344892	0.00245103			0.00347428	0.108455			0.384465
0.79249			0.580024	0.130818			0.0183967	0.00144195			0.0033864	0.0752496			0.398193
0.495376			0.505559	0.184961			0.049736	0.0486339			0.00277868	0.27103			0.441926
0.785615			0.474136	0.130392			0.0512692	0.00326953			0.00130057	0.0807238			0.473294
0.792295			0.562449	0.129854			0.0400317	0.00290097			0.0035599	0.0749498			0.393959
0.82			0.474021	0.0951195			0.0672498	0.00163355			0.00255512	0.0832472			0.456174
0.817336			0.446026	0.112503			0.0646367	0.00184691			0.00129894	0.0683145			0.488038
0.543117			0.571103	0.079069			0.0239531	0.00266257			0.0045414	0.375152			0.400402
0.735869			0.634739	0.0505742			0.0215968	0.00210045			0.000714345	0.211456			0.34295
0.83877			0.566213	0.0791643			0.0488166	0.00235295			0.0023378	0.079713			0.382633
0.671858			0.533037	0.158758			0.0318687	0.0018849			0.0032931	0.167499			0.431801
0.79259			0.492435	0.083501			0.108762	0.00412674			0	0.119782			0.398803
0.805543			0.490606	0.116891			0.0873749	0.00177722			0.00332954	0.075789			0.41869
0.802935			0.388894	0.0363607			0.143384	0.00271906			0.00159012	0.157985			0.466132
0.67813			0.529568	0.0366595			0.0280311	0.000629598			0.000633459	0.284581			0.441768
0.753942			0.492063	0.169862			0.0487293	0.00132368			0.00253604	0.0748722			0.456671
0.851396			0.547793	0.0450919			0.04941	0.00219863			0.00520692	0.101313			0.39759
0.80304			0.44019	0.13811			0.0418909	0.00181449			0.00254471	0.0570358			0.515374
0.697141			0.490202	0.137994			0.0519668	0.0025543			0.00145025	0.162311			0.456381
0.801467			0.390787	0.0766396			0.11239	0.00210942			0.0016664	0.119784			0.495158
0.655824			0.564852	0.0182879			0.0446464	0.00215099			0.00224548	0.323737			0.388256
0.799615			0.518443	0.109168			0.0602534	0.00105696			0.000898416	0.0901603			0.420405
0.836142			0.525069	0.0943964			0.0444687	0.00162189			0.00202062	0.06784			0.428442
0.788984			0.61597	0.0254088			0.249822	0.00267098			0.000814054	0.182936			0.133393
0.470409			0.500985	0.14303			0.0460431	0.00174602			0.0019531	0.384815			0.451019
0.710111			0.495684	0.168336			0.0555764	0.00327145			0.00139587	0.118282			0.447344
0.843693			0.584946	0.0605247			0.115493	0.00367146			0.00314024	0.092111			0.296421
0.527657			0.500592	0.120674			0.0463655	0.00181578			0.00303047	0.349853			0.450012
0.615763			0.534495	0.12201			0.027384	0.000805112			0.00204339	0.261422			0.436078
0.761449			0.500005	0.0256717			0.0641744	0.00479734			0.00300446	0.208082			0.432816
0.803692			0.455405	0.110111			0.0835944	0.00313831			0.00223719	0.083059			0.458763
0.763862			0.646426	0.106508			0.0273303	0.00267196			0.00377761	0.126958			0.322466
0.782022			0.548133	0.137371			0.0315835	0.00140051			0.00126106	0.0792065			0.419022
0.807351			0.477574	0.130534			0.0885667	0.00225633			0.00193619	0.0598585			0.431923
0.858218			0.490685	0.0881928			0.0627328	0.00422155			0.00299089	0.0493678			0.443591
0.442115			0.57482	0.210429			0.0518	0.0512046			0.00214835	0.296251			0.371232
0.809582			0.603154	0.0553269			0.0241034	0.00293636			0.00118537	0.132155			0.371557
0.829173			0.50659	0.0611474			0.0579964	0.00341636			0.00296329	0.106264			0.43245
0.828248			0.505793	0.0671247			0.0458896	0.00243952			0.00313254	0.102187			0.445185
0.824541			0.572559	0.0862613			0.0296547	0.00214119			0.00452275	0.0870562			0.393263
0.832784			0.464119	0.0868637			0.135103	0.00415905			0.000429278	0.0761928			0.400349
0.683419			0.555061	0.203558			0.0550055	0.00041143			0.00259694	0.112612			0.387337
0.441242			0.498575	0.217799			0.0347101	0.0356589			0.00400472	0.3053			0.46271
0.764326			0.495614	0.145879			0.0434451	0.00188256			0.00150543	0.0879117			0.459436
0.772034			0.605796	0.0682522			0.0308474	0.00279591			0.00342803	0.156918			0.359928
0.822856			0.385213	0.110037			0.0623714	0.00244094			0.0025766	0.0646658			0.549839
0.783428			0.42423	0.119517			0.0796737	0.000369088			0.00365164	0.0966867			0.492444
0.806238			0.552652	0.113137			0.0238214	0.00134548			0.00394083	0.0792801			0.419586
0.787105			0.502136	0.140173			0.0438366	0.000579762			0.00153932	0.0721431			0.452488
0.807388			0.44962	0.132324			0.0488132	0.00108838			0.0026284	0.0591998			0.498938
0.848533			0.320447	0.0622577			0.280447	0.00169435			0.0143056	0.0875154			0.384801
0.718082			0.479223	0.202529			0.101932	0.00203049			0.00227334	0.0773591			0.416571
0.588126			0.52299	0.124468			0.033248	0.00163833			0.00232141	0.285768			0.441441
0.693218			0.622439	0.0201079			0.0236472	0.00228393			0.00189982	0.28439			0.352014
0.769362			0.475621	0.102061			0.081233	0.00274653			0.00140022	0.12583			0.441745
0.818777			0.515256	0.111899			0.0629336	0.00305219			0.000685698	0.0662712			0.421125
0.854514			0.54279	0.0880102			0.0396087	0.00236285			0.00284311	0.0551128			0.414758
0.779383			0.475614	0.0917197			0.0656983	0.00165879			0.00165216	0.127238			0.457035
0.810951			0.536061	0.0627188			0.0701593	0.00257267			0.00250158	0.123758			0.391279
0.803363			0.500572	0.0943445			0.0328071	0.00137197			0.00156807	0.100921			0.465052
0.783663			0.543431	0.158764			0.0263566	0.0019425			0.00344863	0.055631			0.426763
0.842585			0.544995	0.0379609			0.0247148	0.00415388			0.00359144	0.1153			0.426699
0.814121			0.578322	0.100809			0.0343646	0.00391474			0.00181085	0.0811557			0.385503
0.836452			0.500903	0.0812293			0.0496701	0.00188863			0.00198815	0.0804304			0.447439
0.792666			0.47308	0.14582			0.0836138	0.00115534			0.00143294	0.0603585			0.441874
0.743672			0.496751	0.186321			0.0580655	0.00108803			0.00042348	0.0689181			0.44476
0.781921			0.580583	0.127904			0.0284763	0.00202214			0.0030864	0.088153			0.387854
0.780209			0.55253	0.148787			0.0337313	0.0024204			0.00299956	0.0685833			0.410739
0.781241			0.597006	0.0272604			0.0199558	0.00398178			0.000998781	0.187517			0.382039
0.782442			0.566591	0.118218			0.0938789	0.00134352			0.00245381	0.0979966			0.337076
0.81069			0.429303	0.102997			0.0509339	0.00271834			0.00199297	0.0835945			0.51777
0.491227			0.560234	0.219944			0.0491993	0.00410525			0.000340554	0.284724			0.390226
0.822248			0.54934	0.0714793			0.0295436	0.00364437			0.00425116	0.102629			0.416865
0.784934			0.400559	0.1539			0.103306	0.00306102			0.00263638	0.0581056			0.493499
0.839347			0.482836	0.0282274			0.0723033	0.00264321			0.00386994	0.129782			0.440991
0.756951			0.50845	0.00861756			0.0411514	0.00437597			0.00223228	0.230055			0.448166
0.793829			0.496687	0.126603			0.0638773	0.000557663			0.000973673	0.0790111			0.438462
0.855191			0.535044	0.0831214			0.026988	0.00215218			0.00270834	0.0595351			0.43526
0.837775			0.467582	0.0795548			0.0936445	0.00229463			0.00255679	0.0803751			0.436216
0.8177			0.46134	0.0635318			0.0985457	0.00221453			0.00131911	0.116554			0.438795
0.790722			0.49274	0.129797			0.0356877	0.00231379			0.00358686	0.0771678			0.467985
0.830211			0.543272	0.0465849			0.046073	0.00202601			0.000785542	0.121178			0.409869
0.75635			0.513232	0.154377			0.0243854	0.00162291			0.00103169	0.0876504			0.461351
0.786094			0.515089	0.120322			0.0503961	0.00144141			0.00355325	0.0921426			0.430962
0.773722			0.497417	0.137698			0.0864591	0.00196838			0.00269607	0.0866119			0.413428
0.794839			0.460343	0.12006			0.0505857	0.00138358			0.00246373	0.0837175			0.486607
0.741114			0.477551	0.140422			0.0864083	0.00253521			0.00348582	0.115928			0.432555
0.775193			0.524917	0.15783			0.0491993	0.00200227			0.00318953	0.064975			0.422695
0.822716			0.547458	0.0930066			0.0737211	0.000935982			0.00159816	0.083341			0.377222
0.761467			0.484614	0.127611			0.0376516	0.00268395			0.000783514	0.108237			0.476951
0.818002			0.484523	0.0725862			0.0815095	0.00299603			0.00173702	0.106416			0.43223
0.795029			0.46741	0.118893			0.053643	0.00353363			0.00178498	0.0825437			0.477162
0.725119			0.502753	0.0386507			0.0297441	0.00420809			0.00269244	0.232022			0.46481
0.819568			0.628884	0.0793435			0.0406709	0.000917599			0.00176692	0.100171			0.328678
0.831269			0.475916	0.0869179			0.124394	0.00225946			0.0036044	0.0795535			0.396086
0.834283			0.523299	0.0299144			0.0349474	0.00217382			0.00264152	0.133629			0.439113
0.817734			0.506967	0.0974713			0.0338814	0.00249168			0.00222994	0.0823031			0.456921
0.743011			0.663729	0.170697			0.0349622	0.00101679			0.00197258	0.0852754			0.299336
0.612733			0.640792	0.168731			0.107051	0.0021825			0.000529766	0.216353			0.251627
0.79286			0.572453	0.0431531			0.0170497	0.00372143			0.00476915	0.160266			0.405728
0.544281			0.600968	0.0370625			0.107575	0.00148656			0.00189546	0.41717			0.289561
0.810146			0.448454	0.0988035			0.0981894	0.00157166			0.00111903	0.0894793			0.452237
0.785633			0.515551	0.134437			0.0467191	0.00213916			0.00304083	0.0777905			0.434689
0.79381			0.487705	0.124249			0.142654	0.00123441			0.000145398	0.0807069			0.369495
0.613586			0.528726	0.0155758			0.0325137	0.00308028			0.00365591	0.367758			0.435104
0.858639			0.517528	0.0903241			0.0611546	0.00225561			0.00307721	0.0487809			0.418241
0.788062			0.516906	0.117862			0.0429344	0.00214867			0.00297361	0.0919273			0.437186
0.817894			0.569448	0.0760962			0.0335133	0.000969495			0.00421249	0.105041			0.392826
0.839868			0.551407	0.104789			0.0327811	0.0023855			0.00273359	0.0529574			0.413078
0.777437			0.452859	0.157049			0.0407647	0.00186353			0.00187618	0.0636507			0.504501
0.830122			0.5884	0.07344			0.217878	0.00254539			0.0053943	0.0938926			0.188328
0.759952			0.4833	0.152461			0.0259159	0.00206969			0.00394668	0.085518			0.486837
0.786818			0.522001	0.151278			0.0331848	0.00281615			0.00233609	0.0590879			0.442478
0.800285			0.532205	0.0991176			0.0730661	0.00227757			0.00225515	0.0983201			0.392474
0.813522			0.517549	0.112074			0.0323484	0.00171168			0.0018375	0.0726922			0.448265
0.703339			0.46902	0.0311251			0.262249	0.00399148			0.000877249	0.261544			0.267854
0.68224			0.488067	0.109422			0.0396876	0.00174952			0.00322946	0.206589			0.469016
0.810835			0.524329	0.10067			0.0893958	0.00271653			0.00274547	0.0857782			0.38353
0.797495			0.557146	0.113309			0.0276422	0.00169351			0.00356532	0.0875024			0.411646
0.680949			0.496761	0.110549			0.0572479	0.00272178			0.00246446	0.20578			0.443526
0.596022			0.566502	0.106189			0.0389554	0.000303707			0.00251436	0.297485			0.392029
0.722531			0.476529	0.0139578			0.0634244	0.00306702			0.000576798	0.260445			0.45947
0.841628			0.434902	0.0934145			0.0782214	0.00195617			0.00143235	0.0630011			0.485445
0.808264			0.513215	0.114569			0.0371637	0.00324702			0.00275657	0.07392			0.446865
0.83305			0.518158	0.0746744			0.04386	0.00398145			0.00107178	0.0882941			0.43691
0.651924			0.478996	0.167491			0.0828862	0.000333788			0.00278458	0.180251			0.435333
0.722203			0.58502	0.154091			0.0407575	0.000570702			0.00248221	0.123136			0.37174
0.800794			0.5853	0.125186			0.0416464	0.00276805			0.000975476	0.0712515			0.372078
0.660705			0.516228	0.163606			0.0637076	0.00247572			0.00301693	0.173213			0.417048
0.692704			0.514234	0.199395			0.0612979	0.00175626			0.00355848	0.106145			0.42091
0.817852			0.514585	0.0973396			0.040745	0.00216302			0.00328416	0.0826459			0.441386
0.819068			0.559041	0.107628			0.0424594	0			0.00299959	0.0733031			0.3955
0.838127			0.496975	0.0966997			0.0561731	0.00222855			0.0017665	0.0629449			0.445086
0.772756			0.511844	0.098236			0.0659331	0.00193376			0.00232184	0.127074			0.419901
0.793563			0.425196	0.0927734			0.0577735	0.0029412			0.000932837	0.110722			0.516098
0.868963			0.58261	0.0329198			0.0325195	0.00167621			0.00390556	0.0964407			0.380965
0.488566			0.487804	0.192112			0.0427159	0.0452217			0.00233167	0.274101			0.467149
0.823567			0.474048	0.0852371			0.0568292	0.00128686			0.0022473	0.0899091			0.466875
0.817666			0.649889	0.0890978			0.0238243	0.00195946			0.00355553	0.0912763			0.322731
0.711391			0.549587	0.117827			0.041887	0.00356544			0.0034603	0.167216			0.405065
0.811934			0.578121	0.0443752			0.0451857	0.00265281			0.00263781	0.141038			0.374056
0.803576			0.527601	0.133826			0.0321992	0.00162358			0.00169616	0.0609746			0.438503
0.756136			0.661547	0.167113			0.027357	0.000972948			0.00200344	0.0757776			0.309092
0.867478			0.531857	0.0651467			0.0532701	0.00313657			0.000902943	0.0642387			0.41397
0.832224			0.570703	0.0715397			0.0248318	0.00361764			0.00281855	0.0926186			0.401646
0.794977			0.530079	0.0521196			0.0462624	0.00316578			0.00201257	0.149738			0.421646
0.836916			0.548167	0.0708677			0.0374757	0.00196153			0.00169536	0.0902551			0.412662
0.790372			0.543681	0.140692			0.033862	0.00145736			0.00245064	0.0674785			0.420006
0.792393			0.526107	0.131538			0.0467605	0.00100381			0.000891385	0.0750651			0.426241
0.565975			0.370738	0.246397			0.11885	0.0292027			0.00169484	0.158425			0.508718
0.841842			0.376426	0.0801043			0.233105	0.00348333			0.00201803	0.07457			0.38845
0.818505			0.497635	0.109119			0.0311029	0.0016253			0.00169227	0.0707504			0.46957
0.849613			0.503149	0.0794432			0.0322932	0.00301517			0.00293668	0.0679288			0.461621
0.794417			0.577948	0.110543			0.0227191	0.00259372			0.000852074	0.0924467			0.398481
0.577172			0.522882	0.0381692			0.0255028	0.00323463			0.00202831	0.381424			0.449587
0.790493			0.461316	0.129069			0.0724725	0.000959182			0.00110186	0.079479			0.465109
0.803696			0.545323	0.0638894			0.0285576	0.00169826			0.00279522	0.130716			0.423324
0.822293			0.527946	0.097695			0.0441441	0.00330465			0.00341452	0.0767074			0.424495
0.792426			0.471175	0.0535558			0.0399756	0.00338836			0.00106953	0.150629			0.48778
0.773016			0.480349	0.124262			0.0413918	0.00154666			0.0029846	0.101176			0.475275
0.793693			0.527535	0.147501			0.0453951	0.00361874			0.00255826	0.0551874			0.424511
0.774613			0.752473	0.171893			0.020171	0.00153204			0.00284978	0.0519611			0.224506
0.823557			0.573444	0.0882634			0.0750827	0.00326765			0.00469149	0.0849119			0.346782
0.850277			0.447976	0.0802405			0.0291569	0.00230411			0.00242559	0.0671781			0.520441
0.815877			0.510391	0.1154			0.0508826	0.00213194			0.00339529	0.0665916			0.435331
0.751591			0.476212	0.180832			0.126609	0.00159617			0.00255454	0.0659806			0.394624
0.761483			0.480778	0.159059			0.214201	0.00240862			0.00022281	0.0770489			0.304798
0.769666			0.591836	0.120304			0.0425455	0.000431145			0.00133156	0.109599			0.364287
0.771768			0.532281	0.0556021			0.0376866	0.00214884			0.00299436	0.170481			0.427038
0.748629			0.480186	0.0502529			0.0418787	0.0020405			0.00267078	0.199078			0.475265
0.812386			0.506013	0.0509931			0.181289	0.00112592			0.000418417	0.135495			0.312279
0.82564			0.468572	0.0952258			0.0318636	0.00326124			0.00282726	0.0758727			0.496737
0.830272			0.497117	0.0825394			0.0478439	0.00375626			0.00387239	0.0834327			0.451167
0.789849			0.516927	0.110635			0.0185398	0.00429491			0.00335999	0.0952209			0.461173
0.739299			0.477488	0.169115			0.090225	0.00181485			0.00137882	0.0897711			0.430909
0.798517			0.526699	0.0405376			0.0333236	0.0023641			0.00223693	0.158581			0.43774
0.720031			0.510531	0.187921			0.0493729	0.00200469			0.00251002	0.090043			0.437586
0.830385			0.603091	0.0859032			0.0230343	0.00204233			0.00401189	0.0816696			0.369863
0.845756			0.537516	0.0883118			0.0182115	0.0018274			0.00402492	0.0641044			0.440248
0.819617			0.582101	0.0653403			0.0252359	0.00416535			0.00210205	0.110877			0.390561
0.809562			0.574216	0.13941			0.0469559	0.000665279			0.00172281	0.0503627			0.377106
0.733656			0.451337	0.0343191			0.0713006	0.00189804			0.00308835	0.230127			0.474274
0.75696			0.544023	0.156112			0.0504307	0.00197554			0.00209146	0.0849523			0.403455
0.777499			0.524824	0.123382			0.0458909	0.00126513			0.00116	0.0978546			0.428125
0.804852			0.533506	0.100313			0.0376003	0.00286455			0.00149773	0.0919705			0.427396
0.824276			0.522607	0.0999068			0.0559843	0.00401586			0.00229105	0.0718011			0.419118
0.661402			0.484435	0.145511			0.0368641	0.0108672			0.00217198	0.182219			0.476529
0.829033			0.549567	0.112468			0.0253467	0.00182731			0.00450477	0.0566717			0.420582
0.812071			0.522127	0.116812			0.0478967	0.00222899			0.00182216	0.0688875			0.428154
0.820318			0.534888	0.0915754			0.0588982	0.00227735			0.00144984	0.0858289			0.404764
0.810278			0.581803	0.101628			0.0213672	0.00151843			0.00336409	0.0865756			0.393465
0.811963			0.568178	0.13011			0.0191216	0.000496712			0.00239002	0.0574309			0.41031
0.768943			0.551413	0.0557792			0.0617154	0.0035069			0.00375936	0.171771			0.383112
0.806995			0.42024	0.0896548			0.0678668	0.000906418			0.00277749	0.102444			0.509115
0.815831			0.51864	0.108813			0.0598685	0.00132513			0.00132003	0.0740303			0.420171
0.771056			0.611911	0.134498			0.141531	0.000836448			0.00201295	0.0936092			0.244545
0.737638			0.45583	0.0233459			0.0846954	0.00211933			0.00185532	0.236896			0.457619
0.777762			0.667182	0.0768767			0.021022	0.002013			0.00251485	0.143348			0.309281
0.680738			0.499151	0.0129025			0.0455422	0.00357148			0.00227865	0.302788			0.453028
0.807941			0.60843	0.0300554			0.0345214	0.0032968			0.000887499	0.158706			0.356161
0.839538			0.339027	0.090716			0.299383	0.000737552			0.0084095	0.069008			0.35318
0.829505			0.533351	0.0822307			0.0704814	0.00238674			0.00143446	0.0858774			0.394733
0.775025			0.541214	0.136164			0.0406083	0.00384724			0.000959681	0.0849632			0.417218
0.83742			0.574234	0.0888426			0.0236836	0.00226093			0.000594847	0.0714766			0.401488
0.783326			0.493984	0.137722			0.0471308	0.00149139			0.00182297	0.0774611			0.457063
0.792366			0.396197	0.0277452			0.237699	0.00330466			0.000855653	0.176584			0.365249
0.831463			0.46939	0.0721967			0.0257116	0.00196118			0.00301994	0.0943791			0.501878
0.791521			0.469785	0.148146			0.0658641	0.000743393			0.0040415	0.0595895			0.46031
0.823393			0.622524	0.10135			0.0280624	0.00307974			0.00258909	0.0721775			0.346825
0.758869			0.517281	0.105549			0.0345504	0.001459			0.00306016	0.134122			0.445108
0.751379			0.544421	0.164824			0.0301265	0.00195414			0.001751	0.0818424			0.423701
0.769249			0.500831	0.133673			0.0382494	0.00196459			0.00225687	0.095113			0.458663
0.71764			0.539935	0.170898			0.0461837	0.00248677			0.00293859	0.108975			0.410943
0.77579			0.523606	0.16808			0.045325	0.000912924			0.00325355	0.0552173			0.427815
0.784914			0.525871	0.111875			0.0341259	0.00200631			0.0041627	0.101205			0.43584
0.802983			0.516071	0.115321			0.0395833	0.00185361			0.00200791	0.0798424			0.442338
0.849914			0.435843	0.0712445			0.0657829	0.00271792			0.00347003	0.0761233			0.494904
0.83226			0.526607	0.0512472			0.0400936	0.00073184			0.00203018	0.115761			0.43127
0.695698			0.60912	0.018424			0.175626	0.00215273			0.00109849	0.283725			0.214156
0.842217			0.516277	0.092321			0.0323659	0.0021027			0.00276741	0.0633597			0.448589
0.848612			0.559136	0.0988557			0.0238151	0.00216931			0.00431743	0.0503628			0.412732
0.826584			0.464738	0.0501278			0.128275	0.00231296			0.00155249	0.120976			0.405434
0.742804			0.552387	0.0457284			0.0364472	0.00354234			0.00320345	0.207925			0.407962
0.841559			0.408392	0.0577009			0.0954688	0.00273974			0.00270885	0.0980007			0.493431
0.71586			0.488992	0.0170236			0.0588772	0.00426095			0.00148719	0.262855			0.450643
0.829123			0.464478	0.0767796			0.0756911	0.00368801			0.00157524	0.0904092			0.458255
0.804995			0.591533	0.0983121			0.0280429	0.00297987			0.0023788	0.0937128			0.378045
0.833248			0.547229	0.0606404			0.0626447	0.00243978			0.000901795	0.103672			0.389225
0.844026			0.50269	0.0959949			0.0654218	0.00236372			0.00214543	0.0576156			0.429742
0.835888			0.59057	0.0910454			0.0460822	0.00369888			0.00316635	0.0693674			0.360181
0.742017			0.540546	0.194176			0.0528791	0.00265076			0.00271379	0.061156			0.403861
0.782796			0.567076	0.133949			0.0247098	0.0020394			0.00225241	0.0812165			0.405962
0.748695			0.450192	0.173214			0.123379	0.00151559			0.001871	0.0765749			0.424558
0.818927			0.512923	0.106613			0.0529447	0.0020457			0.00160564	0.0724141			0.432526
0.745358			0.526667	0.0665148			0.0566661	0.00291429			0.00312797	0.185213			0.413539
0.846636			0.417944	0.045756			0.0352671	0.00385859			0.00290834	0.103749			0.543881
0.811931			0.518377	0.0256914			0.0557677	0.00176404			0.00472168	0.160613			0.421134
0.800043			0.466491	0.131067			0.0793117	0.001714			0.00192573	0.0671759			0.452272
0.839413			0.513273	0.0732806			0.14127	0.00171442			0.00185192	0.0855925			0.343605
0.433836			0.584914	0.188072			0.023792	0.0419381			0.00223372	0.336154			0.389061
0.7988			0.467445	0.0461276			0.0466209	0.000214061			0.00170546	0.154858			0.484229
0.750813			0.509196	0.0287513			0.202058	0.00133486			0.0018679	0.219101			0.286879
0.821334			0.406757	0.0425103			0.0611837	0.00367022			0.000703063	0.132486			0.531356
0.808287			0.505115	0.0807295			0.0425243	0.00354528			0.00231711	0.107438			0.450043
0.707326			0.408299	0.0888818			0.139331	0.00325857			0.00230987	0.200534			0.450061
0.800794			0.472035	0.0521024			0.0426148	0.00212088			0.00440663	0.144983			0.480943
0.797174			0.524228	0.125222			0.0823712	0.00160562			0.000497817	0.0759983			0.392903
0.824384			0.568114	0.0628511			0.015804	0.00222853			0.00358788	0.110537			0.412494
0.80256			0.464068	0.0581632			0.0729521	0.00124135			0.00228903	0.138036			0.46069
0.788164			0.507832	0.141824			0.212821	0.00282154			0.00480018	0.0671905			0.274546
0.758994			0.555996	0.0399568			0.0470341	0.00281268			0.00109146	0.198237			0.395878
0.755525			0.542013	0.149736			0.0408313	0.00107365			0.000860515	0.0936653			0.416295
0.781262			0.449689	0.0658193			0.109391	0.00385933			0.00153403	0.14906			0.439386
0.768763			0.39887	0.133245			0.155495	0.00468821			0.00208619	0.093304			0.443548
0.656858			0.451776	0.0148278			0.0373147	0.00226403			0.00130597	0.32605			0.509603
0.69072			0.411124	0.159764			0.13127	0.00038755			0.00283604	0.149129			0.454769
0.858086			0.418485	0.0596086			0.0395173	0.00507095			0.00337301	0.0772347			0.538625
0.843586			0.495249	0.0812268			0.0371717	0.00321161			0.000942138	0.0719755			0.466638
0.846375			0.467853	0.0446505			0.0276663	0.00391727			0.00395647	0.105057			0.500524
0.825327			0.442285	0.0436364			0.0359047	0.00452456			0.0032789	0.126512			0.518531
0.783833			0.449386	0.146423			0.0531788	0.0017911			0.00183483	0.0679535			0.4956
0.831874			0.500638	0.0740566			0.059324	0.00222606			0.00208372	0.0918431			0.437954
0.817877			0.44622	0.0892427			0.0827175	0.00183894			0.00406851	0.0910417			0.466994
0.788651			0.436085	0.0300832			0.0863597	0.00265444			0.000680223	0.178611			0.476875
0.802617			0.619575	0.139368			0.0306482	0.00227125			0.00291764	0.0557432			0.346859
0.811879			0.314184	0.100476			0.267472	0.00260602			0.0108792	0.0850386			0.407465
0.763387			0.828071	0.155695			0.0673729	0.00155574			0.0021238	0.0793618			0.102433
0.828805			0.551682	0.0810188			0.046427	0.00211828			0.00232695	0.0880577			0.399564
0.778992			0.47307	0.0577474			0.0612656	0.00304525			0.00449751	0.160215			0.461167
0.723566			0.503654	0.022339			0.0343114	0.0016988			0.00240321	0.252396			0.459632
0.812815			0.437571	0.0313309			0.0601811	0.00356923			0.00232691	0.152285			0.499921
0.770859			0.443304	0.15192			0.0290444	0.00169625			0.00124166	0.075525			0.526409
0.709148			0.441372	0.0216748			0.0434264	0.00199224			0.00230196	0.267185			0.5129
0.818687			0.527653	0.12834			0.0381404	0.000515485			0.00207461	0.0524576			0.432132
0.834			0.383331	0.0367441			0.166317	0.00255911			0.000652238	0.126697			0.4497
0.842629			0.429998	0.0802461			0.0393547	0.00286298			0.00216369	0.074262			0.528484
0.750341			0.429024	0.0328185			0.0642079	0.00354867			0.00303156	0.213291			0.503736
0.69618			0.491712	0.0191318			0.0470616	0.00234675			0.00130218	0.282341			0.459924
0.784331			0.586329	0.141223			0.177178	0.00120723			0.00946593	0.0732388			0.227027
0.720859			0.441968	0.0907579			0.0807902	0.00181669			0.00440128	0.186567			0.47284
0.818334			0.513738	0.0887627			0.0363386	0.00254715			0.000983479	0.090356			0.44894
0.724999			0.570836	0.0181123			0.0365968	0.00383367			0.00261828	0.253055			0.389949
0.789376			0.451991	0.119177			0.0635719	0.00392156			0.00170779	0.087526			0.482729
0.782681			0.493552	0.15537			0.0628324	0.00210008			0.00320121	0.0598487			0.440414
0.795451			0.499022	0.136251			0.035159	0.0039802			0.00206102	0.0643181			0.463758
0.855799			0.428879	0.0388589			0.0653038	0.0030049			0.000831876	0.102337			0.504986
0.741807			0.414459	0.0440808			0.073959	0.00384658			0.0018409	0.210266			0.509741
0.845222			0.398249	0.0573525			0.0721333	0.0017039			0.00241853	0.095722			0.527199
0.598305			0.435037	0.0282345			0.0446785	0.00343911			0.00190728	0.370022			0.518378
0.809514			0.496013	0.105454			0.0650258	0.00255277			0.00212578	0.0824786			0.436835
0.827432			0.489998	0.0791604			0.068929	0.00136017			0.00195009	0.0920476			0.439123
0.798025			0.525681	0.0536432			0.0250954	0.00201579			0.0022893	0.146316			0.446934
0.834592			0.471865	0.0906103			0.0325801	0.000675793			0.00323882	0.0741216			0.492316
0.802201			0.451256	0.105504			0.139209	0.0022694			0	0.0900251			0.409535
0.81893			0.489598	0.099632			0.0499745	0.00223383			0.000627896	0.0792038			0.459799
0.780992			0.468006	0.0962408			0.059554	0.00203799			0.00213642	0.120729			0.470303
0.788877			0.48159	0.0836228			0.0680931	0.00151076			0.00154731	0.12599			0.448769
0.824061			0.483663	0.0789416			0.204733	0.00269937			0.0010002	0.0942979			0.310604
0.79			0.412382	0.0426739			0.0419449	0.00276081			0.00175159	0.164565			0.543922
0.774375			0.50181	0.136917			0.0425862	0.00228268			0.000943815	0.0864261			0.45466
0.802165			0.782078	0.0758518			0.100032	0.00352984			0.00138457	0.118454			0.116505
0.804038			0.447006	0.114678			0.0358121	0.00181046			0.00126881	0.0794741			0.515914
0.716098			0.574376	0.0600354			0.0948898	0.00311858			0.00311947	0.220748			0.327615
0.765518			0.549163	0.115667			0.0778672	0.00269153			0.00127899	0.116124			0.371691
0.760653			0.406163	0.177146			0.0394359	0.00167681			0.00138042	0.0605248			0.55302
0.781239			0.51134	0.0298531			0.0796181	0.00140036			0.00323685	0.187508			0.405805
0.768361			0.534253	0.089489			0.0355289	0.00315349			0.00306555	0.138996			0.427153
0.767002			0.484367	0.0784999			0.0675032	0.00263854			0.00266316	0.15186			0.445467
0.808282			0.576003	0.0644177			0.0409071	0.00273553			0.0028537	0.124565			0.380236
0.701908			0.503806	0.0191614			0.0287103	0.0024536			0.00321308	0.276477			0.464271
0.809647			0.454938	0.0664304			0.0450003	0.0040382			0.000279966	0.119885			0.499782
0.645719			0.443708	0.187619			0.1278	0.00136091			0.00186991	0.165302			0.426623
0.830211			0.438491	0.104332			0.0675753	0.00163938			0.000351152	0.0638168			0.493583
0.805425			0.43648	0.123681			0.0312447	0.00232229			0.00148111	0.0685719			0.530794
0.720472			0.441416	0.0186769			0.0471332	0.00275538			0.00333234	0.258096			0.508118
0.816024			0.494215	0.104152			0.0639642	0.00296997			0.00240616	0.0768544			0.439414
0.70962			0.476362	0.0143543			0.058154	0.00389028			0.00252033	0.272135			0.462963
0.780596			0.452237	0.127189			0.0628586	0.00113099			0.00124293	0.0910835			0.483662
0.807327			0.430062	0.114347			0.0773311	0.00247235			0.000871308	0.0758535			0.491736
0.759382			0.45002	0.0420889			0.0557514	0.00423527			0.0019248	0.194293			0.492304
0.763792			0.426216	0.137791			0.0512065	0.00173471			0.00293905	0.0966815			0.519638
0.782592			0.342495	0.113841			0.106078	0.00237063			0.000275552	0.101196			0.551152
0.764085			0.473278	0.121501			0.0447663	0.00244001			0.00198265	0.111974			0.479973
0.752511			0.522198	0.0436518			0.0372478	0.00254888			0.00103822	0.201288			0.439515
0.740944			0.493894	0.138815			0.134948	0.00272053			0.0232813	0.117521			0.347877
0.820041			0.462533	0.105953			0.0802766	0.00250475			0.00203211	0.0715021			0.455158
0.781574			0.427547	0.0338368			0.0450343	0.00154793			0.00291531	0.183041			0.524503
0.765024			0.401563	0.112646			0.0808792	0.00147606			0.00274686	0.120853			0.514811
0.807344			0.53341	0.117242			0.0321707	0.00249718			0.00158514	0.0729176			0.432834
0.747196			0.402195	0.130149			0.0476323	0.00166659			0.002914	0.120988			0.547258
0.794052			0.500848	0.10281			0.0448459	0.00323625			0.00280151	0.0999023			0.451505
0.778853			0.425056	0.135844			0.0477862	0.00104792			0.00278962	0.0842551			0.524368
0.375336			0.459682	0.158844			0.0350595	0.0316404			0.00335781	0.434179			0.501901
0.797111			0.524747	0.12982			0.0319245	0.00449975			0.00120889	0.0685695			0.44212
0.826646			0.479119	0.11003			0.0288768	0.00156579			0.00305552	0.0617575			0.488949
0.780776			0.590817	0.0764003			0.0203817	0.0041812			0.00404647	0.138643			0.384755
0.622684			0.456018	0.114093			0.0606469	0.0020691			0.00136437	0.261154			0.481971
0.80288			0.421568	0.111536			0.105832	0.00367108			0.00278453	0.0819124			0.469816
0.692029			0.493461	0.165858			0.0711563	0.00030825			0.000977113	0.141804			0.434405
0.597027			0.421781	0.18752			0.11069	0.00288985			0.00138093	0.212563			0.466149
0.776862			0.462482	0.057413			0.0765937	0.00353555			0.0014973	0.16219			0.459427
0.804472			0.431015	0.102192			0.0734987	0.00153855			0.00355535	0.0917968			0.491931
0.793104			0.413989	0.0550824			0.09208	0.00169901			0.00156894	0.150114			0.492362
0.79817			0.502676	0.110821			0.0483435	0.00278891			0.00453467	0.0882203			0.444446
0.79415			0.588676	0.107255			0.0463755	0.0026151			0.00384434	0.0959802			0.361104
0.854473			0.504037	0.0580806			0.0359909	0.00376653			0.00208335	0.0836801			0.457889
0.824667			0.472733	0.029433			0.0540919	0.00319915			0.00265869	0.1427			0.470516
0.80863			0.501358	0.048746			0.038489	0.00192128			0.00430062	0.140703			0.455852
0.821609			0.409997	0.0864463			0.0771417	0.00335784			0.00149195	0.0885872			0.51137
0.791292			0.465777	0.0349102			0.0258107	0.00370421			0.003563	0.170094			0.504849
0.814136			0.490932	0.0925151			0.053653	0.0011557			0.00432004	0.0921933			0.451095
0.751582			0.381734	0.1532			0.0534365	0.00196099			0.00201512	0.0932567			0.562815
0.761881			0.444193	0.0652833			0.0642525	0.00298638			0.00312122	0.16985			0.488433
0.80004			0.449817	0.12842			0.0445297	0.00413986			0.00320668	0.0673998			0.502446
0.789098			0.480888	0.120992			0.103438	0.00322837			0.00177337	0.0866817			0.4139
0.548251			0.461749	0.0212586			0.060401	0.00223648			0.00161245	0.428254			0.476238
0.601166			0.447662	0.29062			0.0267451	0.00154256			0.00446467	0.106671			0.521129
0.812824			0.527733	0.083079			0.0308693	0.00258692			0.00171159	0.10151			0.439686
0.797534			0.485829	0.0965012			0.0825139	0.00242144			0.00199134	0.103544			0.429666
0.80938			0.430309	0.102465			0.134074	0.00218492			0.00167072	0.0859702			0.433947
0.773851			0.433575	0.158807			0.0867022	0.00355421			0.00241355	0.0637881			0.477309
0.815757			0.48955	0.0778897			0.0432226	0.000769064			0.00261988	0.105584			0.464608
0.788504			0.521152	0.0957826			0.0633178	0.00214761			0.00128588	0.113565			0.414244
0.762678			0.431947	0.116112			0.0444656	0.00401188			0.00112942	0.117198			0.522458
0.817377			0.607486	0.0333243			0.139809	0.00655113			0.00219186	0.142748			0.250513
0.406413			0.567281	0.231435			0.0353267	0			0.00324675	0.362152			0.394146
0.766162			0.481778	0.0544071			0.0603912	0.00244323			0.000696951	0.176987			0.457134
0.78689			0.456699	0.104551			0.0548606	0.00284299			0.00155102	0.105716			0.48689
0.838502			0.40802	0.0484783			0.0895716	0.00333138			0.00322978	0.109688			0.499179
0.786341			0.444103	0.0531934			0.0683293	0.00335923			0.00301838	0.157107			0.484549
0.842374			0.475131	0.0888607			0.0866024	0.000591217			0.00241357	0.0681739			0.435853
0.745237			0.410873	0.155683			0.0615626	0.00219285			0.00379964	0.0968871			0.523764
0.740427			0.411974	0.103603			0.189622	0.00140125			0.00211866	0.154568			0.396285
0.806438			0.452274	0.0609659			0.0291895	0.0040589			0.00242512	0.128537			0.516112
0.804766			0.410141	0.0540457			0.0443915	0.00335116			0.00147213	0.137837			0.543995
0.793153			0.506328	0.100609			0.0498674	0.00265145			0.00251363	0.103587			0.441291
0.787747			0.506022	0.131622			0.0283315	0.000800352			0.00126107	0.0798308			0.464385
0.740661			0.372643	0.0510018			0.178778	0.00328126			0.00100725	0.205056			0.447572
0.814659			0.480393	0.105265			0.0476159	0.00424003			0.0036479	0.0758353			0.468344
0.625153			0.554128	0.168313			0.0272792	0.00303163			0.00330822	0.203502			0.415284
0.863651			0.381446	0.0484496			0.0327225	0.00308417			0.00301701	0.0848153			0.582814
0.811885			0.409115	0.0766189			0.089998	0.00289591			0.000737036	0.1086			0.50015
0.796031			0.51942	0.0907613			0.191673	0.00140156			0.0412507	0.111806			0.247656
0.810371			0.415221	0.0920232			0.0846258	0.00294212			0.00287364	0.0946637			0.49728
0.806031			0.533615	0.127649			0.0476044	0.00182804			0.0021697	0.0644919			0.416611
0.817883			0.463278	0.0649282			0.0467294	0.002041			0.00285054	0.115148			0.487142
0.800856			0.617938	0.0612287			0.153307	0.00295815			0.0192589	0.134957			0.209496
0.768876			0.418394	0.0882833			0.0730111	0.00363942			0.00177559	0.139201			0.50682
0.798743			0.512611	0.0946807			0.0261399	0.0024239			0.00270627	0.104153			0.458543
0.82532			0.52403	0.0829225			0.045588	0.00082569			0.00239808	0.0909315			0.427984
0.826699			0.400646	0.0803781			0.040643	0.000309628			0.00184383	0.092613			0.556867
0.763062			0.444325	0.0301944			0.084981	0.001949			0.00351836	0.204795			0.467176
0.76779			0.591029	0.146512			0.0457027	0.00285873			0.0015257	0.0828389			0.361743
0.80748			0.549986	0.110733			0.0498439	0.00559847			0.00157669	0.0761892			0.398593
0.797781				0.0756979				0.00417668				0.122345
0.777778				0.111833				0.00230793				0.108081
0.78323				0.109597				0.00245975				0.104714
0.783459				0.145592				0.00190295				0.0690459
0.786453				0.0361354				0.00378723				0.173625
0.808146				0.0776468				0.00328677				0.11092
0.729244				0.0676763				0.00404738				0.199032
0.788909				0.120716				0.000686495				0.0896885
0.733353				0.123123				0.00164844				0.141876
0.636999				0.248555				0.000655601				0.11379
0.693775				0.0335513				0.00185938				0.270814
0.806043				0.0698809				0.00263784				0.121438
0.792489				0.0976561				0.00357131				0.106284
0.662738				0.164582				0.00115506				0.171524
0.853574				0.049457				0.000760478				0.0962084
0.812587				0.10463				0.0031104				0.0796721
0.679125				0.231781				0.00169464				0.0874
0.738443				0.0890287				0.00284441				0.169684
0.79407				0.0748531				0.00294589				0.128131
0.740289				0.113618				0.00255115				0.143542
0.741086				0.144039				0.00266865				0.112207
0.730649				0.176366				0.00160084				0.0913846
0.779475				0.101469				0.00244375				0.116612
0.833349				0.0539052				0.00256314				0.110182
0.791455				0.061109				0.0028766				0.144559
0.773001				0.0388389				0.00355704				0.184603
0.818344				0.0904827				0.00288503				0.0882883
0.718105				0.180546				0.000936766				0.100413
0.777767				0.0303265				0.00293765				0.188969
0.768404				0.142553				0.00224981				0.0867928
0.832875				0.0859512				0.00237646				0.0787968
0.774918				0.0624863				0.00114132				0.161454
0.781087				0.0516104				0.00206279				0.165239
0.780496				0.117859				0.00316676				0.0984783
0.806384				0.1082				0.00234135				0.0830747
0.76185				0.0185538				0.00348056				0.216115
0.833355				0.0764627				0.0038137				0.0863683
0.796985				0.129501				0.00353251				0.0699819
0.812175				0.05519				0.00204232				0.130593
0.770427				0.148187				0.00297659				0.0784098
0.799668				0.111047				0.00320099				0.0860846
0.769189				0.121364				0.00234067				0.107107
0.792916				0.128601				0.00230145				0.0761815
0.746385				0.0207015				0.00198919				0.230925
0.808594				0.0950945				0.00353401				0.0927772
0.758821				0.15068				0.00115446				0.0893451
0.774469				0.132057				0.00252374				0.0909504
0.797099				0.105488				0.00211166				0.0953012
0.78731				0.128493				0.00251132				0.0816855
0.826711				0.0851298				0.00380151				0.0843581
0.66516				0.171957				0.00123905				0.161644
0.772147				0.114211				0.0022304				0.111412
0.790871				0.121032				0.00132381				0.0867732
0.823276				0.0866083				0.00481632				0.0852992
0.79003				0.0553965				0.00273286				0.15184
0.633312				0.0227489				0.00234586				0.341593
0.806935				0.107221				0.00184587				0.0839988
0.749443				0.146157				0.00154212				0.102857
0.804682				0.105936				0.00207049				0.0873106
0.788868				0.116915				0.0018567				0.09236
0.782636				0.0670974				0.00131632				0.14895
0.810285				0.0499045				0.00247347				0.137338
0.806686				0.0940232				0.00283282				0.0964577
0.751454				0.0132307				0.00418245				0.231132
0.792995				0.130238				0.00209222				0.0746744
0.774525				0.139419				0.00225042				0.0838059
0.797686				0.114601				0.00237257				0.0853403
0.782432				0.0970744				0.00292505				0.117568
0.791439				0.109352				0.000926147				0.0982828
0.745807				0.122759				0.00209476				0.12934
0.730656				0.0450407				0.00211248				0.222191
0.732263				0.0312273				0.00314571				0.233364
0.752295				0.162634				0.00142127				0.0836501
0.796554				0.127076				0.00209744				0.0742725
0.754862				0.0679929				0.00160353				0.175541
0.800317				0.1021				0.00459756				0.0929862
0.671848				0.26221				0.000866124				0.0650756
0.687022				0.238772				0.000583936				0.073622
0.791953				0.067655				0.00176681				0.138625
0.763051				0.147662				0.00228931				0.0869974
0.791885				0.12094				0.00206298				0.0851117
0.825262				0.115607				0.00273115				0.0563993
0.777461				0.117262				0.00147554				0.103801
0.848229				0.0828198				0.00107505				0.0678764
0.686211				0.0172849				0.00412482				0.292379
0.805677				0.114974				0.00154246				0.0778074
0.716582				0.0406643				0.00158749				0.241166
0.834532				0.0406405				0.00172828				0.1231
0.813126				0.0899025				0.002909				0.0940628
0.823962				0.0398923				0.00230046				0.133845
0.798334				0.116992				0.00124552				0.0834288
0.710105				0.168326				0.00193797				0.119631
0.798061				0.0515268				0.00334052				0.147071
0.798317				0.115001				0.00322275				0.0834588
0.799402				0.102177				0.00248641				0.0959341
0.738626				0.147642				0.00267617				0.111056
0.797274				0.0959107				0.00222395				0.104591
0.820542				0.0886367				0.00219804				0.0886231
0.738203				0.162827				0.00218007				0.0967897
0.812441				0.0803264				0.00187595				0.105356
0.781125				0.120336				0.00200128				0.0965378
0.842426				0.0567967				0.00393379				0.0968438
0.712651				0.0225705				0.00428273				0.260496
0.793376				0.113599				0.00112226				0.0919031
0.770914				0.125351				0.00289933				0.100835
0.806356				0.0460495				0.00231938				0.145275
0.818748				0.0975905				0.00270637				0.0809554
0.671229				0.00962543				0.00408364				0.315062
0.79669				0.100591				0.00137831				0.101341
0.78692				0.0320024				0.00139858				0.179679
0.78532				0.102488				0.00155372				0.110638
0.813894				0.0427394				0.00249635				0.14087
0.759741				0.118925				0.00194556				0.119389
0.804303				0.111752				0.00138825				0.0825565
0.86859				0.0650295				0.000429348				0.0659515
0.827618				0.0308638				0.00396356				0.137555
0.792682				0.0929242				0.0027474				0.111646
0.791914				0.116029				0.00385751				0.0881994
0.763343				0.134328				0.00150153				0.100827
0.626175				0.18498				0.00158914				0.187256
0.788564				0.113374				0.000291528				0.0977713
0.691829				0.0206673				0.00471826				0.282785
0.592158				0.134915				0.00184987				0.271076
0.631122				0.1696				0.000783316				0.198495
0.788421				0.0375444				0.00277618				0.171259
0.758959				0.0308108				0.00248015				0.20775
0.771556				0.122488				0.00341771				0.102539
0.780739				0.0619969				0.00312598				0.154138
0.832706				0.0885248				0.00310715				0.0756621
0.810717				0.0904959				0.001327				0.0974596
0.800626				0.0832532				0.00221117				0.113909
0.77902				0.140671				0.00293788				0.0773709
0.818216				0.0677993				0.00409526				0.109889
0.869256				0.0535641				0.00261748				0.074562
0.78309				0.0880824				0.00359943				0.125228
0.689238				0.132042				0.00238123				0.176339
0.670863				0.192692				0.00141624				0.135029
0.805551				0.0457637				0.00383845				0.144847
0.802305				0.101169				0.00259143				0.093934
0.801371				0.075282				0.00367543				0.119671
0.7714				0.159355				0.00386456				0.0653798
0.797049				0.0968301				0.00274324				0.103378
0.805599				0.0780944				0.00328602				0.113021
0.787192				0.141707				0.00142365				0.0696778
0.803009				0.0625996				0.0027373				0.131654
0.810574				0.071285				0.00311956				0.115021
0.786089				0.0421833				0.00254119				0.169187
0.79355				0.101511				0.00268642				0.102252
0.814771				0.112296				0.00319431				0.0697395
0.802547				0.0601168				0.00381086				0.133526
0.829773				0.0591328				0.00155071				0.109543
0.80363				0.0772062				0.00201656				0.117147
0.805371				0.0935111				0.00293518				0.0981829
0.7189				0.205018				0.00194779				0.0741345
0.618534				0.188459				0.00122862				0.191779
0.702581				0.060539				0.00345298				0.233427
0.825918				0.0499009				0.00146751				0.122714
0.805973				0.0750844				0.00391512				0.115028
0.769048				0.124337				0.0025925				0.104022
0.781988				0.0787213				0.00262845				0.136662
0.779167				0.0309727				0.00209854				0.187762
0.839447				0.0634521				0.00222471				0.0948764
0.625594				0.202476				0.00234671				0.169583
0.76667				0.027629				0.00336263				0.202339
0.73967				0.0692612				0.00274887				0.18832
0.810643				0.113318				0.00319166				0.0728474
0.767921				0.0923077				0.00257387				0.137198
0.798383				0.116696				0.00202419				0.0828962
0.781127				0.0960642				0.00334443				0.119465
0.73335				0.134177				0.00287606				0.129597
0.793128				0.0851572				0.00132384				0.120391
0.768721				0.109166				0.00124204				0.120871
0.818022				0.0823036				0.00209737				0.0975773
0.79609				0.0583243				0.000616477				0.144969
0.549004				0.169275				0.0013132				0.280408
0.76058				0.0477386				0.00386856				0.187813
0.794882				0.0690663				0.00581306				0.130239
0.781936				0.102598				0.00234245				0.113123
0.770542				0.12668				0.00119405				0.101584
0.862068				0.0660423				0.00201909				0.0698709
0.818033				0.0901987				0.0012174				0.0905513
0.731707				0.0137674				0.00109007				0.253435
0.805328				0.0939705				0.000964571				0.099737
0.771217				0.0756716				0.00081853				0.152293
0.801791				0.0359881				0.00115055				0.16107
0.797112				0.0730401				0.00281332				0.127034
0.752787				0.157356				0.00194016				0.0879173
0.795783				0.13298				0.00255224				0.0686854
0.797681				0.0840902				0.00214141				0.116087
0.782788				0.0603398				0.00128457				0.155588
0.652706				0.0871891				0.00346905				0.256635
0.788697				0.124522				0.00230788				0.0844723
0.779593				0.0673092				0.00283947				0.150258
0.805481				0.125874				0.003322				0.0653232
0.735944				0.025031				0.0036275				0.235398
0.799375				0.116813				0.00151544				0.0822957
0.72751				0.188541				0.000897607				0.0830516
0.798261				0.0577435				0.000308648				0.143687
0.763421				0.0400326				0.00308919				0.193457
0.816614				0.0605551				0.00113801				0.121693
0.832252				0.0625585				0.00275533				0.102434
0.799825				0.0652465				0.00247592				0.132452
0.774632				0.0346711				0.00393893				0.186758
0.786624				0.062086				0.00285441				0.148435
0.80995				0.0596811				0.00282359				0.127545
0.824734				0.04928				0.00105641				0.124929
0.677582				0.17705				0.00179579				0.143572
0.73491				0.0191506				0.00272366				0.243216
0.782726				0.0329998				0.00261359				0.181661
0.649176				0.0425143				0.00168137				0.306628
0.818209				0.0840156				0.00247944				0.0952962
0.767412				0.13624				0.00200261				0.0943453
0.78924				0.0790159				0.0018952				0.129848
0.68466				0.0191171				0.00392003				0.292302
0.837003				0.0706078				0.00183136				0.0905579
0.761294				0.0248916				0.00273639				0.211078
0.780653				0.128297				0.00192347				0.0891261
0.835329				0.0779243				0.00346391				0.0832832
0.811561				0.0282348				0.00306318				0.157141
0.789764				0.120502				0.000743466				0.0889897
0.629011				0.0813119				0.00128852				0.288388
0.805102				0.113875				0.00135088				0.0796718
0.804256				0.103567				0.00248538				0.0896919
0.552562				0.0221851				0.00205653				0.423196
0.792576				0.109667				0.00301107				0.0947457
0.790518				0.117603				0.00196697				0.0899118
0.7854				0.125554				0.00311818				0.0859277
0.782445				0.0456163				0.00314994				0.168789
0.806629				0.106511				0.00380139				0.0830585
0.780122				0.120137				0.00198919				0.0977515
0.746112				0.0655602				0.00328144				0.185046
0.770686				0.113744				0.00118809				0.114382
0.796089				0.112789				0.00243877				0.0886836
0.792722				0.114644				0.00184912				0.0907843
0.787098				0.129146				0.00257116				0.081185
0.790701				0.112446				0.00384423				0.0930085
0.781793				0.0694591				0.00303246				0.145715
0.753235				0.0836811				0.00167196				0.161412
0.661129				0.149811				0.00131732				0.187742
0.814003				0.0880308				0.00160189				0.0963643
0.790393				0.0922538				0.00367032				0.113683
0.764702				0.0334339				0.00208122				0.199783
0.792559				0.113497				0.00155342				0.0923906
0.768264				0.0708992				0.00258684				0.15825
0.840433				0.0899385				0.00300168				0.0666271
0.728965				0.15069				0.00247619				0.117868
0.820065				0.0909448				0.00236292				0.0866274
0.779351				0.133181				0.00222024				0.085248
0.81519				0.0731333				0.00210372				0.109572
0.673142				0.241149				0.00102664				0.0846824
0.812543				0.0530124				0.00383994				0.130605
0.811263				0.0995161				0.00179991				0.0874207
0.784036				0.0595672				0.00278516				0.153611
0.750181				0.15957				0.00331334				0.0869359
0.745165				0.142684				0.00208691				0.110064
0.789205				0.0870276				0.00255476				0.121213
0.781001				0.0548456				0.00223706				0.161917
0.787548				0.121547				0.00136717				0.0895371
0.830171				0.0712114				0.00236493				0.0962522
0.794473				0.0859188				0.00149929				0.118109
0.772091				0.101327				0.00182377				0.124758
0.826095				0.103832				0.00169814				0.0683755
0.791831				0.0445593				0.00252045				0.161089
0.778646				0.12711				0.00335939				0.0908848
0.733546				0.19208				0.00271412				0.0716594
0.790472				0.0970352				0.00344112				0.109051
0.832353				0.0250728				0.00340242				0.139172
0.795782				0.123977				0.00109223				0.0791482
0.785604				0.113702				0.00241947				0.0982748
0.777283				0.0572017				0.0011305				0.164385
0.797504				0.053654				0.00336828				0.145473
0.801075				0.0703516				0.00223305				0.12634
0.740959				0.166615				0.00230992				0.0901167
0.77052				0.161046				0.00261206				0.0658219
0.843654				0.0558946				0.00427339				0.096178
0.829581				0.0457117				0.00372241				0.120985
0.701996				0.0518				0.00408904				0.242115
0.825778				0.0799048				0.00557994				0.0887369
0.771056				0.0208586				0.00310603				0.204979
0.71546				0.205493				0.0013283				0.0777189
0.740447				0.180863				0.00373665				0.0749535
0.785485				0.133621				0.00146172				0.0794325
0.829564				0.0911919				0.00172356				0.0775203
0.823889				0.0444448				0.00230371				0.129363
0.731927				0.0596213				0.00128059				0.207171
0.777135				0.13057				0.00165916				0.0906359
0.734675				0.166935				0.00078528				0.0976046
0.794811				0.0137412				0.00313939				0.188308
0.780125				0.040415				0.0026112				0.176849
0.705124				0.203373				0.000576377				0.0909268
0.785326				0.122672				0.00363151				0.0883709
0.757502				0.166913				0.000881573				0.0747038
0.556278				0.275738				0.00202448				0.165959
0.41498				0.208781				0.0435662				0.332673
0.804857				0.0682652				0.00204856				0.124829
0.741681				0.145533				0.00237465				0.110411
0.855736				0.0400173				0.00287012				0.101377
0.751282				0.156656				0.00315875				0.0889032
0.830629				0.0925175				0.00404616				0.0728079
0.841528				0.0879893				0.00164407				0.0688382
0.776799				0.153005				0.00189522				0.0683007
0.777584				0.0613887				0.0024015				0.158626
0.811342				0.0416534				0.00511679				0.141888
0.725031				0.199665				0.00203107				0.073273
0.773161				0.154979				0.00183095				0.0700294
0.798649				0.037382				0.00323233				0.160737
0.684766				0.211623				0.00174673				0.101865
0.795789				0.0612813				0.00375305				0.139176
0.789006				0.0955954				0.00217399				0.113224
0.764155				0.141333				0.00330578				0.0912055
0.801361				0.143406				0.00242876				0.0528043
0.713965				0.230094				0.00130475				0.0546366
0.745567				0.145502				0.00218465				0.106746
0.679106				0.108176				0.00126646				0.211451
0.786418				0.0823015				0.0020958				0.129184
0.813023				0.124216				0.00332638				0.0594355
0.765502				0.160204				0.00278099				0.0715133
0.802418				0.118674				0.00218819				0.0767201
0.75267				0.152565				0.00297887				0.0917863
0.717588				0.200488				0.00319072				0.0787339
0.791526				0.111155				0.00400532				0.0933142
0.770733				0.0393467				0.00333541				0.186585
0.804014				0.068268				0.00373176				0.123986
0.83004				0.069531				0.00324336				0.0971853
0.810361				0.113584				0.00305741				0.0729982
0.80531				0.107977				0.00246719				0.0842453
0.736861				0.0683245				0.00296057				0.191854
0.773391				0.13859				0.0019816				0.0860375
0.798796				0.106927				0.00538078				0.0888962
0.80662				0.112317				0.00259417				0.0784692
0.783416				0.118338				0.00231291				0.0959336
0.795158				0.0406434				0.00234159				0.161857
0.674477				0.0413389				0.00251049				0.281673
0.806331				0.109881				0.00224108				0.0815466
0.656244				0.274334				0.000803488				0.0686188
0.827833				0.0706421				0.00059514				0.100929
0.745947				0.147754				0.00156398				0.104736
0.78939				0.067927				0.00274201				0.139941
0.817674				0.0308639				0.00220199				0.149261
0.766501				0.0902676				0.00303054				0.140201
0.694783				0.118126				0.00101234				0.186078
0.823124				0.0793106				0.002017				0.0955485
0.796099				0.104902				0.00328353				0.0957155
0.720298				0.188826				0.00200734				0.0888686
0.739432				0.191749				0.00134153				0.0674775
0.738629				0.0279241				0.00443953				0.229007
0.778972				0.158504				0.00261645				0.0599067
0.828844				0.0542883				0.00395596				0.112911
0.637239				0.27477				0.00211194				0.0858789
0.748544				0.159783				0.00175185				0.0899213
0.725838				0.184423				0.00304964				0.0866894
0.761607				0.119681				0.00148198				0.11723
0.682668				0.0280382				0.00439396				0.2849
0.846805				0.0624488				0.00396275				0.0867839
0.846405				0.0646674				0.00250205				0.0864257
0.816889				0.0337597				0.00237979				0.146971
0.450759				0.228287				0.0387775				0.282176
0.760816				0.0616426				0.00214574				0.175396
0.828069				0.09645				0.00151771				0.0739629
0.727811				0.0242106				0.00159092				0.246387
0.403124				0.159849				0.00189197				0.435135
0.741323				0.0982096				0.0028918				0.157575
0.773139				0.107913				0.0031253				0.115822
0.76219				0.0335264				0.00126556				0.203018
0.774183				0.136407				0.00195286				0.0874575
0.588665				0.0316657				0.00307685				0.376593
0.699925				0.201252				0.00175054				0.0970722
0.81595				0.110775				0.00363795				0.0696376
0.798119				0.0382355				0.00432921				0.159316
0.767774				0.138839				0.00288446				0.0905029
0.837171				0.097673				0.00108671				0.0640694
0.780023				0.0931955				0.00414541				0.122636
0.747996				0.0680514				0.00158421				0.182368
0.788488				0.0836893				0.00240771				0.125415
0.712781				0.190874				0.000438145				0.0959072
0.748156				0.171713				0.00245061				0.0776808
0.815452				0.0886129				0.00225113				0.0936835
0.731214				0.0838202				0.00252698				0.182439
0.798475				0.0964843				0.00362827				0.101412
0.783395				0.117017				0.000650605				0.0989377
0.796422				0.0806339				0.00466715				0.118277
0.827601				0.0793944				0.00451159				0.0884927
0.787014				0.0884851				0.00122263				0.123278
0.684397				0.248013				0.0014635				0.0661264
0.777841				0.138071				0.00135025				0.082738
0.730436				0.191012				0.00243419				0.0761174
0.80085				0.0368332				0.00379262				0.158524
0.796257				0.126573				0.00388972				0.0732805
0.826579				0.0331884				0.00466197				0.135571
0.801009				0.124886				0.00243639				0.0716684
0.769141				0.0262984				0.00327127				0.201289
0.709982				0.232482				0.00592029				0.0516161
0.756044				0.165121				0.00137131				0.0774644
0.818495				0.0865602				0.00379678				0.0911483
0.751579				0.100877				0.00328043				0.144264
0.817067				0.0852841				0.00213045				0.0955182
0.701633				0.0729527				0.00204418				0.22337
0.800285				0.114054				0.00116956				0.0844905
0.752387				0.151347				0.00342312				0.0928432
0.762794				0.0256224				0.00426368				0.20732
0.778631				0.120865				0.00323483				0.0972699
0.764343				0.098076				0.00243948				0.135141
0.738631				0.168111				0.00239504				0.0908629
0.823818				0.0745744				0.00272418				0.0988834
0.75937				0.176322				0.000729147				0.0635788
0.820397				0.0713447				0.00422633				0.104032
0.781314				0.070903				0.00280133				0.144982
0.781373				0.0697747				0.001085				0.147768
0.793536				0.0353178				0.00413154				0.167015
0.777676				0.119863				0.00231347				0.100148
0.802976				0.045812				0.00341286				0.147799
0.861839				0.0565612				0.0015237				0.0800765
0.80605				0.0657521				0.000678108				0.12752
0.813135				0.101737				0.00177417				0.0833534
0.778666				0.123767				0.00356148				0.0940051
0.795477				0.116849				0.000746209				0.0869277
0.707123				0.130332				0.00128109				0.161264
0.813992				0.105611				0.00199035				0.0784074
0.768266				0.183264				0.000603708				0.047866
0.720831				0.178334				0.00141838				0.0994167
0.641175				0.233358				0.000793107				0.124674
0.719665				0.181305				0.00207762				0.0969518
0.409035				0.221019				0.0360331				0.333912
0.767971				0.126987				0.0022527				0.102789
0.811681				0.064865				0.00211074				0.121343
0.827346				0.0505403				0.00124574				0.120868
0.81149				0.0956076				0.00269411				0.0902085
0.762638				0.0796059				0.00398808				0.153768
0.804293				0.0733029				0.00178959				0.120615
0.81035				0.0326787				0.00333857				0.153633
0.769617				0.103113				0.00100717				0.126262
0.762484				0.109325				0.00113223				0.127058
0.736976				0.0170566				0.00347254				0.242495
0.799533				0.134008				0.00140054				0.0650585
0.762887				0.166393				0.00217142				0.0685487
0.75893				0.126043				0.00151858				0.113508
0.797888				0.0863058				0.00369084				0.112116
0.803944				0.100098				0.00258824				0.0933698
0.684848				0.0262222				0.00251239				0.286418
0.762879				0.124728				0.00153738				0.110856
0.752832				0.179097				0.00132935				0.0667409
0.779786				0.144491				0.00267748				0.0730452
0.794406				0.117495				0.000612137				0.0874866
0.768529				0.0381628				0.00248496				0.190823
0.762174				0.0217296				0.00251595				0.213581
0.749122				0.182569				0.001765				0.0665446
0.756893				0.0375414				0.00188585				0.203679
0.765171				0.0817334				0.00181712				0.151279
0.790953				0.0743984				0.00172852				0.13292
0.806				0.109336				0.00186495				0.0827992
0.687919				0.190589				0.000709898				0.120782
0.829574				0.0626109				0.00161208				0.106203
0.81775				0.0413553				0.00232595				0.138569
0.750535				0.155952				0.00254673				0.0909665
0.771051				0.0890592				0.00121235				0.138678
0.814435				0.0540791				0.00503854				0.126447
0.734752				0.184995				0.00308838				0.0771643
0.751067				0.135646				0.00308707				0.1102
0.702783				0.233783				0.00140584				0.0620273
0.801358				0.120332				0.00338874				0.0749209
0.787958				0.0252661				0.003277				0.183499
0.711326				0.0125992				0.00350751				0.272567
0.749632				0.176278				0.00177449				0.0723163
0.761544				0.156891				0.00272332				0.0788413
0.784797				0.0672913				0.00335874				0.144553
0.809134				0.108023				0.00270954				0.0801327
0.806992				0.0850529				0.00249892				0.105456
0.788411				0.105162				0.00187749				0.104549
0.761399				0.12912				0.00228491				0.107196
0.82829				0.0983816				0.00243087				0.0708976
0.789286				0.0941604				0.00174494				0.114808
0.795666				0.107534				0.00414277				0.0926572
0.840107				0.0555168				0.00446181				0.0999142
0.769722				0.0558869				0.00145638				0.172935
0.813275				0.101113				0.00295616				0.0826554
0.715039				0.183147				0.000474852				0.101339
0.805497				0.120073				0.00201866				0.0724122
0.741132				0.181151				0.00164261				0.0760748
0.820673				0.0747588				0.0029883				0.10158
0.696512				0.189332				0.000930289				0.113225
0.78024				0.0721308				0.0023347				0.145294
0.786756				0.0759145				0.00342229				0.133908
0.801816				0.0912006				0.00154567				0.105437
0.785382				0.110551				0.00326023				0.100807
0.770121				0.135572				0.00128338				0.0930233
0.746567				0.166993				0.00285165				0.0835876
0.691761				0.217783				0.00090126				0.0895541
0.803359				0.053696				0.002969				0.139976
0.732018				0.0946733				0.00101729				0.172291
0.682607				0.167379				0.00133398				0.14868
0.852389				0.0644931				0.00294917				0.0801688
0.827267				0.0540608				0.00298777				0.115685
0.784298				0.0799019				0.00115044				0.13465
0.609081				0.204238				0.00151483				0.185167
0.781077				0.0355046				0.00485883				0.178559
0.748237				0.171065				0.00176377				0.0789342
0.563946				0.201788				0.0451147				0.189151
0.769457				0.155696				0.000884814				0.0739625
0.747196				0.153133				0.00150968				0.0981614
0.793591				0.0768293				0.00188068				0.1277
0.806433				0.0792093				0.00382886				0.110529
0.753665				0.118291				0.00151262				0.126531
0.807213				0.124691				0.00144363				0.0666521
0.435843				0.25894				0.0384327				0.266784
0.745857				0.181925				0.00100134				0.0712169
0.775845				0.124411				0.000381104				0.0993627
0.46884				0.183494				0.0367914				0.310875
0.750203				0.170026				0.00228974				0.0774815
0.804363				0.115725				0.00111405				0.0787981
0.669595				0.197774				0.00282872				0.129803
0.764795				0.0656346				0.00253651				0.167034
0.709235				0.229284				0.000764951				0.0607164
0.536111				0.273032				0.00113536				0.189721
0.800867				0.135097				0.00320531				0.0608308
0.52468				0.216088				0.000501114				0.25873
0.772671				0.142962				0.000713325				0.0836534
0.804864				0.110792				0.00137491				0.0829694
0.77708				0.115576				0.00193384				0.10541
0.751271				0.141093				0.00267335				0.104963
0.736727				0.0525415				0.00227099				0.20846
0.694233				0.0980915				0.00249002				0.205185
0.757964				0.159897				0.000406706				0.081733
0.746266				0.17777				0.00123005				0.0747342
0.674777				0.0355814				0.0020251				0.287617
0.740605				0.0733055				0.00166357				0.184426
0.799239				0.0274614				0.00281071				0.170489
0.802323				0.115472				0.00311294				0.0790919
0.752599				0.153171				0.00116293				0.093067
0.827549				0.0712766				0.00257147				0.0986026
0.706993				0.122733				0.00305746				0.167216
0.760139				0.140676				0.00142186				0.0977634
0.814672				0.102122				0.000401885				0.0828039
0.790932				0.0506078				0.00328172				0.155179
0.799528				0.137939				0.00284164				0.0596915
0.812302				0.101147				0.00251714				0.0840337
0.561025				0.230038				0.00960969				0.199327
0.730671				0.0926641				0.00256975				0.174096
0.755712				0.176224				0.00177706				0.0662866
0.731455				0.18863				0.00197375				0.077942
0.578589				0.0528087				0.00382178				0.364781
0.821752				0.0806489				0.00226347				0.0953353
0.843446				0.0250842				0.00302264				0.128448
0.838261				0.0800993				0.0035484				0.0780908
0.803646				0.0390012				0.00326001				0.154093
0.774428				0.117049				0.00185794				0.106665
0.795751				0.0749361				0.00318986				0.126123
0.789733				0.0963859				0.00207143				0.11181
0.59172				0.166602				0.0010654				0.240612
0.82398				0.0489938				0.00336205				0.123664
[truncated: 495 more rows]
