# Supplementary material for: Dysregulation of TFH-B-TRM lymphocyte cooperation is associated with unfavorable anti-PD-1 responses in EGFR-mutant lung cancer
Source: Nat Commun. 2021 Oct 18;12:6068. doi: 10.1038/s41467-021-26362-0 (PMC8523541; doi:10.1038/s41467-021-26362-0)
Supplement: Supplementary file 9 — Supplementary Data 7 [file 41467_2021_26362_MOESM9_ESM.xlsx]

## Sheet: Sheet1
Supplementary Data 7. Coexpression analysis based on Spearman correlation of NOTCH1 or RBPJ with genes in C2 (Trm-like cells) of EGFR-WT and EGFR-MT tumors (p-value is by two-sided test)
Gene	RBPJ EGFR-WT scc	RBPJ EGFR-WT pvalue	RBPJ EGFR-MT scc	RBPJ EGFR-MT pvalue	NOTCH1 EGFR-WT scc	NOTCH1 EGFR-WT pvalue	NOTCH1 EGFR-MT scc	NOTCH1 EGFR-MT pvalue
RGS2	0.624561	0.00515281	-0.758242	0.00252045	0.110526	0.651719	0.0132013	0.964274
NOTCH1	0.682456	0.00172809	-0.319032	0.266229	1	8.37715e-06	1	0
RGS1	0.550877	0.0159996	-0.323077	0.259694	0.135088	0.580204	-0.257426	0.374268
PDCD1	0.65614	0.00291815	-0.134066	0.648476	0.636842	0.00415945	-0.10121	0.730641
CRTAM	0.754386	0.00028885	0.032967	0.915532	0.738596	0.000455042	0.0748075	0.79937
CXCR6	0.696491	0.0012776	0.23956	0.408572	0.535088	0.0198211	-0.129813	0.658264
PRDM1	0.301754	0.208723	-0.138462	0.637516	0.526316	0.0222416	-0.39384	0.163526
TIA1	0.575439	0.0112553	0.226374	0.435614	0.414035	0.0792844	0.149615	0.609698
HIF1A	0.563158	0.0134589	0.248352	0.391062	0.308772	0.197925	-0.281628	0.329337
NAB1	0.724561	0.000658097	0.476923	0.0871837	0.731579	0.000549219	-0.675468	0.00802171
ITGAE	0.717544	0.000783412	0.494505	0.0749833	0.67193	0.00214416	-0.59406	0.0250837
BATF	0.752632	0.000304546	0.52967	0.0543996	0.778947	0.000126481	-0.352035	0.21706
HLA-DRB5	0.912281	0	0.758242	0.00252045	0.55614	0.0148671	-0.217822	0.454411
CCL4	0.536842	0.0193634	0.432967	0.123872	0.685965	0.00160499	-0.371837	0.190494
CCL5	0.626316	0.00500009	0.538462	0.0499891	0.614035	0.00615134	-0.231023	0.426813
VCAM1	0.767003	0.000127255	0.692308	0.00784977	0.878456	7.54443e-07	-0.387239	0.171338
HLA-DRB1	0.815789	1.92403e-05	0.767033	0.00210528	0.87193	0	-0.121012	0.680272
CCL3	0.557895	0.0145044	0.520879	0.0590939	0.735088	0.000500396	-0.0352035	0.904899
IFNG	0.74386	0.000393093	0.70989	0.0059722	0.794737	6.56523e-05	-0.0220022	0.940487
HLA-DRA	0.668421	0.00229968	0.657143	0.0129319	0.775439	0.000143992	-0.0616062	0.83428
RBPJ	1	8.37715e-06	1	0	0.682456	0.00172809	-0.319032	0.266229
GZMB	0.489474	0.0351142	0.578022	0.0333702	0.47193	0.0430195	-0.217822	0.454411
ZNF683	0.44386	0.0584888	0.643956	0.0153782	0.140351	0.56534	-0.356436	0.210967
