# Supplementary material for: Dysregulation of TFH-B-TRM lymphocyte cooperation is associated with unfavorable anti-PD-1 responses in EGFR-mutant lung cancer
Source: Nat Commun. 2021 Oct 18;12:6068. doi: 10.1038/s41467-021-26362-0 (PMC8523541; doi:10.1038/s41467-021-26362-0)
Supplement: Supplementary file 10 — Supplementary Data 8 [file 41467_2021_26362_MOESM10_ESM.xlsx]

## Sheet: Legend
Supplementary Data 8. Estimating relative abundance of Trm-like subset (C2) using CIBERSORTx
Table S8a. Signature matrix from CIBERSORTx analysis
Table S8b. Trm-like signature score for TCGA cohort: 52 EGFR-MT (L858R, S768I, L861Q, G719X, any exon19 del) and 964 EGFR-WT
Table S8c. Trm-like signature score for GSE128045 cohort: responder-5, non-responder-11
Table S8d. Trm-like signature score for GSE135222 cohort: responder-8, non-responder-19

## Sheet: 8a. signature_matrix
Gene name	CD8-C0	B-C8	NKT-C10	CD4-C3	Treg-C4	CD4-C1	CD4-C6	NKT-C12	DC-C16	CD4-C5	CD8-C11	NKT-C7	ILC2-C17	NK-C13	CD8-C14	M_M-C15	CD4-C9	CD8-C2
A2M	1.36929	1	1	1.64332	1	1.28221	1	1	3.11715	2.32716	1	1	1	1	1	39.1165	1	1.36408
A2M.AS1	22.5404	1	29.6378	12.5913	1.99963	7.01101	3.44908	24.7929	11.3686	10.1727	23.0341	21.6796	46.1056	8.54899	10.7615	1	3.43351	2.26758
A4GALT	1	8.9277	1	1	5.72846	1	1	2.15332	4.01272	1	1	1	7.49958	1.64922	1	1	2.54077	1
ABCA1	1.55875	19.8131	7.94336	5.04006	8.81238	4.41705	3.89388	1	11.568	8.74916	7.69127	2.05656	147.133	18.3953	3.97775	73.714	4.31233	4.9063
ABCB1	24.1465	16.5928	41.1513	42.5812	3.56753	26.4088	11.3836	66.6254	19.4251	94.6889	48.0739	36.6598	7.72332	143.874	27.7068	10.1128	3.81346	91.1751
ABCB4	1.39508	14.9133	1	1.79273	1	1	1	1	1	1	1	1	1	1	1	3.81194	1	1.66167
ABCC4	6.03799	5.84282	6.77344	6.84789	8.76674	5.8638	7.51687	5.24116	1	3.41578	5.05744	2.34342	43.2032	15.3262	18.2135	4.72774	5.63231	7.8446
ABHD15	14.4025	52.0131	15.9635	17.5539	4.02047	18.3791	7.85212	72.2248	90.2814	34.9381	12.5071	18.3477	1	116.236	17.7653	8.0017	11.906	25.1329
ABHD17A	167.929	35.4988	262.094	94.3846	122.19	106.813	94.9504	447.108	113.47	95.7435	113.751	290.906	1	168.987	120.637	37.1332	137.378	180.849
ABI3	264.845	54.5619	213.308	94.1675	147.112	63.0046	30.9398	528.633	42.9764	72.8639	142.76	438.039	7.06325	227.871	186.803	163.571	95.0596	258.231
ABL2	17.5141	17.8851	26.8633	19.9595	15.5562	17.9709	19.1917	16.747	33.1594	19.1625	15.2821	20.8928	136.283	8.79315	12.2235	167.597	17.8791	17.9943
AC002331.1	28.6037	4.31301	37.5993	32.9247	333.63	47.5481	10.3723	8.79948	14.5279	19.8503	35.0579	14.987	13.1265	14.7849	120.268	23.0312	36.7202	357.228
AC004791.2	1	1	1	1	1	1	1	1	1	1	1	1	168.772	1	1	1	1	1
AC004878.2	4.55728	3.27663	3.54133	4.67633	1.73124	3.22808	1.79523	9.561	1	5.5414	10.6692	2.51434	1	1	1	1	5.50714	5.3526
AC005253.2	3.84088	5.73213	16.4837	5.94917	5.47468	3.97047	4.32523	6.13055	1	7.08908	3.78471	7.42135	1	5.37006	7.58814	1	2.23867	7.44985
AC006129.2	26.4906	22.3025	102.776	38.0161	28.5745	31.965	22.3403	30.4163	13.287	20.5698	45.0363	34.1648	1	31.8034	47.3771	9.31569	35.4282	36.8364
AC007950.2	4.03692	4.59131	11.0915	6.14097	3.93328	11.118	21.5252	2.71968	3.02669	9.25538	5.46824	3.4915	1	4.56786	1	2.04578	7.61176	4.00799
AC009404.2	8.81053	8.77878	9.36619	9.83775	3.91883	6.75729	9.14645	10.4765	46.2625	6.46725	13.9962	6.30905	11.0032	27.3071	8.04627	2.43846	3.8225	4.93842
AC009950.2	5.27302	12.4372	6.4534	3.31004	8.67349	4.94961	1.73876	4.71423	7.81001	2.61466	4.17501	5.76256	1	4.85423	17.3937	4.10432	2.36265	5.494
AC010226.4	2.33715	13.8718	1	2.46418	3.64638	2.62867	2.58972	1	5.7073	2.24444	1	2.71536	1	1	1	3.61614	4.08777	1.72284
AC011997.1	2.14815	1	1	1	6.3402	1	1	1	1	1	1	1	1	1	1	1	1	1
AC013264.2	28.3954	6.13618	19.8794	36.0322	7.99172	53.4085	66.0116	3.11864	14.8587	45.6698	19.3254	10.0308	1	13.4304	28.437	6.26471	52.4236	27.9864
AC017002.1	9.30032	2.38304	22.2028	12.6155	208.894	13.38	4.11432	1	9.46752	3.36644	5.20866	2.94916	45.4428	6.87943	58.2778	21.1181	114.126	12.0509
AC018816.3	8.66232	3.23399	26.0232	24.288	12.701	39.6584	20.2151	35.255	14.5448	28.0575	6.23534	16.3912	21.0064	54.7005	19.3047	9.57905	83.4688	23.7676
AC020571.3	17.689	3.02683	17.8462	73.4944	20.9492	66.8261	29.7891	3.42408	13.9682	72.6761	28.3639	8.46904	616.377	26.0837	15.3999	2.13432	35.0879	47.9586
AC023590.1	13.7284	37.7262	13.9392	21.6002	36.0391	19.7386	14.7383	10.1578	133.438	26.2181	17.4654	8.90368	1	22.3478	8.19424	8.87793	21.9456	8.51807
AC024560.2	1	2.33885	1	2.33623	1.63572	1	1	1	14.3898	2.23537	4.48811	1	1	1	1	2.6344	1.55245	2.03955
AC069363.1	32.9943	3.14978	11.3186	13.3334	2.92922	5.2752	1	21.0214	2.88605	2.53503	45.2831	10.0005	1	74.4821	14.4942	7.32998	14.963	60.7012
AC074289.1	2.28475	16.3032	10.2227	4.22828	30.3179	1.53758	3.07938	4.00517	7.80732	2.16228	6.00538	1	1	1	3.97775	4.69258	4.86523	3.68262
AC079767.4	1.61624	165.22	2.83857	1.64584	1.3033	1	1	1	17.5018	1.55206	1	1	13.0008	1	1	10.5309	1	1.63076
AC079922.3	3.8827	1	17.3059	9.68562	4.74445	3.18584	5.15458	15.6908	1	5.83331	8.21906	2.59255	1	1	1	3.47437	5.10573	3.55541
AC092580.4	258.212	8.81059	367.827	166.849	28.0807	322.845	65.1883	643.39	70.338	413.325	242.927	743.33	36.4308	662.088	255.922	55.619	312.259	1202.2
AC104024.1	1	24.0346	1	1	1	1	1	1	29.6328	1	1	1	1	1	1	1	1	1
AC104699.1	1	25.2063	1	1.49793	1	1	1	1	9.93751	1	1	1	1	1	1	1	1	1
AC104820.2	35.7579	3.88392	35.8691	39.6832	17.8016	30.6861	25.4005	12.6651	9.31114	19.9059	34.2788	15.5627	1	30.5575	52.3923	2.70989	74.9938	31.6197
AC112721.2	1.74288	1	1	3.13733	1.37275	1	1	1	1	1	1	1	1	3.72109	1	1	8.84515	2.31991
AC124944.3	4.42243	1	10.6818	4.61021	3.47995	5.16795	4.72489	2.90354	1	4.1263	6.27263	4.87643	1	18.3338	6.92607	1.91398	2.88375	2.66427
AC131056.3	48.2915	1	17.2236	11.8542	2.60383	2.54433	3.00069	8.78586	1	4.55033	51.4548	12.358	1	6.19118	20.3746	2.84952	3.78517	20.6997
AC133644.2	85.3015	8.88622	59.6296	65.4462	727.763	83.29	27.9761	15.4408	66.7381	40.036	43.5081	37.3584	78.9688	16.7856	164.188	115.804	452.687	97.7294
AC144831.1	14.8081	1	9.31141	4.70061	4.16006	5.13673	3.43153	38.2453	3.02669	3.48492	6.88827	12.6025	18.9615	20.7772	8.13715	8.77948	1	15.5024
AC145110.1	1.92355	1	4.53294	3.86367	54.4169	1.87578	1	1	3.1724	1	1	3.06209	1	1	14.4358	5.09054	6.40177	2.25808
ACBD4	8.73136	10.2997	27.5552	14.3057	15.343	5.48854	8.94194	4.93069	1	3.27796	7.58371	3.39768	1	8.04604	6.59428	7.1283	10.0616	5.96935
ACE	3.14308	6.19203	4.32436	7.59858	1.85587	9.41957	3.60579	1	1	5.74455	3.97803	1	1	1	2.70966	2.04534	1	1.17902
ACHE	14.2887	1.98562	1.99492	2.65807	1.98126	2.73602	2.96524	9.21893	9.93751	2.34635	8.09286	15.0645	1	4.98208	10.319	2.75263	2.87732	5.65625
ACO1	10.5896	6.20979	3.12727	13.0032	4.40892	11.4575	8.02967	11.4281	1	5.79645	3.4983	12.1581	15.0781	18.7759	30.5224	5.09813	5.8809	10.7866
ACOT7	26.9542	9.43693	23.8723	24.5422	22.8227	30.1025	21.4545	31.3932	53.7499	22.2854	31.351	25.6838	200.456	52.7871	39.9132	31.4744	49.4488	49.9386
ACSL4	20.1964	17.1051	23.0635	16.8548	38.4841	17.1793	13.5567	13.509	19.2693	14.228	14.363	25.794	480.226	26.0217	45.5398	57.6675	23.2048	17.8468
ACTG2	1	1	1	1	28.5529	1	1	1	3.78344	1	1	1	1	1	1	1.91984	2.81236	2.03039
ACTN1	4.12539	3.70379	16.601	13.2028	25.9396	9.92097	74.5369	7.70804	3.75897	8.08094	2.33962	9.87464	7.51585	24.3287	17.3236	163.206	25.2587	5.40678
ACTRT3	1.68153	1	3.97327	7.16951	1.37666	1.31613	2.4039	1	1	1	2.97854	1	1	1	1	1	1	1.6624
ACVR2A	2.78896	3.15138	19.5252	12.3298	2.53213	7.99151	5.87659	3.11231	1	8.17762	6.51549	6.0826	1	1	4.97033	7.07327	8.8427	4.71976
ADAM12	1.56495	1	6.28935	9.54868	73.6699	6.49502	4.87113	2.87657	3.30824	20.9771	5.04147	7.24255	77.026	6.75933	32.1954	2.51804	15.4085	1.97308
ADAM19	27.8685	48.8427	67.849	75.7149	44.4116	150.469	45.253	4.98368	172.079	75.5325	43.9712	16.6918	14.9706	25.7285	130.414	126.406	190.636	80.576
ADAM23	1	1	1	12.38	1	8.11078	2.75292	1	1	10.9149	3.08278	1	1	1	1	1	1	1.51533
ADAM28	9.59493	276.301	6.38844	4.36228	6.24031	1.64113	1.45136	5.30511	39.9971	1.57762	4.90721	2.94748	54.957	48.1947	1	33.5812	4.87795	6.84345
ADAMDEC1	1	8.29177	1	1	1	1	1	1	5.46875	1	1	1	1	1	1	13.4245	1	1
ADAMTS1	1	1	12.9519	1	1	1	1	14.1909	1	1	1	1	1	5.182	1	1	1	1.53626
ADAMTS10	1.18498	2.75383	25.4044	8.40355	2.58554	3.62522	4.04003	38.2277	1	2.36798	1	9.09846	1	8.03077	6.61174	1	6.32082	1.3787
ADAMTS17	7.14087	2.574	1	3.34134	2.7959	3.67251	5.16449	3.82863	1	1.78752	7.0992	2.04454	1	11.8845	4.82063	1	1	6.68336
ADAMTS6	27.4456	37.7478	18.3392	7.8148	4.02933	5.89956	9.52916	6.18599	16.2386	14.2537	10.5288	14.2777	11.4028	13.6199	15.6687	2.616	1	23.4652
ADAMTSL4	3.25561	4.72683	5.095	3.88591	4.83741	3.70998	2.20503	2.73517	9.26298	2.31384	3.46772	3.43281	1	6.24631	1	37.0348	3.21499	2.82684
ADAP2	1	16.3139	1	1	1	1.39419	1	1	12.0153	1	1	1	1	1	1	83.1667	1.8385	1
ADAT2	13.4188	6.72288	21.6644	12.1892	48.5862	9.63697	6.87703	12.9606	7.4655	7.53765	8.63672	12.4058	1	11.8199	13.4791	4.13022	11.6329	14.082
ADCYAP1	1	1	1	1	1	1	1	1	1	1	1	1	299.287	1	1	1	1	1.54915
ADD2	1	7.50048	7.4813	1.15705	1	1	1	1	1	1	1	1	1	1	1	1	1	1
ADGRE1	1.89745	2.03084	2.2299	6.88474	20.3329	5.34951	11.1851	1	1	7.29014	1	1	1	1	7.61236	24.2097	8.27778	1.8739
ADGRE2	2.88068	3.08458	1	4.66335	4.03	3.09268	3.31743	5.21744	17.0915	3.02472	5.24153	5.57489	77.2365	6.08932	1	81.0506	3.22995	3.35723
ADGRG1	9.98257	2.33654	255.201	15.6288	6.18662	6.2217	3.41281	369.71	4.3059	2.44328	22.5854	207.58	7.49958	56.6237	16.4409	5.45124	56.3395	21.6437
ADGRG3	1.54675	2.31389	2.81268	3.577	2.33495	1	1.86106	12.6963	1	2.23337	1	1	1	138.362	10.2949	13.0036	1	2.13017
ADGRG5	8.57156	9.73533	62.4737	9.9925	1.98573	4.50059	4.13778	22.642	41.0606	3.6413	7.37472	31.1034	1	9.96997	1	3.3638	5.2006	16.3886
ADHFE1	9.38563	2.08952	34.7803	9.92062	9.62373	7.38706	4.25997	20.9861	3.20295	11.322	5.49559	7.32804	1	1	1	1.80695	11.3082	7.18492
ADIRF	1.42832	1	4.61083	1.56839	1	2.11039	1.87947	1	1	1.9126	1	1.60682	37.722	1	4.65747	1	1	4.38241
ADM	2.48302	8.22253	12.2922	14.6257	2.9771	3.74486	1.62585	3.63841	3.8807	4.30169	3.64584	4.20865	1	8.00851	1	158.432	1	1.87162
ADPGK.AS1	1	1	4.87484	1.63173	2.03536	3.83901	1.71881	2.63098	1	10.9353	1	2.77598	1	4.23682	1	8.58887	5.53681	2.83284
ADRA2B	4.40844	2.67035	3.68525	6.8264	3.1061	5.3193	1.74178	6.22913	1	3.43587	14.5765	4.11708	11.4028	3.58495	1	14.0457	2.57684	3.47984
ADRB1	4.20967	2.6476	1	2.14567	1	2.84337	1	3.54951	1	1	3.22531	2.63673	1	4.92088	1	1	1	11.6613
ADRB2	53.9597	27.4037	204.004	78.2162	11.4847	49.353	7.78332	159.526	17.146	63.611	113.379	181.895	373.976	44.0515	55.0961	25.4875	19.8924	58.4894
ADRBK2	2.7995	34.3707	7.06905	3.32216	11.8352	2.96152	2.84398	1	27.155	2.39419	3.38032	5.33141	1	1	1	22.915	3.30337	4.7762
ADSSL1	1.8978	1	3.29822	2.22138	5.21679	2.14061	2.05888	3.73727	2.72658	2.35494	1	1	1	1	4.55447	1	8.01775	2.26697
ADTRP	3.00306	9.8652	8.60933	9.21347	57.9087	5.21514	25.298	1	19.7152	13.9854	1	2.09689	1	1	20.3857	14.5954	37.4493	1.95074
AE000662.92	3.72408	1	19.2923	6.13684	6.95372	4.33462	5.2223	6.52244	1	4.60457	1	3.27877	1	6.73782	2.51394	1	2.73266	6.81471
AEBP1	2.66593	5.91952	1	1	1	1.33432	2.89378	1	108.125	1.43193	1	1	20.5307	3.28279	1	2.83969	1	1
AF131217.1	9.34403	1	2.72256	3.23765	9.77853	1	1.64826	3.30538	3.1724	2.12257	10.5187	4.67005	1	2.98813	14.5108	1	1	3.37433
AFAP1L2	4.90274	1	3.38334	3.57868	5.28051	3.49775	5.10097	1	1	1.58419	3.59143	2.18562	1	8.59752	1	3.08473	4.54878	16.7068
AFF3	2.99716	92.3499	1.60913	3.06032	1.62466	2.07814	5.25711	3.32562	46.3423	7.40023	1	1	1	33.1953	1	8.34258	2.68247	1.2549
AGAP1	8.16987	1	8.0109	1	1.29126	1.3816	1.79037	3.84382	1	3.88103	1	11.2308	20.5978	1	1	1	1	1
AGMAT	6.03982	15.007	4.84179	10.6657	12.2045	6.12677	12.2882	3.14004	4.59744	7.04616	8.22401	2.29718	1	6.12929	13.49	1.91984	23.5175	6.93817
AGPAT4	22.4086	10.0673	42.1574	22.0967	25.9283	29.6491	21.1667	115.228	17.9578	49.2932	26.4522	89.7261	9.50902	60.0898	31.8557	28.071	18.6612	26.182
AGPAT5	26.4855	39.241	11.7827	29.8078	47.7548	49.1016	83.9591	15.2733	89.3194	59.3875	21.7973	25.0578	36.3206	102.926	38.0458	15.0881	157.454	36.7665
AGR2	1	1	1	1	1.64231	1	1	1	4.79133	1	1	1	7.49958	1	1	1	1	1
AGRN	2.54511	2.35287	1	1.65614	3.50155	2.19505	2.14821	2.9208	14.5509	2.58353	2.91102	9.0481	4.40266	7.24442	1	6.59221	4.27696	7.2211
AHR	48.622	17.0083	34.1207	84.0174	66.8155	57.0489	39.3857	13.6399	34.6001	74.2941	52.8158	13.5976	311.688	34.7322	44.4007	85.4296	68.3602	53.5817
AHSP	1	1	1	1	13.1883	1.48859	1	1	3.1724	1	1	1	1	1	1	1	6.26164	1
AIF1	34.4297	7.22603	7.9325	17.059	5.72289	16.2112	43.1352	6.75169	185.328	12.9722	21.2409	6.8592	67.3826	17.5688	17.8934	2605.64	14.1408	26.0634
AIG1	13.3031	26.5678	6.85475	14.1122	13.0986	12.6508	20.4306	16.3859	9.67788	19.2931	13.483	8.90122	65.0194	23.3639	15.0485	28.3367	6.08712	7.33328
AIM1L	2.57298	1	8.3152	12.4412	2.49563	5.12971	1.78285	1	1	2.30891	3.15629	3.41863	1	6.16181	1	3.85053	5.88391	7.12775
AIM2	19.5767	85.3969	3.96837	9.55875	39.0218	18.3336	11.0182	4.80033	17.4331	26.2699	13.7341	4.80982	1	1	59.76	9.90312	18.0132	13.937
AK4	2.34683	1	1	1.95473	2.4497	1.32751	1	1	3.17161	1	1	1.55815	7.49958	3.15163	1	25.7516	3.65568	5.0832
AK5	1.98769	1	8.28792	1.79657	1	1.78098	3.56308	29.9483	1	1	1	13.0024	1	1	1	1	1	1
AKAP12	1	1	1	1.91241	1	1	1.66887	7.06282	3.25384	1	1	1	121.551	1	1	14.4686	2.55529	1
AKAP5	27.4443	8.77523	19.665	15.9619	33.7463	7.7883	9.02299	54.3923	2.15412	6.29406	21.9172	18.8541	15.4859	67.0095	45.8073	11.9513	36.6103	81.3128
AKIP1	18.5985	7.97985	43.6015	22.3033	86.6886	20.9937	16.4819	11.0082	24.2132	14.5534	15.4872	17.777	49.7919	15.0768	44.0355	24.5873	19.934	20.4111
AKR1C3	1.31189	2.55818	78.2459	3.98382	9.30715	2.95249	6.25547	308.082	12.9396	3.59771	1	57.1031	1	37.387	5.36279	1.52027	10.2893	1.05742
AL928768.3	2.11952	737.407	1.35385	3.25729	2.25184	2.80887	1.61479	1	73.1167	2.80054	3.13347	1	1	7.64761	7.10717	1.93646	1	4.28419
ALCAM	5.201	22.7384	6.08984	4.90228	6.21905	8.291	8.29635	1	46.8664	4.56446	6.28336	6.50038	8.48324	8.33275	11.0619	54.3716	7.12506	4.93955
ALDH1A1	1.28645	1	1	1.94232	1	1	1	1	7.68025	1	1	1	199.174	1	1	20.371	1	1
ALDH2	2.26769	15.0967	3.01094	8.21176	5.96075	5.18348	4.1906	8.59532	166.871	5.92639	8.42634	4.58077	7.03748	1	1	279.81	4.58667	5.78208
ALOX5	1.45871	80.3714	3.30704	2.26125	1.99872	3.15827	1	1	33.9635	4.84864	1	1.43664	268.71	3.69771	1	156.068	2.17868	2.26849
ALPL	1.4033	29.859	1	1.40942	1	1	1	1	1	1	1	1	1	1	1	1	1	2.4462
ALS2	8.46086	2.41742	9.00537	6.30282	8.80817	7.24536	4.4718	17.3381	18.1371	4.90686	6.50123	4.76331	36.2445	5.16069	1	3.66674	1.28594	6.70394
AMH	3.76188	1	3.62271	2.19311	1	1.76429	1	1	1	2.36041	4.05938	2.54892	1	5.22529	7.63676	1	1	2.29205
AMHR2	1	1	1	1	1	1	1	1	1	1	1	1	25.9063	1	1	1	1	1.35221
AMN	3.55862	14.8579	1	3.36296	1.31639	3.36808	2.52682	3.07914	60.6485	1.74838	1	2.80432	1	4.34286	1	1.91984	1	4.5488
ANG	9.05709	15.4814	3.66934	2.96124	4.4756	5.11151	3.1196	1	4.42682	2.12221	1	4.4125	1	1	18.2266	6.08843	4.90667	3.54666
ANGEL1	4.33908	2.50816	1	10.4359	3.44321	3.40224	3.5097	5.65656	4.3353	6.40128	2.9183	3.55896	1	1	1	1.76329	1.88103	4.15317
ANKRD13A	35.7648	124.562	49.4327	34.4671	25.904	30.1107	41.2701	45.8858	24.2515	34.419	28.8094	27.5025	5.88587	32.3744	49.713	29.7162	35.7922	32.12
ANKRD16	5.51009	5.05472	2.35958	3.66701	11.82	2.76907	2.60958	6.01172	7.9456	4.01394	1	4.18711	1	1	7.06086	1	4.24716	2.76956
ANKRD20A2	1	2.8457	4.05225	1.56546	1	1	1	14.9534	1	1	1	3.28984	1	1	1	1	1	1.72224
ANKRD20A4	3.70469	1	29.0367	2.33219	1.52351	1.62179	2.3024	34.1349	4.79133	1.2793	3.69536	16.5783	7.01888	10.6543	3.4621	1	1.63419	2.06412
ANKRD22	1.42922	1	1	6.10675	1.95593	1.63641	1	1	2.99176	1	3.75804	1	1	1	11.7537	117.113	1	2.21799
ANKRD33B	2.59899	15.9433	1	5.05961	3.16017	2.32031	2.3811	2.88157	10.3152	2.15984	1	1	12.7129	11.9554	1	5.32125	5.42159	2.04897
ANKRD55	1	2.01731	1	6.01473	3.3076	4.95514	8.88387	1	1	1	1	1	1	1	6.03446	1	14.1841	1.44046
ANKRD9	10.4072	1	8.63542	8.5435	12.27	18.2645	15.3415	94.7333	6.49113	15.4133	11.0503	42.7877	36.0187	29.9163	16.6692	8.51734	19.4394	17.3588
ANKS1B	12.5845	1.72212	7.58926	12.0184	45.2725	9.38509	8.93374	1	9.44308	5.44596	8.84016	3.41844	1	4.1838	8.19424	6.95179	37.1829	13.99
ANPEP	1	1	1	1	1.19732	1.42118	1	1	9.16459	1.69591	3.56832	1.1772	21.3694	1	1	111.255	2.09718	1
ANXA4	40.1806	47.0421	64.3892	28.7335	47.9334	42.0926	23.9278	100.44	42.9143	25.2649	44.0937	70.9755	249.094	20.7113	35.4766	63.6437	45.0028	40.463
AOAH	136.02	6.86619	135.246	39.0476	9.03239	32.4572	18.027	269.709	16.7344	7.95569	87.6923	124.508	5.50158	249.637	28.19	97.4857	23.7951	146.148
AP001046.5	4.5912	14.0324	2.83805	2.64001	5.9567	5.87637	13.9699	11.1929	72.7017	6.07559	7.06804	9.22759	1	15.8497	4.65747	8.08446	7.33047	7.76902
AP001058.3	1	8.97249	5.77932	1	1.7319	1.36979	2.37787	1	6.02947	1	1.75794	1	1	1	1	3.2511	1	1.82296
AP001258.4	3.6323	8.26351	16.8526	7.79936	6.29875	2.9438	3.27543	7.8972	3.0062	1.8613	3.49212	5.68985	1	7.64761	1	1.90391	3.40789	3.51204
AP1M2	1	1	1	1.46211	1	1	1	1	3.25384	1	1	1	7.49958	2.23611	1	1	1	1
AP1S3	13.5237	74.1574	18.2675	11.7349	9.44945	13.2998	5.07369	15.6798	35.6385	8.52481	6.11843	9.58664	48.4825	10.9916	13.7191	12.9228	10.9378	10.6715
APBA2	48.6994	3.27054	58.9742	51.6547	4.25958	57.0748	67.9514	102.299	2.91026	22.0093	79.1337	64.8419	1	124.926	24.1971	1	24.189	82.3687
APBB2	1	8.21892	1	1.68908	1	1	1	1	4.97355	1	1	1	1	1	1	1	2.99536	2.60223
APOBEC3A	3.93337	2.54729	2.60018	5.57602	2.06225	3.63035	2.12981	1	5.66993	2.18296	1	4.49553	1	1	6.61174	511.378	1	5.31116
APOBEC3H	93.7215	5.4885	63.8423	72.6958	45.0868	96.4466	11.7453	39.6739	27.1212	43.8516	81.5275	52.4257	34.3868	57.0625	65.4329	4.40817	71.4593	150.895
APOC1	4.24496	3.54162	4.42393	1.52158	1.75092	2.612	1	1	1	2.1418	1	1.63732	985.542	1	1	711.356	1	2.25554
APOC2	1	2.50377	1	1	1	1	1	1	2.15412	1	1	1	17.6163	13.1083	1	31.1298	1	1
APOE	2.76163	3.43007	1	3.07369	2.00131	2.32526	1.70426	2.77292	5.26236	3.18837	1	1	574.865	1	1	703.332	1	2.05459
APOL4	1.23223	1	1	1.62887	1	1	1	1	1	1	1	1	1	4.5965	1	22.1418	1	1
APOLD1	37.1104	16.2544	82.7852	49.2623	140.708	34.3539	43.8138	28.0919	32.6467	36.7694	29.1613	14.1904	10.5216	34.6877	86.9308	6.24736	49.0258	42.4807
APP	7.50895	38.0029	12.5019	26.6638	9.14634	30.323	57.0392	3.55258	582.18	18.9239	4.17501	4.4222	15.407	35.8302	10.0008	62.2701	32.2462	8.40333
APTR	7.96061	12.4279	15.6197	9.02386	11.9289	6.45463	4.68717	7.04761	1	5.61467	5.2799	9.91361	38.0261	12.384	6.77851	4.55002	9.78918	7.66899
AQP11	2.05439	2.98006	2.5573	2.73457	3.8619	2.84501	2.97851	1	1	3.54135	2.76698	3.71573	15.9022	1	1	1	5.73127	4.38722
AQP3	92.6365	14.4441	115.568	200.112	174.86	196.374	173.007	24.676	39.6468	426.915	97.4925	45.9978	131.122	158.633	175.825	30.6373	109.16	80.2944
AQP9	2.69176	1	1.79445	3.69768	1	1.51416	1	1	2.87359	1	1	3.12217	1	1	1	151.772	1.61619	1.16177
ARC	3.56918	2.25537	11.371	23.4126	4.0165	4.11115	3.40635	1	1	3.24395	11.3416	2.8977	1	8.14572	9.76278	18.1278	8.60744	2.59628
ARG1	1	1	1	1	5.04788	1	2.00108	1	1	1	1	1	1	1	1	3.89588	4.22528	1
ARHGAP18	48.4308	11.7433	42.4684	36.253	32.3695	39.0453	22.8271	14.2537	64.6779	24.0376	42.0984	23.3638	292.742	44.2511	38.3084	100.433	44.2376	51.8533
ARHGAP19.SLIT1	1	1	1	1	1	1	1	1	10.3152	1	1	1	1	1	1	1	1	1
ARHGAP22	4.62421	2.53808	1	3.0434	1.65485	3.97696	1.75667	3.09352	5.94545	2.84545	3.55854	3.38982	1	1	1	19.1843	1.38189	2.82204
ARHGAP24	2.17098	266.474	1.60913	1.52533	2.10377	1	1	1	27.5612	1	1	2.6547	1	3.9663	1	21.0528	1	3.07001
ARHGEF10	1.98616	1	1.88846	7.92257	6.98543	2.23785	3.08909	5.15564	4.79133	1	1	1.79348	1	10.4047	1	1	3.96869	2.37984
ARHGEF40	2.46291	3.61383	1	5.06003	2.86646	4.99361	4.15692	1	7.97817	5.296	4.10652	2.80988	58.7037	4.54925	1	40.2964	2.33942	3.15802
ARID3A	47.6587	151.725	16.5303	30.5945	20.4337	28.1094	16.1478	35.1949	350.387	25.4212	48.5055	35.5388	1	53.9161	11.6762	38.4085	25.0925	40.4335
ARID5B	542.497	415.813	286.141	607.928	1194.89	513.461	481.219	146.654	142.896	312.927	547.979	246.619	33.8955	108.687	782.568	108.704	808.898	303.569
ARMCX2	1.85406	22.2341	1	3.97894	2.35032	3.20267	3.33039	5.43148	8.85127	4.49757	1	2.57043	13.1449	7.00315	1	1	2.26159	4.0757
ARRB1	2.94434	2.56447	18.8848	10.1257	10.7398	10.6191	7.08027	19.0916	2.81061	4.90647	1	9.93769	25.0344	35.2466	2.70966	20.1021	13.2068	9.6539
ARSK	10.8306	5.29248	15.9328	15.179	10.7538	13.3114	5.78508	15.2287	6.05295	12.2105	12.4829	9.85092	75.1874	4.22404	26.4806	4.83805	9.25172	11.7411
ARVCF	2.11874	2.75383	10.993	1	3.07456	1.44258	1	10.8943	1	1.55241	3.26277	5.14928	1	1	1	1	1	1.45531
ASAH1	74.6705	115.704	114.855	61.276	81.7826	72.5236	61.4603	140.13	63.9852	57.4567	72.6261	89.2039	684.542	96.4127	82.1602	401.167	68.9263	64.7898
ASB2	34.491	7.76946	23.5078	20.1821	103.322	25.8863	16.1934	14.0487	18.3101	14.8324	29.0145	11.9441	1	46.8059	51.9076	28.2512	114.429	93.3177
ASB9	1	1	1	1.15705	1	1	1.21169	1	1	1	1	1	14.5988	1	1	1	1	1
ASCL2	3.57461	2.72265	79.9671	2.61002	4.93921	1.90139	1	127.596	3.20295	1	1	87.0898	1	5.37943	8.85398	21.8714	8.67414	1.74625
ASGR1	1.40611	2.23734	4.97749	3.99911	1.15243	1.45264	1.579	1	8.47099	1.42232	1	1	1	1	1	64.6796	1	1
ASGR2	1	1	1	1	1	1	1	1	1	1	1	1	1	1	1	18.3184	1	1
ASIP	1.55952	2.1098	1	1	1	1	1	1	82.0178	1	1	1	1	1	1	1.52027	1	1.5291
ASPH	3.90798	10.7509	12.3517	8.18118	2.86351	6.79227	11.995	9.22583	44.3507	9.5887	8.88978	7.77799	69.0307	4.75841	8.68616	29.2398	2.93681	7.88173
ATF5	18.5171	23.5466	29.867	31.1106	21.9031	27.4723	26.0976	22.8636	327.541	39.2765	28.0994	22.2585	23.3062	35.6655	19.1552	316.439	29.0631	20.5329
ATL1	6.83195	2.61163	15.4918	4.26648	1	5.43847	1.41418	27.3644	3.12889	2.45609	4.09697	49.4143	11.5391	4.91336	1	1.49268	13.0904	9.60277
ATOH8	1.59639	1	1	1.29917	2.25161	1.57699	1	1	1	3.77154	1	1	7.49958	1	1	1	2.45332	1
ATP1A4	1	1	1	2.39273	6.91562	1.78196	2.47151	1	1	1	1	1	28.59	1	1	1	2.11724	1
ATP1B1	48.222	20.1132	33.5333	45.3904	70.3926	72.9766	7.55733	12.0924	16.0809	10.6739	57.8656	18.1821	155.945	89.0998	70.363	132.03	26.4283	49.4583
ATP1B2	2.61864	2.26253	5.09365	4.88656	1.63631	1.83936	1	5.02441	1	1.8147	1	2.62497	1	1	8.21589	2.3164	1	3.72356
ATP2A1	1.41564	6.27742	1.69167	1.83599	1.8411	1.44972	2.03426	2.8391	1	1	3.31207	1	1	2.82951	1	1	1	3.97872
ATP6V0A1	3.67852	17.6143	7.04169	6.64171	23.2616	5.33195	6.235	2.15332	7.8697	4.07991	3.19861	5.76173	48.8112	4.84697	8.47842	19.1738	6.63564	4.17416
ATP6V0A4	1.48899	1	1	1	1	1.51443	1.76499	1	1	1	1	1	1	7.94746	1	1	1.59724	2.25358
ATP8A2	2.72231	1	1	1.88119	1.46657	1.96224	2.44473	1	1	1.55241	1	2.37194	1	4.66066	10.3876	1	1.72855	2.59013
ATP8B4	3.66871	1	8.2133	5.04504	3.54713	3.53696	1	18.9017	3.9829	1	2.64986	2.77201	46.6583	28.6239	1	16.6341	9.79085	19.4676
AURKA	16.4476	5.68883	16.8312	15.0406	12.2104	13.3022	7.09408	13.5794	16.6493	6.08312	20.4328	14.8706	54.1056	18.589	12.3442	10.4253	22.6316	12.7192
AUTS2	194.356	20.1245	54.0781	46.8154	12.6636	96.3373	22.1144	360.758	49.3543	134.757	106.75	229.069	7.96301	248.76	83.446	12.7463	7.36556	212.274
AXIN1	15.5219	14.6312	53.4383	14.496	14.5912	13.8185	11.8097	117.332	58.1546	14.9577	17.4428	33.5124	43.2639	36.7852	1	8.19295	11.6231	15.6783
AXL	1.94335	3.00308	1	3.05458	5.5017	4.51497	7.19884	1	59.7036	2.75706	1	1	1	1	6.52129	153.024	13.9586	2.28409
AZIN2	2.43419	4.2971	6.01542	11.248	1.22118	6.00526	2.93878	6.18718	45.6982	8.06122	3.64237	9.55897	1	1	9.99281	1.71365	9.70361	10.9098
B3GALT2	1.37064	2.31612	8.2292	7.45906	18.6904	7.65369	3.93066	1	1	27.2946	1	1.71564	1	1	13.7873	1.52027	2.68213	3.42007
B3GAT1	7.31919	2.18895	11.1907	3.83096	9.54715	4.30268	2.80305	37.715	6.29807	1	8.03808	16.2133	1	1	1	3.63141	3.75075	5.54549
B3GNT5	12.4014	2.50231	4.73818	6.3779	4.78318	3.35608	2.0389	6.28801	9.06617	1	7.3147	2.71971	53.7635	12.1365	20.9744	54.289	4.05616	3.6634
B3GNT7	10.1559	60.0534	42.0519	10.9242	2.48238	6.85446	1.74057	615.197	7.16189	3.7001	14.0807	75.397	1	874.251	1	14.4457	4.0207	37.782
B4GALT5	40.1457	4.81172	31.9515	14.2408	26.0885	15.4822	8.01972	33.2913	4.29043	23.1713	19.1542	27.8012	233.763	49.9742	16.0079	61.2222	14.5548	38.8228
B4GAT1	8.83169	5.8231	14.1328	4.9756	4.196	6.09271	3.79666	5.77663	24.9167	5.33555	10.8169	2.29347	1	1	1	3.71189	5.79719	8.71947
BACE2	1.5721	11.1688	1	1	1.47802	1.96387	2.95442	1	7.9456	1	3.04476	1	234.113	1	1	1	1	1.78935
BAG3	16.531	32.0862	48.9702	300.175	77.1146	36.6211	37.3359	22.0735	28.2209	35.6127	130.271	30.9454	38.9958	57.3754	41.5915	105.189	66.0065	35.9549
BAHCC1	1	1	1	1	1.66549	1	1	1	5.61246	1	1	1	1	1	1	1	1	1
BAIAP3	2.21653	9.30193	1	2.02439	1	1.79597	1.43012	1	1	1.66415	2.53434	3.15032	1	5.84179	1	1	1	1.62087
BAMBI	3.08781	4.02321	8.15464	7.8382	2.01357	7.93182	1.57789	3.22547	1	3.49037	10.2795	2.76113	18.4406	4.83252	1	1	1.87156	2.24291
BANK1	3.50844	852.9	13.6617	5.08921	3.71587	1.76618	1.93393	3.27811	85.4766	4.31774	1	3.5492	7.68306	20.7802	1	17.652	3.43676	3.26937
BARX2	2.20249	2.50377	3.43158	4.94383	9.06835	1.32	1	3.0313	1	1	2.33962	1	1	1	1	1	11.9071	3.03034
BASP1	2.32784	219.154	1.82833	5.67309	26.973	3.51133	4.97125	1	72.4116	2.47006	4.00915	2.49198	25.1378	5.37474	19.9074	176.665	51.0138	5.92747
BATF	160.862	40.3946	132.568	211.478	1682	145.121	111.605	49.3412	122.156	125.184	128.008	72.5494	181.765	51.6868	538.662	142.95	522.087	182.567
BATF3	6.0562	2.78308	4.23483	4.47168	4.03271	7.34999	2.67681	1	5.48728	3.64556	5.37033	2.22681	1	3.64354	18.6246	35.8683	2.49607	8.98824
BBS12	2.96282	1	3.53418	3.04462	2.70816	3.04737	2.30096	1	1	4.84595	1	2.445	1	1	1	2.2783	8.70408	3.35937
BCAR3	2.18803	22.1015	4.84179	4.10991	2.97223	15.9739	1	1	13.1426	5.71884	2.78103	2.12695	1	13.6701	1	10.3148	7.60208	4.17747
BCAS1	1	8.77565	1	1.56449	9.57692	1.84108	1.67335	1	1	4.37231	1	2.2669	1	20.6412	8.45518	1	1	1.41091
BCAS3	15.5962	7.13466	11.9701	13.9368	25.0097	10.0268	17.1567	14.1587	11.0302	14.5288	9.15547	19.2953	1	5.92766	11.2336	11.615	49.5953	14.2527
BCAS4	51.3551	142.295	50.2228	51.9433	17.6644	26.067	29.5634	23.0188	43.2784	17.475	72.5132	29.9085	39.1098	46.9724	20.661	6.44912	18.3927	60.8337
BCAT1	3.49804	6.25748	1.69167	3.7909	3.17578	2.30733	2.96757	3.22547	34.4934	1	2.45045	1.69608	22.4111	1	1	97.8757	25.8686	3.06962
BCL11A	1	160.542	1.8785	2.04716	2.19812	1.69274	2.53908	2.71689	339.841	1	1	1	8.90739	2.58695	1	18.5362	2.45774	1.17758
BCL2A1	39.3199	266.248	36.4225	57.8332	25.7037	44.2632	58.6457	36.7227	229.186	39.7285	39.5204	29.7183	760.475	156.433	78.3828	1476.2	67.4327	39.6204
BCL2L14	1.79821	1	1	2.40473	4.64265	2.36146	1.72747	3.17074	11.5424	1.72659	2.81144	1	1	1	15.2167	8.13691	6.42402	3.34429
BCL7A	2.61099	27.524	3.55575	2.73145	1	2.59644	5.08697	1	23.2751	2.59583	4.94943	2.20716	17.529	4.98987	1	12.4355	2.42378	1.08879
BCL9L	56.8403	20.7902	39.1094	26.8308	18.3984	46.2189	45.1983	110.999	20.7969	34.2422	38.8316	93.8882	1	42.9341	19.9968	4.37552	22.5383	39.2201
BCR	30.0339	8.20277	21.3147	11.5768	8.62087	13.2415	17.6436	79.7819	24.5109	11.9009	16.8611	47.1985	7.49958	29.1619	15.7659	14.5709	12.8749	18.5454
BEX2	44.3362	62.8746	21.7292	31.9249	37.4885	39.8501	107.279	36.686	16.2839	57.3351	35.9531	14.8469	29.4598	86.4683	23.4004	2.17486	29.076	18.5106
BFSP2	2.86019	3.4981	1.79445	2.80158	21.3731	5.17897	4.51655	1	1	3.17072	3.46471	1	1	1	11.9623	1	16.0516	4.16744
BHLHE40.AS1	3.22413	5.96566	10.4575	21.3576	12.6429	22.2127	6.61451	5.88365	10.5415	7.28946	2.43701	5.48401	1	8.43021	22.4212	12.46	119.751	12.0819
BHLHE41	1.17022	29.8545	1.7077	1	1	1	1	1	10.0938	1	1	1	1	1	1	9.86974	1	1
BISPR	13.6409	20.7079	25.3264	21.1006	17.8015	14.1241	10.348	24.6127	28.2092	13.4247	12.2594	23.7445	9.82768	13.8698	88.4685	14.4697	21.8168	20.1428
BLK	1.91949	240.68	5.52815	12.1863	2.90745	3.47065	3.95987	3.12715	32.5413	23.4179	2.61678	9.0527	1	6.89405	4.82063	1	1	4.78784
BLNK	1	53.6914	2.21826	1	1.75961	1	1	1	31.5548	1	1	1	1	1	1	8.48954	1.28201	1
BMP2K	5.06014	29.4906	8.13534	7.76079	7.22307	8.56969	6.75411	4.69428	32.9827	5.58784	6.65888	7.01791	210.595	17.7495	1	25.7873	10.4588	8.30566
BMPR1A	7.67396	6.17174	9.45868	8.98398	4.48116	6.13083	3.76164	5.293	1	4.53557	15.3704	9.07961	40.3601	1	8.04627	1.52027	1	8.67365
BNC2	1.29776	1	4.79035	1.50403	1	1	1	44.9792	1	1	3.11556	1	64.3257	5.83606	1	3.26142	1	1.22809
BOLA1	10.0583	3.48675	28.4857	5.44459	17.4234	6.51815	8.30675	8.91007	5.71178	8.03997	5.43727	3.93881	5.00744	1	6.10592	5.1691	13.8658	8.51475
BSPRY	2.55386	4.48363	1	1.72953	1.56004	1.36337	1	4.8416	22.064	1	1	1	1	1	1	1.67769	3.96792	2.46098
BST1	1.32639	1	1	3.89628	1.38801	2.71376	1.28693	1	14.8706	1	3.39161	2.46055	31.1058	1	1	63.0007	3.25741	2.29273
BTK	1.42563	128.455	2.49403	2.79406	1	1.31878	1	1	70.1039	1.94931	4.23098	2.35821	291.163	2.95856	1	46.999	2.43368	1.79593
BTLA	4.89221	26.1178	20.361	26.321	61.6835	13.6896	33.1845	1	11.0476	11.8723	1	4.27705	1	1	42.3772	10.4165	232.271	5.00323
BTNL9	1.75013	12.9203	1	1.73441	3.17559	1.92429	1	3.48085	1	1	1	1	1	1	1	1	2.26928	1.78284
BUB1	4.11845	1.64761	3.41062	3.0585	2.53895	2.04807	1	1	6.61281	1.73024	5.63566	1	1	1	18.7716	1	3.56186	5.06503
C10orf10	1.73926	1	1	1.50909	2.00329	1	1	1	1	1	1	1	1	1	9.76278	1	2.16209	1
C10orf128	5.5636	61.6057	66.0361	21.5957	24.1451	28.1741	7.3235	51.6854	17.3039	43.4644	14.6954	36.917	139.351	4.78411	16.6052	82.4838	3.26701	31.3315
C10orf35	8.97145	1	12.8305	21.2509	16.0186	7.68041	9.61555	1	1	8.19988	17.2364	1.43143	1	6.03905	7.54617	2.83969	17.8512	7.20312
C11orf21	14.8147	7.92832	147.3	36.9886	14.6316	10.7964	14.1194	69.2516	12.6578	12.8135	19.3508	67.7265	5.50158	37.7421	17.0486	17.995	9.88793	20.1363
C11orf24	9.6683	27.17	10.5769	7.90505	14.5107	8.05309	9.45315	21.4357	28.5047	9.10677	6.28934	8.9071	65.4963	9.72336	7.81196	14.3871	9.36678	10.1824
C11orf74	1.76601	1	1	2.49767	1	1.57856	2.91926	1	13.4657	3.5325	1	1	13.075	4.33739	1	12.7906	1	1
C11orf96	2.0445	1	1	1.78705	1.53333	2.53421	3.17076	2.81546	4.19591	4.66302	1	3.66042	37.722	1	6.85374	13.2202	2.65846	3.80762
C12orf45	29.327	28.9648	34.8198	21.2242	36.5575	23.1143	24.8295	16.9714	314.575	25.5387	21.904	20.5971	6.53685	31.0964	32.5645	49.9574	31.7049	19.9703
C12orf75	416.077	98.8003	537.648	225.379	175.132	298.923	83.0489	688.931	1734.88	217.87	346.108	921.411	10.0032	283.455	247.327	124.949	198.387	557.687
C15orf48	12.0334	10.7198	26.4833	66.6464	9.36377	19.0806	9.37158	17.2083	174.18	14.7324	19.1043	9.00513	41.9154	125.157	34.6646	3514.8	37.539	43.8814
C15orf53	3.23184	1	5.21608	7.30658	19.6798	6.76353	1.21169	1	5.18372	3.47065	5.06883	2.84474	1	5.43174	7.10717	1.71365	3.61516	7.4613
C16orf45	5.88968	8.52049	2.53475	5.54735	19.7988	3.55076	7.65486	7.09907	5.46875	1.62968	16.1331	10.9458	1	5.37943	1	2.86521	22.6482	7.53008
C16orf74	4.99316	16.457	6.55178	3.94712	4.72752	1.93157	3.97631	5.6511	5.17126	3.54876	4.81121	2.92461	1	1	14.276	7.7325	1	4.24238
C18orf65	1	1	1	1	1	1	1	1	4.00048	1	1	1	1	1	1	7.61629	1	1
C19orf38	1.7822	14.6621	1.2192	4.31062	3.23597	1.46163	2.81655	3.28795	5.11885	1	5.15266	1.43664	1	3.40237	1	96.7529	1	1
C19orf68	6.40807	6.66312	29.8527	9.97805	8.06343	6.19995	2.68105	9.54483	1	3.15956	9.30362	4.65178	1	5.37474	8.47842	7.83933	10.8859	7.34716
C1QA	3.39644	1	1	1	2.45535	2.59591	1.63241	1	4.45316	1	4.00466	1	1	3.64526	1	683.823	1.91169	1.72238
C1QB	1.8843	1.93679	1	3.80143	1.77034	1.43414	1	3.31041	3.43352	1.69646	2.79052	1	1	4.60568	1	608.532	1.72855	2.63211
C1QC	1.79829	1.91957	1.60913	1	1.62927	1.67089	1	1	1	1	1	2.29718	1	1	1	494.82	2.10158	2.14718
C1orf112	5.30006	1	17.0027	2.42295	6.03253	3.93821	4.45629	3.24433	2.72658	3.4529	2.97273	4.67287	10.1535	4.60568	5.1157	4.23295	6.93717	5.37253
C1orf132	17.0606	78.7632	21.0448	14.4956	25.469	13.9471	18.7688	11.0007	24.7359	14.2595	14.3751	8.79349	7.96301	8.22413	22.1858	17.8051	22.6957	10.3514
C1orf162	9.9067	89.0386	141.42	74.4321	13.2828	105.206	130.445	143.167	153.169	51.2516	16.1293	52.794	208.233	100.543	63.0958	526.116	64.9579	43.4718
C1orf186	1.48034	17.4144	4.74595	1.25435	1	1.74287	1	7.39842	84.871	2.18789	1	2.445	849.412	6.77232	1	7.19118	1	1.92551
C1orf21	70.4464	1.72212	136.359	12.393	4.22556	8.74023	2.65289	430.207	13.8437	4.11824	46.8908	270.542	24.551	135.457	21.0798	14.0361	10.7113	17.4573
C1orf228	13.712	12.0761	27.1264	42.8295	3.09493	20.233	52.0757	1	57.6571	20.2574	16.5029	3.51679	190.679	6.18945	13.0413	22.5133	51.667	12.2243
C1orf54	4.36056	6.66574	5.45863	1.46164	3.02302	3.8022	7.19322	7.81138	4.43176	1.97785	4.69254	4.73678	1	1	1	230.852	4.19534	3.04248
C2	2.72371	3.93634	3.52353	2.90554	2.0904	1.26707	1	1	1	1.58224	1	1	13.0488	1	1	11.8893	2.45774	2.01568
C21orf62.AS1	2.30298	2.1826	8.32757	4.0658	6.39897	3.44552	3.0113	4.17162	1	3.10152	1	1	1	1	1	1	1	2.27631
C2CD4D	2.54517	2.21694	1	5.9851	3.90078	5.31327	2.39618	1	1	14.2324	1	3.0747	1	8.12476	7.97793	1	2.8254	4.37674
C3	1.47364	1	1	1	1	1.38618	1	2.80926	1	1	1	2.24728	1	7.14495	1	19.8233	2.39726	1
C3orf14	15.9813	15.092	4.08	12.449	8.54534	11.3193	12.139	2.34091	16.0414	7.68463	12.8613	5.35176	11.9705	6.9673	45.5189	29.0373	13.4802	18.9088
C3orf58	54.3427	38.6818	47.0704	64.0664	30.6242	43.8316	33.1623	61.4762	272.255	34.9209	68.6771	50.0666	64.3289	42.4454	52.5967	38.0802	50.9632	36.0859
C5AR1	1.62379	2.4018	1	2.70279	1.77251	1.5745	1.71483	1	1	1	1	1.25944	1	2.14172	1	357.104	1	3.22768
C5orf56	82.9358	45.0235	209.149	95.6797	45.3704	36.5135	29.845	201.126	42.7078	37.1499	67.0805	123.125	15.4573	61.459	192.826	11.2009	51.8603	61.9292
C6orf25	1	1	1	1	1	1.34003	1	4.53402	17.7739	1	1	1	21.317	6.24631	1	1	1	1
C6orf99	4.61656	4.67664	1	4.36277	2.79209	5.10061	3.88541	3.87859	7.05087	3.75807	9.25729	4.93257	23.4265	9.08244	1	1	1	2.77608
CA10	1.66449	1	1	1.99964	1	2.38406	1	1	1	5.4176	1	1	1	1	1	1	1	2.58488
CA2	3.23105	14.3427	1	21.3677	1.51755	5.9319	1.53644	1	28.9455	42.5776	1	1.67104	1	18.0742	1	61.3169	1	2.04393
CA6	1	1	1.92305	2.56481	2.23243	1.92689	14.1341	1	1	2.80289	1	1	1	1	1	1	1	2.7699
CABLES1	3.60486	7.42078	6.25307	3.786	37.8931	5.50077	3.09626	6.69501	7.70045	1.85192	3.27811	1	1	27.6981	8.53324	9.94819	7.9938	7.68958
CACNA1A	2.62493	7.28019	2.69025	1.71141	1.32055	1.87042	1	3.2325	5.77145	1	1	1	1	1	1	1	1	2.32881
CACNA2D2	2.57889	1	5.97132	4.03318	3.85527	2.92245	1.90498	19.5705	1	2.53235	1	16.7496	17.9728	1	1	2.41018	2.07154	2.37976
CACNA2D3	1	1	1	1	1	1	1	1	4.2097	1	1	1	1	1	1	18.2227	1	1
CACNB2	3.31255	4.85804	1	2.30778	6.65906	3.33773	1.49588	3.32307	1	1.80942	1	1	1	1	1	1	3.21499	1.2965
CADM1	32.6777	6.45957	16.5689	4.38816	62.2507	4.29335	2.24694	46.4153	6.90159	3.5245	28.0005	22.083	32.256	11.3492	15.4576	17.8526	15.1768	8.36462
CADM4	1	2.16047	2.5847	2.05233	1	1.84626	1.67941	1	17.9909	2.19765	1	1	1	1	1	4.89216	1	1
CADPS	1	1.43054	1	1	1	1.41533	1	1	1	1	1	1	47.9214	1	1	1	1	1
CAHM	1	1	5.13418	1.30372	1.84422	1.95436	1.78625	1	6.4962	1.62428	1	1	1	1	1	3.79816	1.82632	1
CALB2	1	1	1	1	1	1	1.539	1	1	1	2.96312	1	302.523	1	1	1	1	1.57856
CALCRL	1	1	1	1	1	1	1	1	49.5106	2.06119	1	1	1	7.9661	1	6.58215	1	1.39958
CAMK1	8.87512	4.83839	6.83996	23.4065	44.0196	18.2526	7.59446	7.13133	8.41125	6.59471	9.02988	5.34635	29.8453	27.671	9.34599	75.398	82.2988	23.0162
CAMKK1	5.22146	24.4728	4.59641	3.22	4.81841	3.77554	2.57417	3.96729	50.4991	2.26918	1.76717	4.82006	12.6866	7.57785	1	4.83942	4.1504	2.69177
CAPG	80.3013	265.509	136.798	171.338	68.7504	281.266	76.2717	15.9073	552.156	229.639	93.7108	27.7642	1473.71	318.234	191.155	611.783	155.57	404.986
CAPS	6.55227	8.90257	26.3949	13.3905	10.0897	8.85165	4.79033	6.27763	3.43352	6.4435	5.78126	5.13537	20.4988	11.3614	7.3892	2.15432	8.79063	10.1448
CARD16	235.1	64.0279	263.141	150.227	1831.93	149.573	180.746	309.229	124.9	151.407	180.078	214.79	304.526	166.014	827.934	426.715	506.129	285.583
CARD9	1.41522	2.38304	1	2.1053	5.40452	2.31148	2.89857	1	4.94539	2.63261	5.3029	2.8587	7.01888	7.64761	1	51.4701	1	3.17765
CARNS1	2.63577	3.18158	24.9305	5.57719	3.50875	3.34755	1	21.7851	1	2.83046	2.59883	13.0837	4.40266	14.559	1	1	8.39218	6.71263
CASP10	5.12105	26.5118	42.342	15.0305	4.67598	9.29007	14.1768	60.128	23.3967	8.78865	6.26279	16.9322	1	26.3147	9.89276	9.29838	7.03542	8.51413
CATSPER1	1	1.58395	18.5589	1.41879	1	1	1	28.2376	1	1	1	3.93989	183.581	25.7151	1	30.8009	1	1.75632
CATSPERB	5.82356	1	10.24	6.76482	1.43614	4.49479	6.43529	1	7.35938	7.0159	12.2517	2.05182	1	1	7.16473	1.49268	1.51375	2.59122
CAV1	3.33613	1.92727	1	2.03296	2.29251	1.58979	3.64332	1	1	1.81546	2.33962	1	1	4.13489	12.4924	1	9.12745	8.62712
CBFA2T3	1.73926	38.6073	1	1.58041	1	1	1.54288	1	104.778	1	1	1	4.40266	5.80192	1	14.2738	1	1
CBR4	12.1697	23.9993	86.6235	24.3919	25.7633	14.0585	9.97733	23.8995	11.9691	15.7494	13.8916	16.6708	37.1004	9.0635	23.1396	10.4758	21.7549	16.1388
CCDC106	2.29212	33.5779	1	2.42988	4.79211	2.2837	3.01183	7.53017	36.811	3.23377	1	1	6.53293	5.3316	1	6.87237	6.45158	2.07442
CCDC141	14.1735	12.3619	2.99247	10.0186	39.6218	3.5494	5.49068	1	3.78344	3.41017	11.9363	2.30216	1	8.01632	8.04627	1.8403	14.2295	17.0226
CCDC168	3.49483	8.38371	2.70142	2.38079	1.55593	2.32187	4.44764	4.39767	14.6889	1.75747	1	1	1	1	1	1	2.88375	3.09022
CCDC173	11.8765	8.57383	18.2539	32.4487	1.99788	11.7179	5.16158	1	3.25725	11.8394	16.5715	10.7132	1	8.43943	6.63812	5.02518	7.85836	7.50035
CCDC184	15.5843	7.08807	17.4682	50.4244	7.27324	31.8161	15.8392	11.3416	5.5248	39.6449	28.1553	16.0446	1	1	8.10894	2.48506	10.1615	19.1151
CCDC189	6.27944	6.35238	5.69728	7.6984	5.90426	4.83499	3.07486	1	57.8472	6.41364	7.18581	4.82033	36.2048	5.92396	1	9.58939	4.88977	4.86109
CCDC28B	16.6701	8.99293	24.5729	14.0353	16.6335	10.1234	14.3063	67.344	33.5271	8.2649	11.0671	25.0263	18.0178	32.9232	8.18754	10.2071	22.079	13.421
CCDC50	16.1329	219.628	30.2047	27.9832	65.0912	41.4675	39.5135	23.1779	643.671	25.7703	25.4229	25.1184	17.51	49.7832	54.5243	81.8777	149.245	41.2474
CCDC64B	2.42087	1	15.1275	2.85066	1	1	1.58689	1	3.0062	2.62944	6.25034	2.10313	1	1	1	1	1	1
CCDC65	2.13684	2.03153	40.066	15.3346	2.53555	3.98761	3.56028	9.68336	1	7.42261	3.96231	8.89335	1	1	1	2.01769	2.88806	4.20652
CCDC7	6.01196	5.06255	23.7146	11.5532	8.8956	6.41871	4.35396	5.0916	3.43352	5.90796	9.02824	9.31131	1	1	1	8.57443	5.40342	5.72181
CCDC88A	8.21087	17.0279	14.6294	13.5001	3.24801	7.68812	11.3997	7.13703	144.414	9.94493	13.0764	9.94134	25.0413	15.6547	1	98.8777	6.85358	11.4649
CCL1	1	1	1	4.55021	2.52091	1	1	1	1	1	1	2.31861	13.2166	3.9663	1	1.49268	64.7069	1
CCL17	1	1	1	1	1.31219	1	1	1	3.8807	1	1	1	1	1	1	166.653	1	1
CCL18	3.81562	2.50963	4.56918	1	3.88713	2.27961	1	13.7016	5.26236	1	11.5636	5.52029	1	24.4181	1	163.276	1	6.23604
CCL2	1.33388	1	1	1	1	1.34031	1	1	4.65963	1.57008	1	1.53161	261.621	1	1	348.474	1	1
CCL20	7.36169	5.09793	52.5711	226.255	145.929	61.5616	26.2895	7.37335	5.45607	423.4	7.80181	7.27405	1	19.3127	30.1062	1668.61	72.0467	33.2669
CCL22	1.41354	2.87207	1	1	16.5384	1.39419	1.58651	1	1	1.44582	1	1	1	1	1	20.1802	3.14994	1
CCL23	4.55102	1	1	1	3.43472	2.50081	1	3.91824	1	1	1	1	24.4787	1	1	2.41018	9.99671	9.26437
CCL3	173.478	41.1825	1090.28	193.949	25.5333	26.1429	19.9676	775.411	72.5091	20.9624	355.197	316.752	25.7858	281.771	161.664	1510.98	79.8545	370.889
CCL3L3	375.601	32.478	244.7	141.701	30.4021	28.9979	19.7188	123.662	55.9592	33.7643	280.364	113.263	15.7684	82.9797	157.66	367.462	43.4582	275.196
CCL4	1151.23	78.5282	5480.02	2128.32	85.8596	172.567	49.6093	1890.61	337.52	122.794	2492.68	1247.93	484.076	833.982	796.003	1299.88	627.188	880.304
CCL4L2	403.974	92.1464	2008.38	731.362	27.6753	39.5955	25.0123	265.452	350.699	36.2636	1040.87	291.116	155.333	117.347	165.026	425.037	108.166	293.226
CCL5	8569.14	226.934	7247.91	3573	403.626	3023.22	603.089	6532.53	675.986	1487.91	7989.81	7469.98	192.71	7667.7	4219.36	374.126	1098.93	11667.8
CCL7	1	1	1	1	1	1.04738	1	1	1	1	1	1	1	1	1	11.4537	1	1
CCL8	1	1	1	1	1	1	1	1	1	1	1	1	1	1	1	35.4285	1	1
CCNG2	25.2821	18.1995	40.9015	36.8228	191.397	31.884	17.7952	11.9027	18.326	94.1125	31.097	15.8364	31.2224	39.8785	45.6282	15.0737	62.7232	25.6955
CCNI2	7.24089	2.1826	2.8499	6.39064	16.3348	6.97512	4.33449	1	1	9.17968	6.89756	3.14249	1	1	16.0091	1	12.6223	8.00393
CCNJL	1	1	4.5837	1.52283	1	1	1	27.4327	1	1	2.34588	1	1	67.8955	1	1.84755	1	1.81964
CCR1	4.32658	2.32966	7.89243	6.39808	5.95689	2.58048	1	6.57111	2.87359	4.40209	6.06054	1.48275	1	5.07958	8.21589	60.6608	4.70658	10.1704
CCR2	33.1552	1	16.9979	13.9894	18.64	15.3125	4.74235	3.88644	14.028	14.2103	4.82715	2.27644	1	1	14.8852	12.4975	13.0694	7.07224
CCR4	13.4871	2.05469	16.6222	11.172	31.0036	15.7345	25.9865	1	3.1724	14.8037	5.42305	1.72096	7.06325	4.15916	35.2899	3.49338	27.8454	3.93931
CCR5	133.336	5.86225	39.0781	32.3627	53.1497	48.5545	5.56158	5.73769	21.9548	33.7508	58.2959	18.2337	1	25.1432	83.0793	19.2987	60.5729	85.2289
CCR6	24.3003	148.994	87.061	166.677	437.107	232.78	186.826	7.70743	47.126	639.111	17.7475	14.5985	1	110.1	311.421	26.2665	309.505	38.8115
CCR7	380.069	819.685	131.816	337.86	322.687	766.018	1636.77	37.2845	174.918	1053.46	202.065	60.0444	30.6939	187.632	545.076	86.5547	608.739	118.529
CCRL2	15.5837	7.56393	5.55	11.0014	22.4167	9.94891	5.65225	10.8254	20.5013	8.69573	12.0802	9.21622	19.5856	48.1474	23.5423	170.493	15.0574	35.0499
CD101	11.3339	1	6.91959	8.7957	5.42396	7.12403	3.07553	3.54951	1	7.73642	8.96012	6.39383	5.50158	1	1	5.53629	4.57924	24.7559
CD109	2.97037	1	2.7325	4.53292	1.68972	5.66995	3.20303	3.74436	5.96421	1	1	1	5.50158	1	1	8.10301	22.4508	6.59029
CD14	1.61392	1.8282	1	5.2676	1.65446	3.29198	2.36465	1	9.22201	2.16409	1	1.79105	6.3038	1	1	826.711	2.1404	1.93244
CD160	17.4846	4.5528	73.6589	8.71067	5.41751	6.00956	2.66817	154.973	3.43352	8.48987	30.4402	31.0642	1	274.332	6.77387	1	8.27531	28.343
CD163	1	1	1	1	1	1	1	1	1	1	1	1	1	1	1	64.2985	1	1
CD177	2.71601	1	7.02609	2.38742	103.573	2.3306	1.65769	1	2.15412	2.23868	1	1	1	1	7.58814	1	1.48735	1.93277
CD180	2.02862	37.507	1	1	1	1	1	1	9.39157	1	1	1	1	1	1	12.7551	1	1
CD19	2.99246	308.011	1	3.05352	2.56276	1.65152	1	1	34.2194	2.4401	1	2.71753	6.53293	1	1	4.43112	1	2.6708
CD1A	1.50102	1	1	1	1.56986	1	1.88723	1	9.41268	1	1	1	1	1	1	97.3939	1	1
CD1B	1	1	1	1	1	1	1	1	1	1	1	1	1	1	1	15.8987	1	1
CD1C	1.48958	45.794	4.67715	1	2.12672	1	1	1	30.2164	1.59901	1	1.39102	1	1	1	144.978	2.98929	1
CD1D	1	22.7395	1	1	1	1	1	3.27566	4.06508	1	2.72025	1	1	1	1	28.0814	1	1
CD1E	1	1	1	1	1	1	1	1	21.7189	1	1	1	1	1	1	108.906	1	1
CD2	1184.5	48.8887	1162.7	1023	2114.66	1487.71	902.583	258.449	238.638	1157.52	810.096	535.94	49.4226	455.82	1683.71	188.45	2553.87	1446.36
CD200	2.66394	8.14861	6.94654	19.6441	29.4874	7.73126	32.7802	2.89334	5.66949	1.95449	2.52046	3.76985	40.3577	1	8.2304	3.6609	223.331	8.70023
CD200R1	51.5132	7.14172	23.3522	22.5404	4.12419	20.7	9.27725	1	5.9443	18.7567	18.014	10.3845	17.1165	20.9905	30.5682	2.52658	12.4014	26.5861
CD207	1	1	3.15012	1	1	1	1	1	3.30824	1	1	1	1	1	1	21.3558	1	2.14265
CD22	3.42086	172.942	1	2.61385	2.23522	1.55914	1	1	10.8456	2.80176	3.1749	2.52799	126.988	1	1	5.41955	1	1
CD24	2.69549	260.563	14.2091	2.51398	3.02992	1.32246	1.63418	4.26236	32.9172	1.58773	2.83618	1	1	1	1	6.77271	3.79142	2.69439
CD244	32.3237	1	81.5605	24.0981	2.37418	10.8506	2.68513	110.898	10.1186	5.07426	31.8364	47.4641	1	67.4241	15.7818	15.6993	7.86653	47.7117
CD247	315.437	19.4936	806.807	236.388	447.37	272.527	238.222	1471.36	74.3064	258.278	222.351	590.328	13.6212	811.791	434.964	48.7566	537.389	298.232
CD27	430.801	165.338	170.298	173.822	848.981	115.8	188.161	25.8845	92.0346	94.709	266.348	35.3327	12.9263	64.2489	356.481	31.5773	351.863	313.35
CD274	4.52388	5.08564	9.28494	9.81101	23.3078	5.59433	4.22484	1	2.42504	3.50838	2.87722	2.9756	27.1329	1	8.01878	17.7488	20.9307	4.4896
CD28	192.113	8.79447	52.9155	94.3949	289.488	170.134	197.493	7.77108	37.1545	183.969	100.038	27.6169	1	10.471	206.188	16.2869	184.93	61.1233
CD2AP	39.0394	60.618	23.44	26.3961	17.0598	31.6732	32.7645	27.456	237.697	32.7141	25.1849	35.5781	20.1604	26.8423	56.98	27.4236	24.8852	34.3211
CD300A	36.0537	10.4007	126.115	27.9378	4.41399	30.8668	13.8961	378.235	77.6133	22.1594	32.3591	147.96	144.032	240.906	28.8308	152.966	9.68203	38.6129
CD300C	1.18858	1	1	1	1	1	1	1	9.23265	1	1	1	36.618	6.77849	1	52.371	1	1.2152
CD300E	1	1	1	1	1	1	1	1	4.06508	1	1	1.43664	1	1	1	164.023	1	1.61359
CD300LF	1	2.13498	1	1	1	1	1	1	4.95134	1	1	1	30.396	22.4009	8.08095	55.1379	1	1
CD302	1	1.93906	3.30704	2.12532	4.01557	2.01979	3.27485	1	42.3293	2.27876	1	2.05182	22.6628	4.76534	1	83.7979	2.99536	2.50271
CD33	4.65684	2.32852	4.73646	13.0734	1.97586	3.22761	2.68631	2.76407	11.9752	1.78469	8.3401	1	141.1	5.37943	9.30744	60.0615	1	2.31331
CD36	1	1	1	1	1.19732	1.35414	1	1	148.109	1	1	1.35441	16.8148	1	1	89.05	1	1.67674
CD38	47.4457	10.2533	42.9754	20.942	28.5072	17.0025	14.0232	184.554	71.862	9.70947	37.3903	35.3443	63.7555	123.35	196.739	46.7902	104.493	74.1477
CD3G	617.724	23.1401	643.586	411.146	498.454	535.675	341.365	217.952	109.619	421.168	414.095	858.684	7.06325	38.8969	501.375	57.376	550.834	769.206
CD4	44.8982	4.22146	78.5432	114.54	216.422	163.112	111.969	11.6037	482.487	113.84	26.3461	34.8712	27.595	15.896	84.9836	151.671	299.703	15.1332
CD40	4.37224	210.701	15.6308	2.24172	10.8496	2.50769	4.36013	14.9959	118.359	2.37159	4.48811	4.63318	5.50158	1	1	181.772	1	3.72276
CD40LG	3.2333	1	142.706	143.415	9.51421	61.6028	37.2171	2.20378	10.1224	57.8348	9.49535	6.56252	1	1	33.8166	5.21876	72.8523	11.9754
CD63	307.427	195.323	470.754	306.466	253.131	325.395	112.928	860.962	314.659	214.736	364.288	520.782	4218.17	1222.04	226.95	1378.83	294.04	969.819
CD68	5.42873	36.8497	2.82553	12.3446	10.0687	3.49536	2.28751	7.1	521.298	4.01691	11.3927	7.30481	222.705	7.72812	8.01878	618.581	5.12408	6.2438
CD7	1019.87	80.3583	1015.33	750.636	2337.8	884.667	1283.25	2668.92	362.381	838.765	826.496	1022.69	33.6325	4291.54	1309.89	221.254	2160.98	2741.39
CD70	33.9102	206.151	40.7712	23.2841	81.8251	38.545	3.87442	3.34363	15.1338	27.8806	25.5943	15.9287	9.87784	11.9166	28.3256	13.7468	36.2778	44.976
CD72	7.62334	107.476	15.5994	5.39478	6.15359	3.8273	6.37016	28.2839	17.8347	5.64192	10.6184	8.44636	1	31.99	2.51394	19.4088	7.00666	7.33611
CD74	4144.29	22579.1	1948.89	1527.76	3355.12	1997.29	1131.25	1344.48	21305.1	1208.72	2893.08	1499.58	944.911	2683.32	2747.55	19252	2560.27	3010.26
CD79A	16.2305	3287.27	32.2322	16.1563	84.7351	10.5973	13.381	18.243	327.891	13.229	11.7548	9.67001	8.93924	20.9883	35.0902	10.7509	31.3585	11.4826
CD79B	21.1749	583.777	57.3211	50.4523	111.149	23.4253	8.95845	45.4024	54.1109	23.5815	17.7299	19.7823	30.1448	27.719	57.1076	17.634	68.6053	16.0512
CD80	3.71611	19.9111	4.47168	4.27427	14.2893	1.90917	1	1	11.1174	2.31112	3.29889	1	1	1	3.782	28.8511	5.20603	1.79777
CD83	74.8455	1601.02	56.9585	172.007	219.176	92.5552	61.5571	100.396	1395.71	81.6691	121.237	70.6389	1098.13	566.953	108.527	885.505	192.673	82.6562
CD86	4.15149	94.4418	1	2.26267	4.99234	1.39864	1	1	58.3631	1.73085	2.97854	2.03775	1	1	1	339.759	4.54945	8.50446
CD8A	988.014	26.7672	346.636	170.494	35.6701	142.726	83.6133	203.705	106.957	159.136	527.676	717.933	31.9986	173.378	339.437	40.6062	65.4361	1173.78
CD8B	567.635	9.56589	271.785	122.794	31.8681	80.2869	67.2763	34.4394	54.4144	40.826	394.58	429.512	1	45.1453	292.67	24.5779	41.2735	773.352
CD9	19.9013	25.0344	18.4676	41.8511	16.3011	46.2376	10.8616	3.85823	145.315	23.3056	24.8202	6.90649	1881.86	80.1655	31.756	140.549	20.5828	125.937
CD93	1.91741	1	1	1	1	1.47099	1	3.20005	6.92131	1	4.78261	1.1772	1	1	1	96.3858	1	1.77772
CDA	1	1	1	1	1	1.41165	1	1	1	1	1	1	1	7.91802	1	23.5754	1	1
CDC14B	5.59703	4.78924	11.5677	5.00118	2.75589	4.97934	3.20046	2.55554	1	4.20416	7.69877	2.57043	1	1	1	3.66731	5.14191	4.54061
CDC20	6.02761	3.44258	3.18892	4.07488	2.24835	3.267	1.99121	1	1	3.85737	16.7027	1	1	6.44245	2.4988	12.5175	5.88482	7.62272
CDC42BPG	3.78829	2.35642	1	9.82604	2.80152	4.16452	2.55466	1	1	1.89484	10.8446	4.08322	1	4.30764	1	5.0502	3.92647	4.02922
CDC42EP2	2.85076	1	1	6.66591	2.87375	2.84673	1.68403	1	3.20295	2.05224	2.27522	1	1	3.64526	1	74.281	2.92766	2.00879
CDCA7L	3.17783	70.5598	7.22831	4.86646	16.8015	2.21454	11.0561	3.78769	47.3131	2.98336	3.06393	2.82618	70.7393	4.92088	2.51394	9.35802	5.51921	5.46315
CDH23	2.29549	2.21886	7.47653	3.47683	1.65027	1.4343	1	1	20.4885	2.73053	1	1	1	1	1	9.71276	1	1
CDHR1	4.91547	1	5.36272	3.0828	1	1	1	3.27811	1	1.49992	2.25459	1	1	13.4607	1	1	1	2.20107
CDHR3	23.6289	1.5438	4.99827	9.93322	11.3956	5.5653	16.92	8.23863	1	7.63234	16.8654	13.7224	1	7.95338	1	1	4.36065	4.12514
CDK14	2.09252	31.716	2.4154	1	10.0014	1.3288	2.77494	1	1	1	1	1	1	1	1	5.81625	13.4006	1.90784
CDK2AP1	2.87877	2.66172	2.8018	1.66879	3.71792	2.42167	1.41897	7.19914	19.1284	2.52318	3.52965	10.3865	16.5599	1	7.60022	26.3465	2.27821	4.144
CDKN1C	8.46792	2.78616	8.70619	17.2242	3.98992	8.07309	4.36609	3.34623	2.72658	7.77734	42.2044	8.0618	14.1968	10.389	1	38.9958	7.62434	7.62215
CDO1	1	1	1.95536	1.67984	1	3.79073	6.64534	1	1	2.16448	1	1	1	1	1	1	5.6494	1
CDPF1	5.89769	5.92976	26.2225	8.31469	11.4975	4.77839	3.61324	3.54034	1	5.21994	5.37635	7.71718	17.5959	17.7914	10.3432	1.93646	4.93525	5.44487
CDYL	12.4417	19.2377	11.9504	12.57	12.9223	8.9129	6.20881	27.6649	99.73	12.7055	13.9168	11.4701	1	17.5687	6.92607	18.2269	11.0227	13.9231
CEACAM1	6.32925	5.82089	5.58469	14.3894	25.2053	10.7792	6.17504	3.56184	2.43483	12.6089	1	2.62497	33.6165	13.9663	14.7442	3.49247	6.22003	5.87949
CEACAM21	3.74395	12.9332	24.8645	14.7691	13.5731	4.19408	5.21901	5.21004	15.2637	5.11092	4.4423	11.9473	1	4.76534	15.7794	4.45464	11.8649	5.62128
CEACAM4	1	2.1835	1	1.64711	7.99248	1	1.59033	1	8.18739	1	1	2.13165	1	1	25.7508	40.2853	1	1
CEACAM6	1	1	1	1	1.53333	1.29831	1	1	1	1	1	1	7.49958	1	1	1	1	2.20696
CEBPD	25.5969	5.27514	38.6107	52.3847	7.78993	35.0959	2.36163	101.766	10.8658	98.5878	38.2542	26.0683	13.9992	96.4281	22.2522	75.0425	3.40709	48.3255
CECR7	1.96091	9.79423	2.37437	1.69198	1	2.04494	2.457	2.59297	1	2.59679	1	2.25868	1	1	1	1	1.17234	1.56914
CELA1	1	1	1	2.34876	1.2533	1.46641	3.63471	3.36456	1	3.89863	1	1	18.6554	1	1	8.73335	2.75643	1
CEP126	3.26605	15.1957	11.4194	3.22335	3.1296	3.77493	3.41738	18.5207	15.361	2.60364	4.44932	5.25054	1	7.54982	1	1.96479	10.3373	5.13044
CEP55	1.44469	1	4.63457	3.9405	10.4887	2.05502	1.46721	3.91824	2.50636	1	3.59143	1.95925	1	1	11.7537	2.25529	2.68878	3.54419
CEP70	7.00332	6.00514	16.6524	6.5889	3.22418	7.75466	6.25882	10.7059	2.60485	8.82536	1	8.45912	65.4346	4.91336	4.26122	2.86521	4.81777	9.56751
CEP72	3.47668	3.09739	11.3357	4.14883	2.53471	2.69898	2.9528	2.13357	1	1.66365	1	4.25729	1	1	1	1	4.93766	3.8564
CEP78	35.8105	19.8999	98.4259	24.4922	19.9807	21.9035	17.2811	148.227	22.4786	18.3825	34.2601	68.937	1	50.7164	41.1181	7.26393	20.7721	30.6856
CERCAM	4.86579	3.17463	27.8078	6.08629	4.60697	6.64796	6.55529	55.5235	4.40183	5.37766	1.23018	22.5671	14.1968	17.3149	8.45518	3.24499	5.08859	3.62049
CERS6	4.43153	8.20681	8.5982	7.99496	7.13852	6.63641	10.5701	18.8135	108.409	7.84259	6.43067	6.79812	57.8782	17.8923	9.57478	46.3367	17.7496	9.01315
CES1	1.67328	1	30.4293	1.70674	1.5771	1.65534	1	37.2129	7.60886	1.98191	1	83.5639	1	1	1	23.7056	1	2.85648
CFD	9.55956	5.86647	5.24255	6.7297	1.9114	4.77607	4.62485	10.9224	20.635	5.80451	8.20384	11.7263	13.0008	6.91834	5.1157	390.665	3.11019	9.63126
CFH	6.43019	1	15.9945	10.9855	1.44409	12.2719	3.59938	2.61852	1	21.5412	8.67756	9.40601	1	8.43677	10.325	1.63942	1.86441	7.06217
CFP	3.57659	3.79681	9.57188	7.41544	11.6411	10.0507	24.4274	1	9.26851	5.3863	1	1.86729	1	1	16.4244	274.53	20.5942	3.10761
CGA	6.99174	1	1	8.02581	91.7439	2.45975	1.80442	3.51024	1	4.68174	19.6812	1	1	1	1	1	1	4.4723
CH25H	4.82005	1	1	1	3.83513	1.9844	3.86305	1	1	1	4.52924	1	1	1	9.46382	1.76329	7.66159	1.89675
CHADL	1.64248	1	3.35222	1	1.53458	1.42852	1.45845	1	1	2.1115	1	1	7.49958	4.76534	1	1	1	2.01743
CHAF1A	13.6977	18.6738	6.65532	12.6976	14.3006	11.4133	14.896	17.0351	426.77	11.3441	9.86948	11.3913	16.3147	6.03284	20.2961	34.4725	22.1958	18.911
CHDH	2.38943	1	1	2.11277	5.36618	1.94632	1	1	2.42504	6.85249	3.52332	1	35.7549	1	1	1	2.9188	1.83484
CHGB	1.7406	2.21599	3.81972	1.49457	6.93437	2.64917	11.0059	3.46354	1	1	2.25459	1	1	1	4.97033	1	22.7665	1.54966
CHI3L2	31.974	27.3982	10.1186	7.00865	8.47202	4.06463	9.29105	8.95651	1	4.07243	21.8558	5.32594	1	10.649	15.6063	6.39552	4.24844	7.28014
CHML	4.96315	9.63171	1	4.50269	3.64212	6.4315	4.55655	1	53.9834	3.86494	7.87132	5.84818	12.7658	23.0726	6.66922	16.1077	4.90065	6.8847
CHN1	55.4406	6.39353	27.6842	69.6672	99.7126	95.0471	143.917	4.43378	10.3046	106.183	36.7952	12.3592	1	12.574	86.4595	24.0073	459.138	109.056
CHPT1	34.3253	178.729	19.4992	12.6837	6.2282	23.6784	12.0561	22.2533	20.9081	13.5169	38.9381	20.5171	36.6283	87.3878	19.3593	12.07	12.8303	32.8919
CHRM3.AS2	6.47905	1.99003	28.7961	25.005	18.5078	19.3699	45.1955	4.9289	13.4081	29.5428	6.97902	9.39383	1	22.2131	46.7137	1	48.1921	24.8455
CHRNA6	1	2.1251	4.59641	1	7.98826	1.08456	2.78319	1	3.17161	1	1	1	4.93181	1	16.8183	1.84755	8.99513	1
CHRNE	20.1736	14.2853	17.1345	4.79872	11.2518	14.4561	25.3601	75.0209	22.4122	12.0006	10.7458	27.9819	23.4535	71.0144	11.076	26.6263	8.54137	25.1621
CHST12	268.53	80.2929	271.537	130.446	118.402	105.593	57.6729	838.229	136.747	101.499	201.91	521.837	65.1184	562.952	395.285	26.49	105.479	389.127
CHST15	1	34.2624	1	1	2.01959	1.75776	1.50642	1	13.5204	2.24662	1	1.25944	4.93181	1	1	26.6295	1.15004	1.2195
CHST2	3.96021	11.642	35.1505	3.71538	22.3703	3.55645	6.72668	133.809	18.9656	5.18475	2.44112	7.16781	1	28.4633	1	15.4641	41.0832	5.1875
CHST7	43.7458	7.80199	13.6822	23.995	80.6971	16.3868	8.73025	71.0583	12.7462	14.528	39.5652	37.1834	1	35.6116	39.7059	22.9353	50.5163	31.9513
CIART	3.01055	1.96537	9.91393	8.10344	7.94241	3.4713	1.8578	3.08528	1	2.92667	1	1	1	1	1	1.91984	1	2.11061
CIB2	6.14456	1.76981	3.5025	3.10334	2.13652	2.18572	3.20065	2.76407	66.0553	2.17489	3.52332	2.0803	1	4.6025	6.90176	2.80863	1	3.74545
CIITA	5.24438	30.266	5.02811	8.50864	3.36405	3.29215	1.73815	4.42008	73.8572	1.49679	4.78237	1	1	2.14172	8.09492	68.5027	2.39608	4.94676
CIPC	8.2125	10.9169	19.8991	8.6785	10.9469	10.1321	9.19256	3.22547	5.97253	7.0945	4.29972	3.85803	1	1	1	7.68454	8.66666	4.71842
CISH	11.9468	3.17751	68.6372	19.6956	17.3734	12.7761	10.1575	31.8314	5.14079	11.994	17.7264	30.4003	5.00744	12.863	22.1388	13.4876	5.96468	8.35061
CKAP4	3.74938	29.0817	4.34802	7.91119	5.69374	10.5513	22.4707	5.83873	7.9456	16.8655	2.34588	4.76481	24.7607	13.347	1	33.4575	11.0141	5.1487
CKB	7.17934	2.31612	4.58253	7.54565	4.46506	6.54148	5.54806	10.9981	1	4.96674	14.7559	14.687	6.3038	8.92982	1	52.0712	3.4927	6.35541
CLCA2	1	1	1	1.31411	1	1	1	1	1	1	1	1	26.9983	1	1	1	2.68901	1
CLCF1	12.8183	20.4689	16.2259	9.11162	11.9131	11.4292	4.91187	28.7738	5.2931	12.8426	16.1933	53.222	5.88587	7.17534	10.2949	18.8111	8.69445	8.71835
CLCN5	1.84427	1	1	4.3079	1	1.2108	1.73815	3.18417	16.9785	2.59355	5.38289	2.19757	1	1	1	6.30526	1	2.0396
CLDN1	1	1	1	1.45307	1	1	1	1	6.17974	1	1	1	13.9992	1	1	3.38196	1	1.65151
CLDN10	2.53218	1	1	1.64157	1.91827	1	1	1	1	1	1	1	13.9992	1	1	1	1	1.74563
CLDN4	1.71212	1	1	1.63772	1.42713	1.3837	1.8685	1	1	1	1	2.80432	228.485	1	1	1	1	1.75165
CLDND2	5.93601	3.24213	15.5385	4.88133	2.34461	4.22917	3.34447	24.3912	1	3.05824	8.86403	15.113	13.2166	14.6398	1	5.30126	4.32524	8.47651
CLEC10A	1	1	1	1	1.38279	1	1.66986	1	20.3441	1	1	1	1	1	1	367.721	1.17234	1.80186
CLEC11A	1.38942	1.43054	12.0769	4.3592	5.9553	2.43919	4.1672	10.0155	11.5283	2.6321	2.34588	7.73742	4.40266	19.4932	4.82063	35.2751	7.49592	3.43004
CLEC12A	3.57117	1	6.81646	5.248	1.49039	3.29819	1	11.6454	6.26803	3.77869	4.71294	1.58309	59.7947	9.82327	1	56.6187	4.10689	11.0605
CLEC4A	1.79723	6.99986	8.80333	6.68675	1	2.12474	1.68146	3.18868	40.2524	1.91768	7.29231	2.0225	1	1	1	208.494	2.43844	3.39597
CLEC4C	1	1	1	1.25134	1	1	1	1	204.821	1	1	1	1	1	1	7.54985	1	1
CLEC4D	1	1	1	5.18704	1	1	1	2.86665	1	1	1	1	1	1	1	10.9966	1	1
CLEC4E	1	1.68149	1	3.15638	1	1	1	1	1	1	1	1	1	1	8.08095	102.731	1	1
CLEC5A	1	1	1	1	1	1	2.16321	1	11.3595	1	1	1	1	1	1	75.1155	1	1
CLEC7A	2.1246	1	6.94654	5.77664	30.7079	3.72512	2.20018	4.26447	17.0953	1	1	1.85955	1	4.59615	25.4238	301.836	7.14132	1
CLEC9A	1	2.907	1	1.59996	1	1	1	1	2.91026	1	1	1	1	3.94066	1	53.0622	1	1
CLECL1	19.5033	152.731	17.0124	16.8894	4.63649	20.3216	41.9363	2.81546	173.329	9.34837	22.6385	20.5078	108.581	9.35983	27.6776	62.8096	70.3849	55.9765
CLIC2	1.36015	1	1	2.22032	2.54636	1.54528	2.34372	3.33588	16.7724	1	2.96122	2.19231	9.45966	3.94703	1	45.2412	2.6977	1.75403
CLIC3	179.882	47.0891	308.755	71.5975	35.0678	120.614	40.9635	1622.9	840.592	132.311	104.537	633.535	15.4275	1084.41	101.029	21.5982	74.2607	476.127
CLIC4	1.68262	63.4442	3.18931	4.59232	10.1951	3.72116	1.62412	1	44.1999	5.75232	2.34678	2.12883	79.0534	7.58337	8.54905	73.326	5.89572	3.01723
CLMN	1	13.2882	1	2.6964	1	1	1.54582	1	49.2019	1	1	1	1	3.44117	1	19.6043	1	1
CLNK	2.86373	20.4205	6.10107	11.2776	42.8406	3.58802	2.56132	1	16.3183	3.0686	7.58323	1	73.6325	29.075	28.8253	9.49056	27.0492	29.2333
CLU	35.7252	1.50305	44.7665	51.8803	7.75294	133.879	29.8543	2.55554	22.189	11.638	32.82	10.0259	2172.54	34.2705	24.0522	11.855	49.9664	60.6495
CMA1	1.27374	1	1	1	1.21717	1.3494	1	1	1	1	1	1	165.901	1	1	1	1	1
CMC1	740.975	38.7674	585.66	162.351	68.1371	56.3201	41.1932	946.46	63.127	55.236	845.905	603.306	73.7329	1114.59	100.975	29.3529	57.5827	96.4518
CMKLR1	1	1	12.971	1	1	1	1	4.98583	13.1571	1	1	8.21979	1	1	1	10.3479	1	1
CMPK2	15.1936	12.6185	22.7402	8.86636	6.75757	12.8858	8.34399	18.7489	25.847	8.80814	10.7379	13.353	10.9185	16.3512	386.026	15.9997	7.23717	14.1705
CMTM2	1.40131	1	2.78573	2.64088	1.11851	1.2935	1.43509	1	1	1	1	1	10.1535	1	1	16.7996	1	1.49432
CMTM8	7.71947	2.95509	14.5526	24.5008	34.9787	43.1255	100.834	5.76823	1	53.1411	7.45771	3.88122	1	5.0016	35.7222	2.54092	36.262	20.057
CNFN	1.8722	29.706	17.6263	1	1.43754	3.66983	1	34.3393	6.23516	2.65829	5.35186	10.3702	1	1	1	18.7594	1	2.65305
CNIH3	3.24968	2.88932	3.82167	2.48578	2.00711	3.31593	2.49124	4.58651	4.20279	4.25992	1	1	1	4.05283	1	1	11.519	5.02194
CNKSR2	1.21923	13.1125	1	1.96784	11.7124	1.66503	5.14548	1	5.82756	2.34982	4.73357	1	1	6.90949	1	1	2.40559	1.71501
CNN3	2.67587	25.4103	4.61083	3.83881	1.499	3.46357	7.91122	4.00944	1	5.56032	1	1	11.941	33.2984	1	1	1	3.41613
CNR1	1	11.0896	1	1	1	1	1	1	1	1	1	1	1	1	7.10717	1	1	1
CNR2	2.93588	31.6335	1	2.95264	1.98813	2.04341	1.8685	3.87859	6.16765	1.69757	1	3.39009	1	5.148	1	1.9908	1	1
CNRIP1	1	1	1	1	1.22154	1	1	2.9208	1	1	1	1	268.137	1	1	2.86023	1	1
CNTLN	1.46712	5.07099	1	3.03897	4.07187	2.18173	3.13438	1	7.23617	1	1	1.44663	8.01302	3.37304	1	18.373	3.37381	1.3643
COBLL1	1.54239	56.5582	2.21826	1.25211	1	1.66168	1	1	73.4428	1.85792	1	1	22.5062	6.21281	1	5.05622	1	1.67828
COCH	11.7754	69.4522	11.0611	11.59	28.5283	8.38941	10.1633	7.19181	11.9823	10.4332	12.3441	8.32549	1	4.91711	8.20866	2.21999	30.4589	10.3176
COL16A1	2.38687	1	2.98	2.56105	1	1.62537	3.05566	4.56674	1	1.84464	1	6.69773	1	9.49716	1	1	1.87915	3.26392
COL18A1	8.42835	6.11962	6.31468	9.79612	12.6798	13.2996	29.7721	5.68495	1	7.75654	9.4114	5.56297	97.8107	16.6201	12.5766	1	10.5219	12.6094
COL19A1	1.49949	19.2947	1	1	1.73033	1	1	1	1	1.55593	1	1	1	1	1	1	1	1
COL1A1	4.36604	7.59433	1	8.60077	3.7552	11.449	14.2949	1	4.43176	5.99932	6.84172	4.87943	1	1	1	1.76329	4.03483	8.21629
COL23A1	1.39779	1	2.60588	1.58401	1	1	1	1	2.42504	1	1	1	1	10.4361	1	1	1	1.2021
COL27A1	13.9021	1	2.37228	6.34819	1	6.32404	2.55053	14.5592	1	2.65427	35.6009	13.7028	5.00744	14.4903	7.19659	1	1.141	8.44761
COL6A2	5.59858	1	56.0322	7.20105	3.93137	6.85086	7.44465	120.916	2.91026	7.59939	4.15533	87.6734	1	14.0726	1	1	6.72836	5.09072
COL6A3	3.13737	1	3.36147	4.60731	5.76779	2.02169	5.66377	1	5.68735	2.73619	1	3.02792	5.44144	1	1	6.4529	21.7598	8.50798
COL9A2	2.43354	23.0885	3.43158	9.50421	38.4366	3.61718	4.01589	1	9.6905	2.95041	6.54196	2.98819	10.7778	22.905	6.92607	19.8122	38.6632	4.08762
COL9A3	1.51956	146.961	1	1.43197	2.52694	1.15759	2.09561	1	30.2845	1	1	2.27046	1	1	1	2.15432	1	1.92257
COLQ	1	1	30.6786	6.30114	1.92966	2.46484	1	20.3979	1	11.0047	1	5.81261	1	4.9398	1	3.52972	2.65679	1.9577
CORO1C	19.8198	32.8245	18.5198	12.5294	23.8244	16.8144	8.93617	59.3305	291.441	7.68993	17.4233	23.1603	86.4388	35.0278	2.51394	74.1294	28.2103	27.4103
COX7A1	1	1	1	1	1.21717	1	1	1	1	1	1	1	86.9532	1	1	1	1	1.21236
CPA3	2.11512	3.7561	1	3.90968	7.50241	3.50239	2.57797	1	2.16553	2.28974	1	3.6292	7465.09	5.43174	1	6.32584	3.45195	4.03343
CPA5	1.53107	1.95057	6.94095	2.92059	11.0916	2.22858	2.21761	1	1	1	1	1	1	1	1	1	8.35969	2.31926
CPE	1	1	1	1	8.71982	1	1	1	1	1	1	2.70032	1	1	1	2.37815	1	1
CPEB4	25.5866	33.9707	56.8712	43.5374	41.5514	27.2777	19.5689	24.2037	36.5737	19.431	28.185	26.1645	279.907	22.666	60.0886	42.8842	18.1712	21.5966
CPLX1	2.34433	2.58363	7.94336	5.0201	13.821	5.30363	4.92454	2.90697	64.7166	8.58381	1	1.69262	1	1	19.6172	1.91984	4.04892	2.62934
CPM	6.17002	8.50495	12.0181	14.988	26.8537	8.49722	18.578	2.56357	4.06508	4.28261	3.69897	3.3006	296.329	1	5.28739	38.9905	70.3444	6.73549
CPNE2	27.9654	2.28237	18.5562	12.7205	44.9374	9.61487	12.7809	1	2.43483	9.37543	29.2316	3.24191	1	1	11.367	10.368	19.0543	16.7651
CPNE5	5.64881	89.0491	14.8025	9.48246	6.24307	13.9995	11.3303	1	13.8492	10.3918	8.55098	8.91947	1	1	5.95471	3.33003	7.8194	6.53587
CPNE7	91.1122	5.02382	27.9807	56.8333	12.3293	75.8653	26.2866	3.07101	5.5248	69.2037	56.5752	11.13	1	79.3636	25.867	6.26236	52.0607	100.816
CPS1	2.15066	3.29659	7.34147	1	1.5231	2.33667	1	1	1	2.49367	1	2.42676	7.72332	6.36351	8.68616	1	2.3949	1.7409
CPVL	1.57942	1.8819	1	1.48403	1.47902	1.88673	1	1	16.4493	1.72599	1	2.45273	1	5.46568	1	388.161	1.32238	1.43657
CR1	1	21.9506	1	1	1.71055	1.39531	1	3.09352	5.82756	1	1	1	1	1	1	13.17	1	1
CR2	1	27.5144	1	1	1	1.3816	1	1	1	1	1	1	1	1	1	1.93646	1	1.48268
CRACR2B	4.87431	16.692	5.29231	6.38111	2.94779	1.90847	2.27282	5.22849	15.3834	1.92411	3.21553	2.56341	1	23.7963	7.9847	1	2.55529	8.86887
CRADD	21.867	8.80804	19.717	18.8165	157.026	22.7019	11.0294	33.9905	24.6333	19.9093	17.3029	20.242	8.82816	38.579	21.7516	52.4305	32.9855	29.6713
CREB5	1	2.31836	1	1	2.54704	2.18817	1.57826	1	5.60728	1	1	1	30.267	1	1	49.0508	1	1
CRISPLD1	1	1	1	1	1	1	1	1	1	1	1	1	36.7087	1	1	2.52893	1	1.74552
CRISPLD2	1.51301	1	2.24779	7.70087	1.87773	3.16251	7.15428	4.48512	1	7.74281	5.18806	2.3368	1	2.23611	4.55447	13.0405	11.9917	1.97898
CRLF2	1	1	1	1	4.21972	1	1	1	1	1	1	1	39.1098	1	1	1	2.25107	1
CRMP1	2.02078	1	1	1.49161	1.48412	5.19728	1	1	1	1	1	1	1	1	1	1	8.22968	2.21057
CRNDE	3.90162	2.13332	3.67528	1	1.56328	2.27959	1	1	1	3.08137	3.29889	7.5296	1	1	1	1	1	6.72917
CRTAM	296.898	2.1098	64.8176	65.8316	7.15889	13.0586	8.29255	34.3808	15.6049	6.2507	284.236	54.0647	75.0234	249.018	61.0053	26.567	24.6277	96.8294
CRYAB	1.32744	1	1	4.72622	1	1.38906	1	1	1	1	2.26403	1	1	1	1	19.1753	1	1
CRYM	1	18.0134	1	1	1.2035	1	1	1	122.184	1.34062	1	2.41782	1	1	1	2.00197	1	1
CSF1	22.3378	13.0995	29.6237	60.2118	34.1354	15.4769	6.18869	11.3253	3.68973	11.5808	48.8816	17.5531	249.66	99.1233	41.7776	7.18087	27.004	92.2381
CSF1R	1	1	1	1.47702	1	1	1	1	31.172	1.6926	1	2.2669	1	1	1	178.075	1.92085	1.05742
CSF2	1.17289	1	3.16823	13.5462	1.479	12.4323	2.05475	1	3.46578	6.69386	1	1	1	57.2304	1	4.65066	35.4866	5.48323
CSF2RA	1.64451	1	1	1.10994	1.59888	1.70303	2.08583	5.52357	49.0837	2.42437	1	1	6.54865	1	1	143.772	1	1.23513
CSF2RB	2.33486	14.236	1	5.78674	22.9092	1.4037	2.59927	4.26447	275.794	1	1	1.51887	171.307	1	8.13006	85.3069	4.44477	3.68751
CSF3R	1.8922	1	1	4.45837	1	1.48802	1.42072	1	10.9005	1.52423	1	1.44663	11.4028	5.1187	8.08095	84.3095	1	2.30363
CSGALNACT1	12.9489	33.8605	19.3591	21.9391	41.3398	33.5075	35.251	10.5206	10.8061	25.5659	3.70985	14.78	1	12.5244	34.5023	6.27418	63.0438	20.0346
CST3	12.6553	13.1485	26.7175	11.1858	10.9705	11.6983	10.031	49.7821	2635.43	7.27782	11.0707	50.9841	1450.32	40.1812	26.2917	6729.38	11.8888	14.9825
CST6	1	1	1	1.9175	1	1	1	1	7.41939	2.06119	1	1	41.7913	15.5617	1	28.5143	1	1.45531
CST7	2710.75	62.8783	1554.32	508.241	670.797	623.281	265.09	4720.81	232.539	394.175	1570.35	2822.89	269.99	2064.37	1049.99	229.155	433.108	1432.41
CSTA	1	1.97325	9.0161	3.44803	1	1.87006	1	3.82863	2.72658	1	2.17353	1	1	1	1	354.123	1	1.56726
CTA.293F17.1	1	1	1	2.03742	4.46885	1	4.15036	1	2.72658	1	1	1.1772	1	1	1	6.27624	14.2875	3.28855
CTA.384D8.34	1.26763	22.7595	1.60913	2.407	1.45354	1.39984	1	1	50.2627	1	1	1	1	1	1	11.1723	1	2.10682
CTA.384D8.35	3.25947	2.03222	1	4.41757	15.968	2.66581	2.10496	1	5.46875	2.48902	3.15398	1	7.51585	1	9.34599	12.1034	8.70221	2.1893
CTB.119C2.1	2.28579	4.43069	5.3896	14.5133	2.53461	4.16449	2.68199	1	5.06861	2.47686	2.62854	3.51609	9.29793	5.38885	2.86331	2.51804	3.29508	1.84541
CTB.129O4.1	2.35046	2.25031	9.2331	2.47505	2.45754	2.07411	2.98233	1	1	3.33536	3.27298	1	1	1	1	1	1.93019	2.41811
CTB.133G6.1	2.25795	10.8617	5.52284	3.47814	1.41291	2.54575	2.96135	3.01968	1	1.84546	1	2.88714	4.40266	1	1	1	2.95286	1
CTB.47B11.3	2.43639	7.21245	5.36272	14.186	5.28036	5.89283	2.15874	1	1	5.15687	4.12578	1	1	1	1	3.84681	7.84878	3.74212
CTB.50L17.16	3.07906	2.17187	10.7162	5.83839	2.17634	1.96981	2.2882	4.99365	6.84639	1.75096	6.16444	2.09335	1	1	1	6.26654	2.2045	3.66717
CTB.50L17.9	1	1	1	1.55219	1	1	1	1	14.1893	1	2.67731	1	1	2.95856	1	1.91984	1	1
CTB.55O6.8	4.79951	2.13415	7.36479	4.86821	2.52226	2.42758	1.61479	12.447	1	2.20538	3.31207	12.9277	1	3.5703	1	2.04578	3.74453	3.50012
CTB.61M7.2	1	1	1	3.15638	1	1	1	1	1	1	1	1	1	1	8.08095	84.9146	1	1.56914
CTB.91J4.1	2.22512	1	4.9256	2.00805	1	1.39756	1	11.0465	1	1	3.61835	18.6736	1	8.06165	1	1	1	1.64584
CTBP2	1.6192	2.31389	47.7097	1.55064	1.38236	1.47816	2.00108	125.006	31.1986	2.19419	7.09714	28.4983	29.1126	54.5347	1	36.9219	3.55904	3.23237
CTC.378H22.2	2.91973	4.83499	7.14393	1.85001	2.29904	1.46419	2.6471	4.26804	1	4.02919	1	2.77831	1	1	1	1	2.90771	1.93857
CTC.425F1.4	21.5042	16.5592	74.5247	17.0285	17.8613	15.7911	13.3515	31.0761	28.6216	7.54312	13.8287	16.3476	25.8938	21.9253	1	18.0817	16.8315	14.7804
CTC.490G23.2	1	1	1	1	9.53146	1	1	1	1	1	1	1	1	1	9.76278	1	2.41645	1
CTD.2015H6.3	1.54749	2.91362	1	1	1	2.07046	1.75478	1	1	1	1	2.21582	60.9808	6.44218	1	2.6344	1	1.37582
CTD.2020K17.3	6.31302	2.64935	3.68926	2.48207	2.55758	5.68849	6.76155	2.82171	1	2.40589	6.57977	1	1	1	11.9169	1	2.44624	2.15249
CTD.2319I12.2	1	1	1	1.75373	1.56844	1.78029	1.86024	1	1	1	1	1	1	1	1	15.6443	1	1
CTD.2576D5.4	5.17186	24.635	5.92813	21.171	12.4299	13.0863	5.22551	6.05407	3.50258	14.8445	10.9533	2.30341	7.10352	10.3228	1	1	9.55899	9.23256
CTD.2583P5.3	1.41103	2.19536	4.47168	1	1.62295	1	1.71938	1	1	2.02507	1	2.77366	36.3301	1	1	1	2.25107	1
CTD.3075F15.1	3.10396	7.38682	3.84196	6.8937	3.92274	3.40335	3.85788	1	1	3.80446	2.98829	2.41782	1	1	13.824	1	1	4.01953
CTDSPL	1	1	1	2.43521	1.1623	1	1.58273	1	1	1.59738	1	1	13.9992	1	1	5.45762	1.63382	1.78699
CTHRC1	1.34578	1	1.94932	2.35012	1.53881	1.45829	1.91783	1	1	1	1	1	1	1	1	1	7.04386	1.86377
CTLA4	60.6842	4.18181	54.3802	158.088	494.038	64.549	50.43	3.94665	54.7125	44.0211	79.2843	21.4614	22.4121	18.3493	196.213	38.6115	295.158	93.0749
CTNS	15.4678	8.365	17.087	9.45468	15.8558	8.58966	10.1437	13.5305	74.3574	7.81519	12.5524	13.6931	7.06325	9.53388	1	31.9324	15.7251	12.2079
CTSB	71.0955	67.0239	99.0349	129.417	141.014	174.632	107.792	44.6225	846.041	115.834	61.1476	60.6962	228.232	54.8235	99.9144	1017.13	250.112	80.6084
CTSD	269.49	54.1315	506.862	294.376	273.995	261.64	120.336	667.085	241.86	172.155	264.984	335.648	1416.77	603.917	259.272	868.689	376.19	499.957
CTSG	1.59718	1	1	1	2.52018	1.65681	1.24288	1	2.88605	1.65914	1	1	2019.37	4.66066	1	1	1	1.66463
CTSH	8.83996	303.882	47.3629	65.6103	18.2533	70.1131	24.8719	15.7201	247.046	133.605	13.9843	30.465	24.4306	16.3862	34.0175	583.566	54.557	36.3004
CTSL	14.5941	4.1581	18.8617	54.8782	24.695	130.946	99.3437	5.81332	8.02983	93.3071	9.70961	9.51679	50.1356	12.7018	68.7154	221.348	152.039	13.8975
CTSV	1	1	1	2.31889	4.97658	1.48573	1.45683	1	12.3381	1	1	2.86125	1	1	1	1	8.06283	1
CTSW	583.036	24.1296	1425.25	270.64	48.7006	226.504	89.9661	2555.04	22.4076	232.534	582.608	1753.77	93.9071	2217.49	201.542	10.6576	70.7152	987.228
CTSZ	21.0052	140.162	23.6719	28.3942	57.322	25.1652	18.7616	31.5849	429.02	25.9484	28.1348	15.267	12.5146	35.8401	12.7549	437.409	45.0006	33.6899
CTTN	1.41735	1	1	1.22653	3.60748	1.06204	1	3.03325	1	1	3.60146	1	1	1	1	1	6.56693	1.39168
CTTNBP2NL	2.05537	5.47125	1	4.18974	21.8128	2.26354	1.67941	1	8.70029	1.68769	2.70137	1	9.29793	2.9833	14.0824	16.307	7.11506	1.60816
CUBN	6.96877	1	10.4362	5.17314	4.10922	6.05663	5.37816	3.43243	2.88605	3.54727	1	1	1	3.93643	22.0617	2.77345	2.62099	3.87634
CUL9	7.31918	7.79344	10.7986	11.1353	100.2	9.70184	8.04896	8.50343	12.1768	6.83957	2.87199	5.59976	14.4059	9.09019	22.8082	8.6847	18.1254	10.0968
CX3CR1	2.55662	2.1098	103.665	3.29677	17.5407	1.50757	1.47282	146.685	2.91026	1.86046	1	87.8391	1	13.4329	1	15.1677	1.89537	1.56353
CXADR	4.57166	2.06776	5.45034	7.46594	2.42193	8.62019	8.65836	1	1	6.67593	1	3.26331	37.8985	2.95856	1	1	6.92272	2.46789
CXCL1	1.49857	2.64062	1	2.43521	1.94415	1	1	1	10.1602	1	3.24014	1	39.9975	1	1	58.0558	2.27426	1.80186
CXCL10	2.04349	1.511	1	2.78987	1.89778	2.10112	1.73876	1	12.489	1	2.81144	2.5228	1	10.1731	1	1454.65	3.21337	2.52588
CXCL11	1	1	2.99756	1	1	1.34058	1	1	1	1	1	1	1	1	1	62.5153	1	1
CXCL13	75.1752	11.3317	87.2664	207.46	47.6264	85.1908	83.0705	16.3556	129.902	14.1696	67.3485	46.19	1	23.2567	239.981	47.4831	4175.08	350.481
CXCL17	1	1	1	1	1	1.47744	1	1	1	1	1	1	39.9975	1	1	1	1	1
CXCL2	2.88275	2.18198	2.89066	4.22184	1.68902	1.78406	4.05045	1	91.547	2.66842	1	3.45538	263.628	19.9504	3.4621	1501.15	1	3.15221
CXCL3	1.87072	1	1	1.25673	2.84559	2.02414	1.63329	1	41.5588	3.06237	3.18196	1.61384	82.4384	7.35998	10.1763	969.022	1	2.04894
CXCL8	16.0251	30.3393	15.4559	361.693	21.5452	26.2091	27.138	65.9501	335.423	16.149	12.6599	24.6122	98.7426	41.9837	179.433	7000.48	31.9574	35.9472
CXCL9	1	1	1	1	1	1	1.53868	1	1	1	1	1	1	1	1	95.7685	1	1
CXCR2	1.65487	1	21.9444	1.76689	1.43952	1	1	29.52	3.20295	1	1	6.67949	1	5.92356	8.08095	1	1	1
CXCR5	30.4137	191.67	8.60034	7.11176	20.4647	5.4677	43.5045	5.99756	16.7744	4.86514	20.0192	3.21476	1	8.38017	20.7163	6.26219	11.6974	2.84456
CXCR6	145.937	14.9758	92.4102	98.975	593.64	219.202	21.0628	18.4618	63.4703	269.833	76.8585	26.7786	5.50158	96.0812	269.541	30.4481	291.016	350.487
CXXC5	7.0869	175.788	23.0263	10.327	6.07623	6.90026	6.08422	56.901	92.5638	13.7095	8.52618	13.4511	24.6857	129.099	9.97038	46.8312	12.8732	13.4813
CXorf21	2.10702	22.988	4.90374	9.946	33.9694	7.52948	11.8894	1	40.3358	8.97361	1	3.02964	65.6265	10.1834	24.5121	16.4804	42.4797	4.66607
CYB561	10.1712	4.00305	23.3622	40.1981	4.2243	42.0577	14.1192	7.56996	7.85425	40.5328	13.4245	18.1776	78.4422	10.7248	11.9169	8.71251	17.7756	15.2289
CYB561A3	38.4838	97.6196	47.1196	44.5318	45.532	41.2719	41.8615	45.8474	547.62	33.2243	27.2629	51.2801	32.0077	34.811	27.3791	46.1547	51.7303	39.6707
CYBB	1	117.199	4.67821	2.39568	1.56142	1.80712	1	1	233.911	1.72358	1	1.70882	8.90739	1	1	355.49	1.141	2.78457
CYBRD1	1	1	5.88079	1	1	1	1.97101	14.7692	1	1.93367	1	1	1	3.29563	1	15.667	5.46054	2.07879
CYGB	1.96512	4.15352	1	1.52158	1	2.10343	4.47171	4.56975	1	3.29412	1	1	1	100.251	1	1	1.86441	4.04342
CYP1B1	1	1	1	1	1	1	1	1	4.45316	1	1	1.35441	132.153	1	1	128.293	1	1.21236
CYP27A1	1	1	1	1	1	1	1	1	1	1.75031	1	1	1	1	1	33.2511	1	1
CYP2S1	1.4541	1	1	2.04683	1.39984	1.32197	1	1	5.99422	1	1	1	1	1	1	33.2769	2.63869	1
CYP4F22	4.13559	1.54553	5.52074	6.7675	1	8.23511	1.74361	1	1	6.80732	3.71716	1.85768	7.68306	1	1	3.18479	2.76273	10.9651
CYP7B1	1.41907	1	1	2.1377	11.6052	1	1	1	1	1	1	1	1	4.13489	7.61236	1	14.4304	1.60816
CYSLTR1	15.4117	109.519	23.6706	47.6888	36.2864	79.417	131.378	17.1284	60.3072	37.7785	16.889	2.62066	93.3305	50.7655	73.5931	35.3747	178.489	16.7758
CYYR1	1	1	1	1	1	1	1	1	21.9456	1	1	1	1	3.94703	1	1	1	1
DAB1	1	1	1	1.77684	1.38801	1.36719	1.65059	1	1	4.65345	1	1	1	1	1	1	1	1
DAB2	1.43658	1	29.0183	1.67795	2.14555	1	1	67.9565	86.0504	1	1	8.58826	14.3777	5.04924	1	43.3902	1	1
DACH1	1	1	1	1	1	1	1	1	15.2554	1	1	1	19.8128	1	1	1	1	1
DAPK1	1.21947	1.87642	1	1.07853	1	1.12567	1	1	28.175	1.91836	1	1	30.4206	9.53123	1	16.9635	1	1
DAPK2	14.1456	7.96938	32.0737	32.5947	4.08903	31.4032	3.36289	16.4438	21.1666	17.537	23.0282	15.3683	13.8074	42.7214	18.0713	2.4567	62.664	75.6541
DAPP1	18.567	159.617	17.0314	45.3351	85.2672	33.9048	31.4532	5.95627	62.2312	22.7649	9.77566	11.7777	1	19.2705	84.0193	111.944	89.923	14.8053
DBH	1.74729	1	1	1	1	1.51067	3.86807	1	1	1	1	1	1	1	8.04627	1	2.95055	1
DBN1	5.6714	2.92834	9.17523	7.99224	1.54353	4.97675	4.16162	4.66608	2.91026	5.4788	6.852	12.5175	13.8074	24.3245	1	3.56189	1.45013	30.611
DCBLD2	1	2.19169	1	1	1.54527	1.17858	2.48114	1	3.0062	1	1	1	7.96301	1	1	1	1	1.87588
DCUN1D3	13.8261	6.34967	17.9652	14.4734	9.30098	10.6425	8.84089	6.4221	14.4606	6.96151	11.5073	6.21371	60.1384	7.44045	7.18062	14.234	14.2381	12.8107
DDAH2	32.4629	179.097	37.6892	61.8939	18.9159	20.1253	10.9331	35.5853	263.019	14.422	45.5632	21.5782	276.368	57.5205	12.2104	166.933	18.2615	51.2573
DDX11.AS1	1	2.70185	5.15162	2.1323	1.53672	1.34338	1	1	1	1	1	1	1	1	1	1	1	1
DDX58	32.3448	18.6469	35.9469	35.0151	30.9368	18.7279	15.3003	25.6843	5.67403	20.076	18.6957	13.3316	1	23.2031	187.834	6.01614	29.1303	24.6125
DDX60	29.3759	11.2376	25.5207	17.3839	17.3786	17.5025	10.6025	4.78263	8.87098	13.5763	19.5859	22.5049	13.935	20.5108	124.931	15.5447	19.1987	25.8151
DDX60L	26.8136	16.5141	41.7111	24.5499	34.0855	21.0272	23.3816	17.5393	6.36327	23.2299	35.9017	24.2328	47.1927	12.4493	242.707	54.7336	15.3794	25.5057
DEDD2	184.666	240.593	203.108	668.322	209.828	166.738	146.191	104.65	116.611	157.065	496.048	152.765	88.4136	165.808	177.788	123.286	201.615	160.553
DEFB1	1	1	1	1	1	1	1	1	1	1	1	1	1	1	1	35.4792	1	1
DEGS2	3.05338	19.6501	2.96275	1.5799	2.66728	3.60347	2.53313	7.13073	1	2.92197	2.6129	2.0334	6.53293	1	7.04558	1.67769	1	1
DENND2D	87.6149	18.438	214.102	105.073	62.2918	48.4816	65.0118	88.4765	14.0742	72.433	81.9156	50.6459	19.7028	80.2426	64.5833	11.759	70.7976	48.4906
DENND3	26.5822	126.729	41.5711	16.6257	12.9786	29.4013	8.08684	102.97	16.5612	19.0246	19.086	69.3603	1	47.4176	14.5509	49.8591	13.856	35.8083
DENND5A	3.44366	13.8562	3.03364	6.55322	1.55633	2.60387	9.13258	3.15091	36.6623	7.55983	6.63785	3.34735	31.2224	8.32918	7.06086	109.425	9.20666	3.95687
DENND5B	2.0924	44.6289	3.96837	1	1	1.54458	1.83408	2.8391	14.4853	1.79614	3.54562	2.39307	1	1	1	4.92232	1	1.86238
DEPDC1	1.83091	1.64761	6.49492	1.15705	1.4274	1.12798	1	1	1	1	1	1	1	1	1	3.24066	1.34983	1.25284
DERL3	5.48909	61.8856	5.74719	4.85745	5.18287	3.57805	2.13861	3.67844	417.307	2.59353	6.17288	3.16388	14.5988	11.4099	7.60022	10.7604	4.17595	4.05199
DGAT2	1.44469	25.6275	1	1	2.20676	1	1	1	12.9803	2.34363	1	1	1	1	1	19.6589	1.29692	1.89409
DGCR5	1.83923	1	1	2.45072	12.3142	1	1.65673	1	1	1.89392	1	1	1	1	1	4.03608	2.19232	1.4102
DHRS3	26.9189	5.06476	74.5854	52.0185	6.28156	49.5514	29.8045	59.4386	1	44.774	20.2918	18.0266	7.49958	124.869	1	35.6599	13.8021	23.4665
DHRS4.AS1	7.05343	7.3458	33.269	10.1496	7.97165	6.3107	3.33819	12.3573	12.9354	4.00753	5.98304	7.77872	18.5365	8.80377	1	9.18144	5.1533	10.5945
DHRS9	1	2.38724	1	1	1	1	1	1	4.37995	1	1	1	121.095	1	1	7.57237	1	1
DIP2A	81.0904	27.8246	155.865	71.0907	78.2978	53.3252	56.6744	275.784	47.15	48.3718	72.1381	149.929	1	97.5338	45.0125	23.006	53.639	60.26
DIRAS1	1.47145	22.5005	1	1	1	1.43296	1	1	1	1	1	2.4193	1	1	1	1	1	1
DIRAS3	1	1	1	1	17.883	1	1	1	1	1.72599	1	1	1	2.75177	18.9408	1	2.62418	1
DKK3	108.481	4.80879	1	8.21465	4.93165	4.6234	2.42045	1	5.50256	11.7921	45.4389	3.77765	1	20.2577	28.2925	1	2.7671	4.78445
DLC1	1	1	1	1	1	1.35444	1.54288	1	1	1	1	1	43.536	3.91545	1	2.37815	1	1
DLG5	6.44843	3.44543	8.23829	4.37563	6.44965	4.58314	3.87838	35.4342	1	8.74825	5.96292	16.285	1	6.21281	1	1	4.59521	4.34324
DLL1	1.87318	3.94282	4.58589	4.20432	2.21173	1.43251	4.23105	10.6347	1	7.73576	6.73425	1	1	115.773	7.06086	2.55602	1	8.91612
DLX2	7.36115	2.45988	19.4467	11.4368	2.84845	2.41956	1	3.06294	6.4962	3.0941	10.8328	12.5143	1	7.87144	1	2.70264	1	3.64047
DMD	2.15066	24.3831	1	1	1	1.32107	1.72456	3.51322	30.525	1	1	1	1	1	1	5.5493	3.64637	1.31928
DMGDH	2.41947	1	11.729	4.82559	5.1115	2.75693	1.24288	1	1	4.34514	3.71058	3.63538	1	4.68046	7.91754	1	8.36139	2.82626
DMKN	4.57545	4.29002	14.3332	3.07118	1	2.35562	1	12.0834	1	1.65079	7.21303	6.20127	6.3038	11.5867	1	1	1	3.66396
DMXL2	2.40793	1	7.05594	1.96809	1.47936	2.24821	1.75857	3.13789	26.298	1.61897	1	1.25944	19.0448	4.66066	1	40.6986	1.78918	1.28484
DNAAF1	4.91132	1	3.15269	4.52955	2.27044	3.30269	2.65815	3.09352	2.81061	2.30031	2.33962	2.28126	1	1	4.82063	112.884	6.12913	3.45683
DNAH8	1	5.09891	1	1.60216	8.39758	1.41124	3.14017	1	1	1	1	1	1	4.23682	1	2.17486	2.56266	1
DNAJA4	24.9159	35.9813	32.9728	148.01	38.5543	21.9324	26.8069	24.0516	59.97	20.4778	108.949	28.8297	93.1144	27.9005	14.9894	49.9568	35.5705	31.4982
DNAJB1	1249.88	547.003	1322.14	4983.96	1511.01	1001.79	832.47	467.992	456.622	801.599	3645.55	646.96	1898.84	643.047	1015.23	801.082	816.197	808.054
DNAJB4	34.8815	37.313	44.2148	175.282	66.1287	31.6962	21.3733	31.3318	45.9687	25.3898	123.934	25.0252	88.3852	31.2392	43.8358	37.8991	27.2464	28.1218
DNASE1L3	1.61021	1	1	1	1	1	2.69471	1	197.281	1	1	1	1	1	1	22.7801	1	1.44541
DNER	1	1	1	1	1	1	1	1	1	1	1	1	1	6.89405	1	1	1	1
DNM3	1.40774	2.15614	3.7635	3.0633	5.27565	1.58658	2.46728	1	1	1	2.62068	1.68701	1	8.30997	1	1	1.86532	1.52582
DNPH1	117.704	119.245	90.233	105.409	470.581	106.759	134.797	28.732	99.1479	126.938	73.675	39.8147	84.3057	119.785	100.711	125.574	413.957	115.553
DOCK5	2.58934	1	40.6403	9.53995	1.93635	7.82947	1.87862	112.602	13.3627	1.7854	9.48954	36.2804	42.6801	65.5207	1	39.2004	7.51115	45.6196
DOK5	1.46078	1.97386	1	1	2.02118	1.2298	1	1	1	1	1	1	1	1	8.2304	2.52658	5.59862	1.67726
DOK7	1	15.8415	1	1	1	1.35747	1	1	10.6551	1	1	1	1	4.1838	1	1	1	1.10421
DPCD	1.41649	1	1.2192	2.86576	1.95924	2.11324	1.70317	1	4.43176	3.16161	5.19154	2.00137	1	1	1	21.7083	2.26546	2.50102
DPF3	1.61794	8.68341	5.95332	12.2895	2.8553	8.84783	2.45028	3.03325	7.71069	1	4.267	3.32736	1	23.792	1	3.83599	5.919	9.1853
DPP4	13.386	1.96357	44.3922	72.6987	17.8763	92.4375	45.7076	3.13573	49.2478	139.777	19.4286	5.98287	40.6921	12.4964	27.4653	12.0375	25.4245	52.5946
DPYSL2	15.5574	11.5302	22.0413	13.4183	23.4234	19.2178	11.791	19.7188	301.25	6.75456	17.1572	25.1744	25.0653	23.7891	6.16457	171	22.5022	29.7033
DRAM1	18.4035	16.8797	22.5847	7.06819	10.1536	12.2146	2.21217	16.2997	5.16542	9.71117	9.89359	14.1417	45.7868	39.135	7.61236	108.236	7.62089	10.2326
DRAM2	71.368	369.826	106.406	112.32	75.3681	76.1182	81.6478	77.3785	117.224	79.813	85.6744	57.1567	112.41	70.835	93.8123	175.643	79.6275	73.9934
DRAXIN	3.47056	2.13002	7.22307	5.07805	2.39196	4.37619	1.4287	20.7923	12.0436	2.86377	2.17353	2.85797	1	14.1295	1	3.82464	6.22877	9.48706
DRD4	1	1	1	1	1.71803	1	1	1	44.2575	1	1	1	1	1	1	1	1	1.2195
DSE	8.81566	15.1132	13.4122	32.8825	4.28256	37.7728	12.1473	5.14545	16.685	45.8207	12.8038	7.2887	9.45966	24.6197	7.10717	158.262	18.1042	19.5983
DSG2	1.1593	1	1	2.41951	2.1331	1.865	1	3.08939	12.8958	1	1	2.35414	1	1	1	1	1	2.58007
DST	1	2.45755	1	3.09776	1	1.36816	1	3.06496	22.3509	1.92615	1	3.16404	6.3038	7.94135	4.65747	18.9091	2.90771	1
DSTN	196.162	70.3892	372.129	173.027	134.034	275.199	201.454	1128.79	679.14	252.681	159.154	929.439	409.451	298.182	189.484	164.136	212.331	309.784
DTHD1	65.7128	1	32.7164	13.7732	8.98844	5.56146	4.28893	33.384	21.4329	3.35631	53.8719	20.7881	1	10.0095	27.9486	2.65457	24.2184	21.2276
DTWD2	3.20703	3.26531	5.19906	3.40368	2.35665	2.44616	3.88629	3.11231	1	3.10355	4.11131	4.43938	10.1535	16.4527	1	7.87738	1	3.05347
DTX1	1.86497	2.81244	1	1.54264	2.13852	1.5569	1.743	5.32264	5.51908	1.80272	1	1	18.5365	1	1	1	1	2.6322
DTX3L	25.8322	22.7117	30.6931	18.5486	33.3437	22.2317	20.5618	15.1694	20.0144	23.7185	14.8847	23.712	1	25.9461	123.429	46.6226	24.8547	32.6486
DUS2	6.84887	25.1234	14.2881	6.76178	11.5637	4.81283	4.64793	13.2538	9.00041	5.98107	4.05446	6.86707	1	7.1056	1	5.72043	9.20592	7.21633
DUSP16	108.083	16.1454	42.3187	103.737	317.427	123.961	136.358	23.6038	75.9333	154.765	58.9589	28.1701	13.9043	72.7898	186.448	22.3858	161.406	123.632
DUSP4	1606.15	267.149	210.644	606.313	1771.08	915.898	365.792	82.2768	389.379	237.529	984.336	183.207	186.311	942.818	1083.6	357.545	2459.38	1523.5
DUSP5	57.8779	30.546	41.4983	65.9049	39.7119	64.1213	62.4899	44.3409	328.066	35.6074	75.4407	67.232	29.2238	57.4137	70.293	63.636	114.635	88.9106
DUSP6	37.3397	24.2398	83.0702	129.808	13.8529	50.824	23.8074	21.3293	60.9912	32.5656	94.4063	20.8892	813.851	63.5042	16.9082	141.991	40.1204	34.1084
DYNC2H1	4.63431	6.5765	4.30953	6.89032	2.36893	8.66797	3.57777	12.981	4.61517	5.68686	2.47918	9.84624	1	1	1	2.53846	5.17502	3.27509
DYX1C1	1.7598	5.90531	1	2.8587	11.4465	1.65044	3.3646	1	4.06508	1	1	1	8.86361	2.95856	5.1157	1.9425	2.95286	1.91447
E2F5	2.49632	28.2591	4.93407	2.51092	2.38271	1.34651	1.87947	1	4.25475	1.7471	2.70858	1	1	13.5151	1	1	1	1.4968
EBF1	1	97.9259	1	1	1.59059	1.28568	1	1	7.45245	1	1	1	1	1	1	1	2.38321	1.83102
EBI3	1.2248	3.81878	1	3.88804	33.5597	2.07747	1	1	4.61737	1.37939	1	1	5.00744	1	1	12.0124	23.4328	1.2243
ECEL1	1	3.57539	1	1.61053	6.90998	1	1.60412	1	4.89681	1.71179	1	1	1	1	1	1	13.3089	1.44979
EDA	1	1	1	3.88039	1.38451	1.94619	5.84874	1	1	4.23556	1	1	1	1	4.82063	1	1	1.39771
EDN1	1	1	1	1	1	1.39419	1	1	9.94558	2.20797	1	1	1	1	1	4.8954	1	1
EDNRB	1	1	1	1	6.35074	1	1	1	1	1	1	1	1	1	1	1	1	1
EEF1A2	1.67106	1	5.48089	1.75894	1	1.98909	1	1	1	1	5.51036	1	1	1	1	1	1	1
EFHC2	1	1	3.81972	1	1	1	1	8.56914	1	2.2413	1	2.51266	33.6904	8.86422	1	1	1	1
EFHD2	118.873	63.2997	309.539	92.0606	147.003	135.643	47.2513	603.573	110.829	106.998	106.677	344.725	125.724	239.892	94.8661	344.479	133.658	133.241
EFNA1	1.58823	1	1	5.38228	1.29276	1.20175	1	3.88251	1	1	4.35462	3.26312	7.49958	1	1	1	1	1
EFNA3	9.13166	5.85532	1	4.76546	2.55016	6.70761	1	1.69624	2.39563	4.6609	13.8716	8.33007	1	1	1	1	4.13052	6.30576
EFNA5	12.1869	1	3.48182	4.33823	1.58152	1.60005	1	15.2079	1	1	5.31719	16.8612	1	12.1765	12.4924	4.25172	1	3.44355
EFNB2	9.14077	2.65287	1	15.7696	7.54868	9.46014	4.14853	4.40265	11.4316	4.69505	18.5588	6.25997	26.5179	10.4248	1	2.13432	6.20981	5.91006
EGFL7	1.40815	1	1	1.48833	1	1.68175	1.6478	3.20005	6.2344	1.40155	1	2.12365	50.2313	1	1	8.38962	1	2.6538
EGLN3	1	5.96367	1	5.65546	1.69041	3.87241	5.3259	1	541.539	9.87126	1	1	8.90739	6.34945	1	18.4114	2.62967	1.40792
EGOT	1.28746	1	1	2.69318	2.43785	2.42366	3.71392	1	1	4.43386	1	1	1	1	6.05569	4.06413	18.6276	2.22644
EGR1	35.9638	107.161	145.183	498.41	34.3697	41.4186	21.4904	25.6319	34.7409	45.1763	212.154	43.7591	620.409	44.4953	44.6717	94.4145	17.2706	60.5654
EGR2	27.8301	66.2257	130.464	176.768	15.8771	31.8163	13.8639	45.3155	23.6258	19.1552	70.2187	29.0124	23.1641	86.7581	54.3561	37.3767	28.3154	35.6383
EGR3	5.81833	91.9266	25.3064	68.1121	9.28043	7.77295	5.10622	2.87491	21.5713	6.95606	44.4161	8.18865	250.31	13.5114	8.04627	27.6294	5.35037	9.17175
EHD3	2.78597	10.4411	3.45477	3.60886	1.64047	2.75959	2.44235	3.22547	7.97817	1	1	5.27054	4.93181	1	1	1	4.25807	1.51623
EIF2AK2	84.9026	109.088	109.444	83.5751	100.172	75.4147	68.9142	85.3667	130.775	76.1335	70.7394	56.6328	45.1731	75.7264	705.109	69.4772	101.813	97.912
EIF2AK4	19.1132	19.0032	10.5793	15.9676	14.4767	12.8903	14.5088	7.69553	112.967	18.2819	19.439	13.7344	8.26406	24.3443	4.82469	38.552	27.2087	14.9657
ELF3	2.24658	2.73034	1	1	4.13776	2.17175	3.11965	2.28092	1	2.48663	1	1	26.9983	1	8.10894	1	2.03394	2.36488
ELOVL4	22.5366	1	10.661	14.2382	2.64308	8.90894	4.11992	6.02037	1	33.3752	11.8474	6.64648	1	1	7.11755	1	1	11.709
EMID1	1	1	1	1	1	1.49146	1	1	1	1	1	1	61.0463	9.32643	1	1	2.70648	1.94015
EMILIN1	1.49614	1	3.93453	1.73277	1.32282	1.56187	1	1	6.37083	1	2.64314	1	1	1	1	1	1	1.80625
EMP1	4.00413	2.98591	1	25.298	8.02775	24.9146	8.28017	1	2.39563	13.3487	8.79669	2.30876	13.3648	12.2752	1	88.2175	12.0434	7.16389
ENC1	141.378	18.1031	33.9564	8.66528	4.21642	10.3774	5.57155	143.601	22.6235	4.37158	89.5282	122.671	20.5727	45.3137	37.1998	13.041	8.95684	12.0621
ENPP2	1.74231	1	2.34563	2.38789	1	2.48243	2.92365	1	64.3629	1.86643	2.99026	1.51927	55.2784	4.75841	1	32.5131	5.21105	1.56188
ENPP3	2.27965	1	3.86911	1.42255	2.38279	1.55469	1	1	1	1	1	1	99.3233	1	1	1	1	1
ENPP5	3.90767	1	16.344	2.97293	1	1.77795	1	12.108	5.65758	1.68553	2.72466	13.1668	1	9.26309	1	1	1	1.72564
ENTPD1	20.8164	78.8888	18.592	15.982	196.736	16.2653	21.9949	15.7184	49.9455	17.9065	18.8592	12.8929	1	73.7897	57.3415	72.782	106.703	127.801
EOMES	128.873	2.31389	60.1757	29.6464	3.66085	7.78041	6.16177	58.2111	8.40646	11.0488	82.8208	40.0758	1	53.0847	23.9981	3.12396	6.54652	30.4317
EPB41L3	1.35544	1	1	1	1	1	1	1	14.7742	1	3.64584	1	1	1	1	110.362	1	1.39168
EPCAM	1.31189	1.96417	1	2.48296	1	1	1.6478	1	1	1	1	1	13.9992	4.43572	1	2.15432	1	1.27483
EPDR1	3.0076	1	5.30406	1	1	1	1	4.35228	9.49981	1.87075	1	6.01059	5.50158	1	1	1	1	2.0693
EPHA1.AS1	29.7934	5.1496	36.8549	33.0957	7.27585	21.1277	14.6128	1	7.06865	16.0212	23.4984	1	1	16.6778	17.4628	3.44487	14.1057	23.3562
EPHA4	47.3313	14.6454	6.81163	18.257	3.12579	18.4992	17.8666	19.9446	6.78182	11.1245	20.3976	21.5319	1	24.1157	27.2159	2.04578	6.02374	16.0052
EPHB1	1.47419	1	1	1	3.50586	1.83983	1	1	130.362	1	1	1	9.45966	1	1	1.67517	1	1
EPHX1	2.3873	4.55965	3.13231	2.41747	1.1683	2.71673	1.60171	1	5.03962	1.79943	1	1	37.8985	3.93643	1	6.6888	2.3683	1
EPHX2	4.86345	5.11015	8.70473	13.3379	76.1874	10.6269	17.7824	12.3633	1	8.33872	6.47519	5.01902	22.953	4.82175	31.6795	2.54092	22.1764	4.89058
EPHX4	2.46052	1	10.8902	2.02134	1	6.66406	3.10242	17.3084	1	2.25085	1	24.3956	7.49958	1	1	1	1	2.86573
EPS8	1.35236	6.15421	1	2.49706	1.36992	2.72966	4.45041	6.50778	1	2.61698	1	4.0279	1	11.7844	1	12.9045	1	1.33213
EPSTI1	162.37	205.778	115.907	160.491	428.156	186.732	170.753	106.475	205.622	135.601	114.906	99.5456	77.809	150.73	1128.71	277.806	412.374	191.636
ERBB2	2.52286	3.14389	17.84	3.14652	3.3335	2.01795	1.64274	32.3022	1	3.69839	4.69254	14.7658	1	1	8.19424	1	1	3.12745
EREG	5.0985	6.86211	9.07137	3.9954	3.90932	3.33915	3.27692	10.9574	45.5877	3.99999	1	3.9787	1	14.319	6.92607	1792.1	2.45245	3.79273
ERMP1	6.71745	3.39999	10.4592	8.493	3.75034	8.49141	3.79938	12.5015	9.61122	7.32669	4.20101	8.23686	1	22.1256	6.61612	4.22957	6.84011	15.1425
ERRFI1	36.1029	20.1933	20.2609	55.6616	54.5613	35.0768	33.27	29.0535	2.39563	20.439	104.15	45.8928	7.49958	45.7122	19.3249	8.53098	28.8026	26.6543
ESPN	1.80797	1.68149	2.4154	10.0319	1.98911	6.19359	5.84429	2.82171	1	28.3388	1	1	1	14.2216	1	1	5.8986	1.57097
ETS2	36.3619	12.8423	23.7229	46.5799	12.7521	29.6097	31.2421	26.2162	39.0621	25.6938	47.117	22.7375	85.2943	45.9895	28.0697	246.965	15.0502	41.8287
ETV1	8.60916	1	1	6.61539	3.47786	3.30026	1	3.33588	1	1	12.1213	2.60955	7.49958	1	13.5211	1	11.7972	17.0711
ETV2	5.91322	2.14167	3.34305	5.08621	2.05975	4.50647	5.48953	9.4719	27.8231	7.26221	4.33244	11.0849	11.323	1	4.82063	4.6174	3.10783	8.58833
ETV3	36.995	33.1304	45.9579	59.3602	24.3478	52.2931	44.1202	60.4309	302.962	37.2996	64.5864	61.9511	27.4168	69.4834	51.8349	101.613	23.9649	48.9692
ETV5	3.90206	18.9049	5.0541	4.86471	3.79584	2.41334	1.5283	5.26831	12.436	2.26212	6.99522	4.15816	8.01617	12.6205	1	19.1211	2.50654	4.01205
ETV7	14.1587	6.85957	34.6073	23.5924	98.5551	24.5617	16.3845	4.8474	28.5182	8.71796	15.854	8.98945	15.2826	21.6194	122.076	39.6362	146.581	24.8262
EVI5	2.35861	19.8497	1	2.30007	5.9289	1.68347	1	5.00308	17.1352	2.13719	1	1	18.1922	4.13489	1	18.006	5.73959	1.29284
EXD3	7.29789	6.16009	21.3913	11.4412	16.334	8.93817	6.74657	6.96255	5.17126	8.327	6.69278	5.94213	52.806	9.75887	7.58814	4.96319	12.9807	10.7836
F12	11.7468	4.11788	2.34563	4.07709	3.82262	4.83981	2.24769	15.2932	2.42504	6.73866	15.4115	12.5394	1	27.7513	1	3.52001	2.53719	5.11892
F13A1	1.44036	1	1	1	1	1	1	1	5.2746	1	1	1	1	1	1	42.0289	1	1.75885
F2R	155.226	7.59625	167.241	57.7505	9.84672	62.0492	18.4052	140.93	19.9954	41.0423	92.7879	101.9	26.3646	82.1864	56.9272	5.69602	52.4411	88.2031
F5	3.75572	2.82618	5.45092	8.54678	66.1558	4.53352	11.9839	3.14004	3.78344	8.58756	1	1	16.5849	1	23.4367	8.36483	20.9468	2.47162
FAAH	1.44615	1	3.10245	2.12621	1.86345	2.13305	1.68872	3.22547	16.2451	1.72538	1	1	1	3.31779	1	3.58762	4.04139	1.39958
FAAH2	10.523	3.60225	2.42098	11.8743	24.9769	12.7908	40.2861	1	13.6628	12.6858	2.95172	2.10673	1	4.76534	6.97529	2.70264	30.7243	4.09999
FABP5	532.252	168.69	119.262	301.959	165.318	213.732	154.877	95.1818	231.222	125.045	825.004	175.118	28.9289	244.527	204.367	292.194	388.306	466.826
FADS1	7.25043	6.43331	12.2103	6.6374	3.24575	12.4906	6.10436	33.1479	260.844	4.16886	7.0355	18.5142	8.26406	13.1325	9.30744	34.3751	11.992	5.73932
FADS2	1.49135	2.35287	9.02914	1	1.69747	1.83572	1	3.41029	56.2175	1	1	8.77438	12.6866	1	1	10.3228	1.76716	2.15748
FAIM2	1	1	1	1.64903	7.59164	1.12567	1	1	1	1	1	1.43143	45.4311	1	1	1.76329	6.53192	1.07691
FAM111B	2.38004	21.6805	1	3.23975	2.7811	2.89334	2.0494	2.85196	5.51908	1.72418	2.17353	1.65474	1	3.68779	4.2236	3.00047	5.46898	3.89207
FAM124A	3.5405	2.22754	5.01594	17.9159	1.65275	5.01422	1.69135	1	1	3.77503	19.1471	2.09956	15.2887	1	1	1.52027	2.15359	2.75858
FAM124B	1	1	1.60913	1	9.5365	1.88097	2.00665	1	1	5.02654	1	2.3501	21.0308	5.71865	1	1	2.91102	1.14318
FAM127B	13.5691	8.88596	28.01	7.5243	16.6867	14.6122	9.93348	14.4006	4.54625	11.5687	6.1866	12.1588	59.7723	14.8022	7.20729	7.08026	8.91044	13.0059
FAM129B	1.54529	1	1	3.89028	4.2528	2.96801	2.52621	1	4.61517	2.43517	3.23518	2.114	15.778	1	1	35.3383	1	2.29755
FAM129C	2.46019	100.057	2.42435	1.83115	3.26405	1	1.76305	1	151.892	1.8294	1	1	1	1	1	1	2.63869	1
FAM134B	16.1111	12.9076	10.2837	33.3236	22.1242	27.9674	53.5547	1	8.8085	33.9054	11.8434	10.3239	1	20.6156	12.6789	4.1788	68.4982	35.8515
FAM135A	5.65587	7.46967	3.89679	6.26535	7.19728	4.25568	5.61412	5.36936	9.14748	8.08802	5.84409	7.48525	51.6248	1	1	8.62379	6.42689	3.39276
FAM167B	4.23065	2.90232	1	2.94664	3.64435	3.19751	1.87947	9.63858	1	1.73826	1	5.80153	1	5.69693	25.7698	1	5.05719	4.72848
FAM169A	14.4388	5.92565	20.5491	7.71118	3.45236	9.02582	11.6731	35.1077	19.8906	10.5249	20.4931	21.019	1	18.42	21.9882	1	5.40588	4.72285
FAM177B	1.29711	32.793	1	1.91622	1	1	1	1	10.6815	1	1	1.1772	1	8.12327	1	1	1	1
FAM179A	27.2948	2.07816	21.5184	5.29731	5.31903	7.37412	4.90826	38.8634	9.78878	4.56471	14.7191	25.0093	1	54.9893	1	1	3.53615	24.0116
FAM184A	7.07772	3.05895	4.59641	11.3257	26.7304	4.9714	14.7409	1	1	4.43669	6.76693	1	5.00744	1	18.1541	3.11726	8.8445	4.05897
FAM196A	1	1	1	1	1.26135	1	1	1	22.7882	1	1	1	1	1	1	1	1	1
FAM198B	1	1	1	1	1	1	1	1	2.15412	1	1	1	1	1	1	34.1791	1	1
FAM19A1	1.57359	1	9.45465	3.03835	1.46183	5.37557	6.54498	3.22547	1	4.0311	3.19861	9.36592	1	1	1	1	2.20714	2.42411
FAM19A2	4.28454	5.45463	4.09588	8.42012	28.2497	4.88327	6.46307	4.47319	9.18997	3.96589	15.7787	2.3501	7.06325	8.06165	17.8811	8.45456	6.52147	6.01875
FAM212A	2.70747	30.063	4.39095	1.57484	2.19254	4.32288	2.98358	3.39125	13.2357	2.19801	1	3.59001	1	4.62168	1	1.93646	6.32279	3.49048
FAM213A	4.40272	14.1976	4.75162	8.80392	6.19153	4.41935	8.665	12.118	126.513	6.20493	7.962	4.20786	65.0266	4.4042	4.65747	7.59513	5.66291	6.02594
FAM214B	5.82476	12.5976	32.7569	20.1178	3.45422	9.96422	4.64451	10.7554	2.72658	8.51239	11.9464	8.7912	17.7112	7.66618	1	31.1105	3.9525	7.82419
FAM231D	9.5785	6.58822	30.7447	11.1758	3.36109	9.23868	5.69686	14.9411	3.69644	7.89617	14.155	17.5636	1	24.4	5.71445	1	6.45887	7.49935
FAM26F	3.42646	56.1947	11.7628	5.53321	2.44453	8.06455	3.63239	27.6851	94.9376	6.88388	3.27298	6.52477	1	28.3981	1	557.772	1.26394	6.18301
FAM27C	3.48328	1	1	2.64354	1.43586	2.25628	3.16622	17.2317	1	1.66365	6.56142	10.2831	4.40266	1	1	2.51804	1.64485	4.58341
FAM49A	17.3816	137.432	23.3322	8.60997	1.57274	3.04973	2.73348	36.889	77.9003	3.79298	18.2111	28.6312	14.3768	44.2117	8.85398	158.081	1	15.9221
FAM53B	69.6662	30.6377	40.4827	22.5548	68.2061	28.665	19.7109	142.181	102.766	18.8677	47.7657	116.458	1	22.2717	63.1633	19.0689	38.4331	47.7445
FAM63A	1.46393	2.1251	10.3646	6.18398	6.31389	4.24012	3.08508	6.25491	17.9562	4.38603	4.1355	1	1	11.2742	1	3.47134	4.46785	1.74461
FAM65A	3.87722	39.0486	13.0838	12.3369	3.46739	7.02023	3.62559	5.38424	22.1545	6.3051	7.39728	4.38047	1	9.06784	1	12.3875	6.13275	3.64717
FAM78B	1	1	1	1	4.88039	1	1	1	1	1	1	1	1	1	1	1	4.54804	1
FAM84A	1	1	1	1	1	1.5039	1	1	1	1	1	1	33.4979	1	1	1	1	1
FAM84B	20.8177	6.21359	15.1693	37.1964	6.6947	16.9496	15.9096	13.5682	2.88545	15.4446	29.3548	7.01794	1	8.41105	6.61174	4.1938	11.5547	10.533
FANK1	1.79178	1	4.19421	7.52037	122.657	3.22379	7.75723	3.25334	3.1724	1.75945	1	1	1	1	27.5746	8.75276	5.71174	2.01626
FAR2	10.8769	2.19169	1.69167	10.6145	13.2821	14.3085	4.67086	3.84382	3.25384	10.568	12.146	7.66341	72.2075	8.49018	23.7563	4.09318	16.2587	10.8516
FAS	109.106	28.6781	74.2852	99.5346	261.715	98.687	84.4333	15.7315	29.0342	83.7966	82.836	27.098	11.5648	35.1267	155.285	36.4305	181.221	80.0819
FASLG	41.4527	1	148.267	46.7294	4.36593	18.3121	2.0949	77.8755	4.93695	17.1831	48.9671	57.441	22.7651	165.097	45.6786	6.00777	8.63226	74.8153
FBLN5	11.4318	2.1527	19.6883	10.6235	6.88819	10.5888	30.232	3.00819	5.17126	21.3501	15.814	4.37065	1	14.5445	1	1.80695	15.7325	6.70631
FBLN7	18.5752	8.00726	25.622	56.5548	93.1673	57.9187	74.6571	1.86229	17.4382	48.882	3.62993	3.11692	1	7.94914	67.5259	7.87089	111.819	7.41845
FBP1	2.28984	10.5882	5.86619	5.3552	3.86693	4.74869	3.82752	24.805	42.5682	4.27674	1	4.89544	63.1434	24.3594	1	379.78	4.69591	2.47233
FBXO10	4.57986	17.1313	7.5278	3.38514	6.03387	6.7964	11.0641	1	4.99221	11.1364	1	3.61158	1	1	1	2.31062	8.95646	7.84491
FBXO27	1.64318	3.06994	5.68953	1	4.98102	1.95658	1.93519	3.75149	1	2.11793	4.29433	2.19231	18.6554	5.01735	4.78644	4.52052	2.6736	2.98256
FBXO32	84.5589	9.27053	75.2186	106.575	41.8044	43.1757	32.8478	38.7414	8.03563	28.5844	145.933	54.7795	20.5836	11.9139	74.329	9.96393	63.7397	39.5445
FCER1A	1	1	1	1	1.31219	1.40061	1	1	53.1491	1.90598	1	1	289.681	1	1	272.443	1	1.88752
FCER1G	8.21895	13.0066	263.318	19.7635	12.6303	7.24118	5.60502	1099.71	1434.09	6.59566	29.1126	34.209	1962.24	1051.1	45.0931	3888.1	11.393	20.5196
FCER2	2.22738	118.414	1	1.44875	1	1.98655	1	1	6.61281	1	4.31491	1	1	1	1	8.91688	1	2.29692
FCGR1A	1	1	1	2.39568	1	1	1	1	2.15412	1	2.9056	1	1	1	1	148.659	1	1.41873
FCGR1B	1	1	1	1.76069	1	1	1	1	5.66993	1	1	1.1772	4.40266	1	1	56.6597	1	1
FCGR2A	1.7235	5.65008	2.70142	2.30199	1.88527	1.47205	1	5.1764	6.20146	1.86729	1	3.84788	33.8853	1	1	393.566	1	1.41755
FCGR2B	3.79293	142.315	4.62695	7.20253	2.31502	1.88611	1.63911	24.0798	18.9057	2.40231	4.26763	1.54646	1	1	1	356.546	1.52121	2.47603
FCGR3A	11.5132	3.91151	594.218	17.5827	6.48907	4.75172	4.92916	1417.71	10.9783	8.22263	38.1752	606.573	1	245.541	1	460.138	5.37089	13.8959
FCGR3B	2.56791	1	8.46566	5.20517	1.35732	1.73359	1	4.26447	1	1	1	2.31478	1	14.4624	1	1	1	1.65438
FCGRT	35.6178	41.1747	19.4623	29.1139	24.7943	28.9839	44.4266	15.8196	274.498	27.1417	26.4966	32.2345	104.546	28.8848	23.4956	446.132	30.1708	33.5391
FCHSD2	19.976	74.855	11.0633	12.3277	18.523	19.1513	19.8802	17.7068	183.762	17.0979	12.1903	11.2043	7.68306	13.0849	28.0331	13.7358	16.5384	20.5893
FCMR	117.445	254.993	166.359	112.817	333.638	92.1689	215.628	123.903	27.8734	118.886	72.9253	67.5812	1	73.501	138.3	14.5505	90.8596	56.7523
FCN1	1.529	1	1	1	1.09713	1	1.39058	1	9.58302	1.92812	1	3.80979	1	1	1	841.145	1	2.71902
FCRL1	1.39974	138.97	1	1.89384	1.65463	2.04812	1.61106	1	5.82756	1.41411	1	1	1	1	1	1	1	2.31485
FCRL2	2.30268	96.7211	6.79691	1.99916	3.33057	1.41782	1.89425	2.97083	12.9282	2.10692	3.27811	2.61146	1	3.66078	1	1	4.21044	2.29331
FCRL3	21.3943	31.3558	26.1545	10.3333	40.9058	3.04445	12.8829	22.2538	5.3005	3.14628	30.8109	16.7204	1	7.42477	36.1457	5.99577	6.56681	4.48637
FCRL4	1	5.10787	1	1	1	1	1	1	1	1	1	1	1	1	1	1	1	1
FCRL5	1	21.2171	1.2192	1.64584	1	1	1.58689	1	26.6916	1.63013	1	1	1	1	1	1	2.35816	1.27739
FCRL6	56.7982	3.44783	283.772	39.0703	5.23692	18.4411	3.48988	257.836	14.4622	4.71055	90.9618	201.425	1	62.5702	19.083	6.54741	5.71128	65.4051
FCRLA	1.89118	235.825	1	1.61798	2.15355	2.47189	2.33856	1	31.4684	1	1	1	4.40266	8.14822	1	1.89966	1	1.88419
FER	5.77445	6.03304	11.1763	5.76755	2.86262	6.27762	8.26298	1	1	8.13594	4.46414	4.87215	136.729	3.19561	1	11.0488	1	4.09792
FERMT2	1.58609	2.50963	3.275	2.17636	2.65982	2.69701	1.73218	1	1	5.3551	1	1	107.992	1	1	2.1719	1	2.36893
FES	1.62954	7.27212	15.4666	4.38628	5.5294	4.51677	3.33829	35.6417	50.1713	15.2071	4.99275	2.92175	22.2017	82.7358	5.42723	69.6795	16.4722	4.87883
FEZ1	2.35145	2.31389	19.6513	5.20736	1.66941	3.02366	2.09228	78.2895	5.10226	17.6627	5.05863	18.9875	5.50158	96.2332	1	1.71365	4.19799	3.14515
FFAR2	1.71713	1	3.44147	1.81732	1	1	2.38376	1	1	1.81546	5.42134	4.71581	1	6.10204	1	28.2195	1	1.52536
FFAR3	2.56174	1	1	4.36607	11.8276	5.25046	7.87675	1	1	13.4808	1	2.1388	1	9.04263	1	12.8707	10.5413	1.85597
FGD2	2.94431	79.9809	4.79171	3.07082	3.27299	1.749	4.0328	2.95627	49.9664	3.23224	3.53283	1.97897	1	1	5.74554	73.9526	3.88199	5.90927
FGF18	5.06334	6.5857	8.49172	34.0617	1.6803	3.96503	1.62819	2.38746	2.72658	2.5955	23.4872	2.80673	7.49958	2.75177	7.03038	1	4.56752	1.90395
FGF22	30.9068	7.35441	22.9703	13.0926	8.12796	12.3647	8.87242	30.7039	10.5351	13.177	42.2112	13.4667	1	19.9304	1	1	13.0341	11.977
FGF23	2.10416	1	6.79357	5.76758	2.14238	1.46678	2.98977	1	1	1.54722	1	1	1	1	8.64126	1	1	3.05762
FGF7	3.75345	5.8611	16.2162	12.436	8.3101	4.82716	3.60551	8.01523	1	4.9241	4.44833	3.47274	1	11.6278	1	1	2.4104	5.29363
FGFBP2	40.305	9.49468	1250.48	18.1439	19.8634	13.2976	12.3849	3895.76	29.2598	12.6495	38.3852	2296.78	1	170.67	23.696	4.16108	24.3241	30.0878
FGFBP3	11.3533	2.06629	27.4085	3.86565	5.47726	7.76209	9.47603	16.9675	6.7761	7.71724	9.88131	3.93616	1	12.8219	6.59428	3.49088	5.87491	6.02429
FGL2	21.3604	17.4015	56.7276	19.3781	21.086	35.1452	34.0971	112.035	25.4804	17.5726	9.5257	88.6228	53.0111	22.8627	23.8902	357.622	69.0359	21.6742
FGR	13.7327	19.6077	160.279	6.9064	2.73861	2.7308	3.19613	167.338	17.3396	1.84301	15.2322	74.3697	1	97.1024	1	252.324	1	6.47373
FHL1	3.27078	6.0312	18.5274	26.5521	7.21398	32.7414	21.226	3.12929	29.1786	33.5533	1	4.73896	56.6017	12.3036	16.2675	3.13627	22.3561	6.32331
FHL2	4.9295	1.94941	1.35385	2.30239	2.70176	4.51815	1	3.13143	5.51908	1.93911	1	3.20437	17.7076	3.99459	1	1.85621	4.14465	3.49199
FKBP4	124.003	125.864	82.8236	320.033	178.17	102.425	76.52	89.532	74.9037	99.4593	449.188	102.895	56.4862	89.7083	99.7774	93.958	162.135	161.576
FKBP5	53.5648	21.9936	65.6217	88.0913	58.6217	119.788	148.331	38.8892	61.9166	87.8234	40.8675	48.4894	60.2958	54.3074	105.828	46.5353	340.866	89.7126
FLJ20021	8.0451	5.54385	25.9499	10.1492	7.30977	12.2298	4.03733	4.74208	7.48408	13.2376	8.8378	6.17805	1	4.66066	14.8869	6.26654	5.22808	7.59211
FLJ21408	4.73471	2.90075	1	4.01481	3.02294	3.10507	3.93612	1	8.09109	2.47158	1	4.26263	85.7768	1	1	3.27361	1.71591	2.76438
FLNB	18.8975	15.3694	6.75371	19.6644	44.0706	18.2893	20.6762	10.7001	104.591	14.4903	9.48235	13.8974	36.3489	34.7399	19.6091	24.2685	25.3895	10.9065
FLT1	2.57405	3.12965	1	4.17548	3.87184	2.55817	8.07647	6.43242	2.72658	2.95664	5.65619	1	1	1	1	40.7324	12.2487	3.62518
FLT3	1	1	1	1	1	1	1	1	30.6936	1	1	1	1	1	1	8.69485	1	1
FLT3LG	60.3028	16.6883	109.279	141.601	131.677	183.885	160.589	35.6601	20.885	266.173	35.0386	90.4209	7.49958	48.137	99.4916	7.73345	61.2828	81.4007
FLVCR2	3.4131	1	8.29807	3.29375	28.8742	2.36192	3.67475	4.01801	3.04795	2.41181	2.56532	2.56862	1	1	18.2448	41.1653	12.0594	2.85354
FN1	1.51301	3.33141	5.47097	1.95335	2.81294	1.85451	3.1268	2.56357	7.45245	1.78823	4.18001	2.08722	1	3.93643	1	47.8572	1	1
FNDC3B	9.74445	6.66497	24.6576	11.2349	35.0346	15.4508	10.7305	60.2074	26.0779	9.91551	16.0249	47.5905	6.3038	51.6296	13.7531	145.761	11.7711	19.5874
FNDC4	3.17149	3.58901	1	2.28265	1.06661	2.67603	3.17047	1	1	4.94087	3.83164	1	1	12.9699	1	1	1.36323	2.29551
FNIP2	13.1635	2.06776	15.8582	13.5122	10.3739	18.8192	15.3577	44.4431	35.5254	10.8596	13.1218	27.6922	67.3105	24.7338	11.9169	159.703	17.7897	13.3702
FOLR2	1	16.8687	1	1.41986	1	1.34536	1	1	2.50636	1	1	1	5.00744	4.15916	1	28.2282	1	1
FOXB1	4.10271	1	1	1.34239	8.01605	3.76902	2.63206	1	1	1	3.53283	1	1	1	1	1	6.18438	2.36797
FOXJ1	11.0009	5.18995	8.73305	50.1917	2.53791	10.1498	6.18817	1	9.82784	7.80911	48.8496	1	1	1	6.90176	4.04375	8.27279	4.53052
FOXP3	12.7086	11.9731	20.4105	20.8976	544.855	11.9147	32.4076	8.22992	23.7511	14.7935	9.08746	3.58552	19.1898	5.93547	135.867	25.1811	49.0754	11.2715
FPR1	1.43013	3.99317	1	3.92589	1	1.37544	1	1	25.6527	1	1	2.75397	1	6.44218	15.1619	394.636	2.24823	3.20561
FPR2	1	2.11139	1	3.38459	1.54266	1.14991	1	1	4.65963	1	1	2.36257	1	1	1	107.266	1	1
FPR3	1	1	1	1	1	1	1	1	5.36382	1	1	1	1	1	1	86.4862	1	1.4784
FRMD4A	13.4158	1.94941	1	4.86628	3.88159	2.14259	6.91731	1	1	3.6265	14.2703	1	8.26406	6.4277	1	1	5.10075	3.88941
FRMD4B	52.9125	2.24615	23.4586	54.5085	154.982	81.2666	20.4237	10.1526	28.695	53.8416	33.1852	21.9259	29.8344	50.4438	128.956	47.144	54.236	46.9411
FRMPD3	6.30054	1	2.37228	3.33906	1	1.48128	1.47257	1	1	1	3.70985	1.1772	1	5.1187	1	1	1	2.32225
FRY	2.50344	1	7.77471	3.96523	1.90347	3.91645	4.52456	12.088	1	8.84589	1	3.32323	10.1535	4.98987	1	11.712	1	1.94541
FSD1	2.71496	1	8.53068	10.5861	3.48909	4.56704	4.79592	29.6929	5.03962	16.4651	5.34272	7.40364	1	34.904	1	1	2.73266	10.912
FSTL3	2.2253	3.37338	1	1	2.21228	2.98311	2.70333	1	45.4215	2.85484	1	2.445	5.50158	4.92088	1	2.15504	1	2.70958
FUT7	2.32894	8.79186	14.7881	4.45637	4.62434	3.58104	2.14845	4.91255	23.0472	10.2595	1	2.70172	1	13.9151	29.7161	12.9332	2.1404	4.92034
FUZ	15.0929	18.5453	26.0566	17.4808	20.2347	16.0918	15.2588	9.86376	159.445	11.5697	16.7438	14.1388	40.3577	11.928	26.9911	11.3663	10.9414	12.8151
FXYD2	18.5216	2.95386	19.4266	18.3563	16.1342	18.5761	10.2391	1	38.5391	4.19426	10.668	3.09391	1	8.35178	8.13715	4.47409	3.46367	41.2236
FXYD3	1.41735	1	26.2758	1.81613	1.4258	1.86935	2.38475	1	1	1	1	1	39.9975	1	1	1	1	3.1984
FXYD6	1	1.8282	1	1.55922	1	1	1	1	106.344	1	1	1	1	1	1	9.52067	1.44563	1
FXYD7	15.0092	31.3182	48.5792	42.2856	24.6268	44.9426	68.788	18.8256	7.9562	63.4598	17.4607	17.6944	1	159.461	27.8426	2.77345	19.6627	18.5258
G0S2	9.45502	36.0986	18.5192	65.5764	10.2406	20.0178	7.12166	22.3686	126.244	9.46605	8.71452	12.1101	50.4621	9.57686	70.8813	4463.09	300.529	19.8429
GADD45G	28.465	20.5854	86.3601	207.873	117.606	96.2198	57.6671	40.5975	22.1246	59.8459	50.8745	29.3889	37.1557	114.895	82.6428	42.6272	245.635	79.5275
GALC	26.3536	16.7359	31.669	23.6997	32.9393	29.5644	22.9195	60.0614	89.318	48.0317	14.1068	31.8048	355.323	46.9839	32.0475	19.3219	29.146	39.5571
GALNT2	52.5592	34.3315	21.8582	28.9052	44.3924	29.4536	16.7136	39.7335	107.89	24.4555	63.894	29.718	81.2197	102.454	45.2617	35.3296	59.104	157.949
GALNT6	20.0538	24.3817	19.1024	26.7567	13.1437	31.8848	14.5543	20.236	15.4088	21.1027	27.8917	31.7725	101.855	28.8363	1	11.91	10.852	34.0878
GALR2	6.02428	11.7113	1.92305	2.70938	8.67347	5.88025	15.0765	1	47.781	2.23095	5.70075	2.69983	15.4275	8.2858	1	5.52295	15.7496	3.73518
GAPLINC	1.6518	1	1	2.431	1.49673	1.70239	6.60082	1	1	1.64741	1	1	1	1	6.49179	1	6.84783	1
GAPT	1	94.9106	10.0769	1.93177	1	1	1	1	121.656	1	4.38277	1	102.997	1	1	31.5671	1	1
GAS1	2.38862	2.50086	4.20605	2.79725	1.46183	2.35232	1.98543	8.38688	1	3.59611	4.79685	6.73745	1	1	1	1	2.65017	3.02295
GAS2L1	1.57581	1.77134	1	3.85251	2.19985	4.93205	1.60332	1	1	5.45078	1	1.51927	1	1	1	14.6308	2.76994	6.26014
GAS6	2.53002	1.29503	3.81532	7.14132	2.44031	6.82005	5.87776	1	240.432	2.9567	1	1	13.9992	1	1	28.1397	4.25807	3.3763
GAS7	25.958	6.70993	30.4949	10.487	2.39396	5.35944	4.20181	39.7017	6.83735	3.42718	13.5515	30.3896	15.8442	65.459	1	26.2676	1.96614	11.2201
GATA1	1	1	1	1	1	1	1	1	1	1	1	1	71.0828	1	1	1	1	1
GATA2	1.9014	1	1	1	3.16454	1	1	1	1	1.62517	1	1	1026.62	1	6.61612	1	1	3.0023
GATA3.AS1	1	1	4.49864	1	6.93678	1.95868	3.32802	1	1	3.61018	1	2.58326	1	1	1	1	2.36265	1.66537
GATA6	2.62891	1	1	2.07116	1	2.80254	1	1	1	1	6.01718	3.50698	7.49958	5.148	1	2.21721	1	1.70068
GATM	1.46393	10.0642	1	1	1	1.34197	1	1	7.49669	1	1	1	6.86304	1	1	36.152	1	1
GBP1	87.4058	47.0494	111.822	84.6115	110.038	70.1871	69.2742	33.195	43.3469	54.2104	69.5655	34.2179	115.76	31.7247	756.75	653.651	138.321	104.764
GBP3	30.3119	11.4713	81.7748	42.7519	26.9682	15.0139	7.47797	40.4609	8.23564	9.24365	30.5167	16.8224	1	24.9099	95.0453	46.5515	17.5983	23.7459
GBP4	83.6357	95.5793	68.7871	67.3211	149.254	67.971	67.9169	69.652	33.0427	47.9638	37.3047	59.8382	24.5316	99.7804	293.744	175.144	127.63	72.237
GBP5	103.542	17.5786	174.358	117.57	243.143	84.5188	45.5732	41.3183	32.4951	52.8223	97.1857	46.5766	1	81.6471	293.867	167.79	148.279	121.099
GBP7	10.673	9.74006	6.45703	9.73927	13.3318	5.81126	6.55789	3.12502	2.55679	5.36146	4.2836	4.76409	1	7.79723	39.9185	10.27	8.44626	6.87025
GCA	21.6732	91.6477	15.31	23.7014	55.2933	18.8838	31.9358	5.72048	116.81	17.9738	10.8253	10.3786	86.5891	11.5734	61.3088	295.552	27.9369	18.6549
GCNT1	17.5695	5.22741	19.3062	16.1045	89.7286	11.4864	7.53132	12.9634	16.9876	9.36696	8.98412	15.9998	20.662	47.9909	30.6281	11.0464	11.6421	20.4429
GCNT4	8.80333	1	14.584	7.5861	30.6681	8.51655	62.4654	2.89334	5.46875	4.18919	2.47918	6.78202	35.3723	2.78784	15.0563	1	9.23965	1.87505
GCSAML	1	1	1	1	1	1	1	1	1	1	1	2.29967	233.571	1	1	1	1.98166	1
GEM	21.1072	10.3669	15.735	88.5314	182.61	28.9535	47.7868	5.36635	44.2153	8.72019	33.6329	3.78187	31.1364	124.274	47.2591	42.2758	269.532	88.4556
GEN1	5.2409	21.1417	3.48868	2.80829	4.53447	2.24079	4.9953	4.42061	10.9818	2.89018	2.61678	2.0334	1	7.62645	10.2949	1.52027	4.50647	3.02525
GFOD1	55.2954	21.9651	72.3052	18.2201	15.9778	12.3078	26.0858	191.645	95.5135	11.4419	48.6117	59.6211	15.7684	107.548	16.4235	26.0929	27.3454	45.0225
GFPT2	7.21659	5.96558	1	8.59247	2.16197	8.26272	3.33663	9.25086	1	15.4585	16.3253	22.6202	1	9.25926	12.0156	3.49338	4.72078	24.6622
GFRA3	1.4025	1	1	1	1	1	1	1	1	1	1	1	37.2517	1	1	1	1.93973	1
GGT5	1	1	9.95766	1	1	1.73457	1	1	1	1	3.29889	1.6452	1	5.48039	1	26.1621	2.42133	1.50915
GIMAP1	76.7516	3.65414	175.215	57.4621	33.3264	48.2065	58.8066	66.1024	6.41876	81.1775	27.5759	42.9175	9.60407	41.3985	46.2872	10.1124	35.3032	38.3325
GIMAP4	170.948	2.85794	304.996	104.68	52.217	106.855	115.935	78.9761	35.3945	129.851	98.1641	94.8726	13.935	60.0959	205.943	114.865	152.214	84.7942
GIMAP7	332.993	6.15074	623.911	260.137	119.585	265.522	335.733	174.477	28.9556	419.829	124.727	168.902	12.3227	110.962	450.238	50.811	317.207	139.836
GIMAP8	8.03537	1	30.3129	13.3367	3.25638	7.01023	7.48329	4.12024	21.8727	11.3234	2.83618	2.577	1	5.84179	21.7389	17.2945	4.87115	4.76368
GIPR	7.04152	1	11.6328	9.18965	6.72298	3.20344	1	25.0773	1	2.71253	4.11612	15.6277	1	14.0996	1	6.33903	2.12562	5.56502
GJB2	1	1	1	1	1.93699	1	1	1	1	1	1	1	1	1	1	25.7701	1	1
GJB6	1	1	1	1.52533	9.26171	1	5.79377	1	2.15412	1.65225	1	1	1	1	1	1	1.96614	1
GJB7	1.631	1	3.83302	3.38286	2.94375	2.05378	2.05845	1	1	1.95869	6.33712	1	1	1	1	1	1	1.62479
GK	22.8165	19.426	12.872	47.2293	302.459	55.5347	79.5668	14.3262	18.8651	28.464	12.8259	17.9706	7.80531	9.9613	93.5907	245.465	319.921	16.7137
GK.AS1	2.13923	1	4.59641	1.67994	16.4891	3.16482	5.54585	1	1	1.80199	1	1	1	1	1	2.59119	12.8175	1.46822
GK5	15.6326	6.4909	70.4122	11.6218	10.4989	13.4364	9.03535	171.024	7.57812	14.2082	15.3208	68.6393	1	55.7897	14.5598	19.9461	11.4446	17.1237
GLDN	1	1	1	1	1	1	1	1	18.7196	1	1	1	1	1	1	1.84755	1	1
GLRX	153.918	69.8683	184.356	164.105	915.548	204.229	124.77	166.523	149.241	210.599	155.962	132.942	63.2242	175.761	405.541	277.835	152.586	167.213
GLT1D1	1	1	1	1	1	1	1	3.38318	39.2818	1	1	1	1	6.10204	8.08095	5.14553	1	1
GLUL	118.137	30.6345	143.331	145.073	29.9637	180.234	103.018	230.919	154.384	110.616	189.198	210.275	3105.99	230.855	137.199	983.732	78.6056	236.542
GM2A	3.34452	31.6342	1	5.80532	16.5115	5.4421	7.71796	7.14377	28.5482	2.04096	5.61226	3.24909	43.6805	9.99334	12.8326	37.1814	5.83008	4.45527
GMPR	2.17945	1.23677	1	1	1.47011	1.32	1.78218	1	69.5638	2.84733	1	4.13361	133.206	4.70384	1	9.70912	2.14674	2.59516
GNA12	16.6215	16.2032	13.8473	8.61644	11.7889	9.03247	7.5143	10.7466	107.473	5.58714	16.7747	7.92467	1	14.5578	10.565	25.4007	25.2959	10.953
GNA15	30.9748	7.94926	21.1405	102.501	120.51	175.389	86.4632	15.2233	560.067	255.162	54.9601	18.7066	140.736	215.32	75.5142	271.355	273.13	88.5261
GNAI1	1	1	3.12226	1	1	1	1	1	1	1.34657	1	1	60.372	4.21941	1	9.44999	2.55676	1
GNAL	1.51496	4.03458	14.0731	4.38973	2.8298	2.27491	4.11343	70.5297	1	1.90578	1	16.4498	1	4.57567	2.86331	6.26654	1	3.3981
GNB4	9.96344	27.8374	7.55515	4.90441	3.79444	3.03243	1	1	43.3508	3.35549	2.25459	2.30718	31.4093	16.0035	1	94.8334	3.37776	4.40161
GNG11	1.57614	25.1096	4.22326	1.40365	1	1.73966	1	3.49252	28.194	1	1	1	1	1	3.4621	1.9425	1	1
GNG12	1.63546	1	1	1.38359	1	1	1	1	1	1	1	1	7.49958	4.05283	1	1	1	1
GNG4	2.82934	1.54553	1.8785	5.59554	3.0881	4.55246	10.2328	2.84712	2.60485	3.176	2.25459	3.16319	1	46.1198	1	6.92317	148.266	11.0771
GNG7	3.14167	284.306	7.4871	4.05146	2.42879	6.16042	11.5097	1	178.769	3.90925	3.64237	4.49962	12.0174	1	5.40554	29.0501	4.40151	3.17454
GNG8	1.25411	7.77422	4.73818	2.3701	72.4487	1.24373	4.13796	1	7.07087	1.7206	3.36081	1	1	1	51.9091	2.54092	16.1935	1.6655
GNGT2	54.7828	10.2764	33.0114	14.5596	15.5653	9.13629	7.05794	132.076	19.9235	12.5918	26.2683	64.1848	1	67.1542	21.7463	31.9076	12.8174	65.5703
GNLY	308.399	121.942	6227.29	859.885	237.416	812.692	125.157	18260.6	511.046	374.077	1120.48	10589.7	100.882	13247.5	1101.08	479.853	2249.21	4279.17
GNS	12.1389	7.31456	37.1151	10.7422	14.8916	9.66422	11.4561	40.5985	34.2293	13.7075	19.3633	18.7971	123.448	21.6969	28.5908	97.394	18.3559	15.6195
GOLGA6L4	2.80002	2.45576	31.0142	6.34719	4.13562	4.2946	2.57665	6.43159	1	4.04683	1	8.44857	1	1	1	2.01769	2.71825	5.49667
GOLIM4	11.8404	13.3172	35.0072	12.5958	5.50803	11.3603	1.94961	107.378	30.954	7.15994	13.7462	25.7165	84.9924	155.347	1	28.5208	19.2893	70.8478
GOLM1	3.80896	1	18.7769	4.00726	1.51443	2.45068	1	52.7959	1	2.70263	6.48826	20.5774	1	16.2825	1	12.394	3.2605	7.66198
GPA33	1.46552	1	10.183	1.81429	3.80562	2.53469	7.08679	7.36984	1	1.80717	1	4.94001	1	10.6309	1	1.76329	1	8.48576
GPAT3	9.19031	1	1	7.37848	25.5945	27.5462	19.0366	1	10.1724	24.6846	5.25052	3.10757	23.6426	15.7976	22.237	73.11	5.98853	15.239
GPBAR1	3.97679	2.77187	5.81104	2.64558	1.56004	1.80207	1.59538	1	5.26236	2.17982	3.31207	3.35156	1	1	1	34.7769	5.08881	2.81588
GPC1	3.39014	2.54575	1	3.75154	1.75207	5.60145	3.03809	4.35228	1	4.04416	5.96262	4.72069	7.49958	11.2962	2.4988	1	3.98902	5.17594
GPD1L	12.3662	3.73125	11.6088	21.7575	13.1899	15.0823	11.854	12.0376	14.8073	14.6796	14.453	9.83491	76.177	29.8061	20.3764	8.6416	9.2125	20.6101
GPER1	1	10.3078	1	1	1	1	1.63285	1	1	1	1	1	1	1	1	3.4662	1	1
GPHN	3.82811	7.69767	1	12.9853	20.4929	6.92987	10.8101	4.92145	3.31966	6.53648	5.89045	2.32894	1	15.1064	13.3129	2.71189	9.91949	7.78507
GPM6B	30.5555	42.4464	25.6335	62.3096	38.0593	33.4745	43.674	6.80236	206.001	42.5891	57.3676	25.3585	25.7297	39.897	29.5089	16.1753	40.9431	27.2548
GPNMB	1.52356	1	1	2.29599	2.97379	1.43748	1.61023	1	5.72411	1.29209	1	1	15.0387	1	1	116.52	1	1.81324
GPR141	1	1	25.4681	1.77868	1.83288	1.41824	1	29.2147	1	1.6065	1	19.8395	20.8193	1	1	6.67067	1	1.50611
GPR146	4.28882	16.9914	1	4.93446	6.82535	5.03562	4.37552	3.08323	70.6763	6.56927	2.34588	3.33591	1	1	8.32577	11.1452	6.10362	2.15217
GPR153	1.38573	1	6.95037	1.79657	1	1.5088	1.67941	16.3176	10.1522	1.71063	1	9.97865	1	1	1	6.33687	1	1.73265
GPR155	37.7583	14.5	47.8336	52.6247	75.0577	30.3535	29.0388	11.2244	6.63945	16.2473	40.6264	15.3016	1	11.8155	107.306	21.2667	41.3624	32.2385
GPR157	5.68812	20.3157	2.63949	8.27281	2.55961	4.61263	4.88035	1	46.8984	2.8439	5.41933	2.62887	22.8412	6.66893	1	51.0901	2.95055	3.38634
GPR160	4.47808	13.8147	4.003	8.13349	1	3.49078	5.15576	1	29.4964	4.86341	1	2.33812	1	3.59151	1	36.8865	1	3.77223
GPR183	1063.39	1011.07	304.066	861.872	822.677	1527.29	1694.99	62.8387	7894.64	1631.95	738.794	154.138	182.688	502.131	1206.46	1208.61	502.477	589.319
GPR19	5.5292	1	3.37079	4.5013	23.4997	5.77495	6.27265	1	3.1724	2.53187	3.30565	2.16769	1	9.03471	9.76278	1.85621	8.52214	5.58144
GPR34	1.35952	5.70483	1	1.66474	2.79552	1.40605	1.64687	1	2.39563	2.06768	1	1	117.653	6.98919	1	26.6501	2.75643	6.805
GPR42	2.56174	1	1	4.54341	14.4305	5.50592	9.33363	1	1	13.9276	1	2.1388	1	12.0773	1	12.8707	10.5413	1.35795
GPR68	30.0399	3.49479	24.4325	20.8944	46.9336	43.5311	20.8775	11.9907	12.7297	25.5543	25.2777	23.957	1	41.3556	31.4296	6.08792	48.0692	72.9808
GPR82	51.3418	33.5542	42.3428	65.2251	130.277	55.6123	50.6918	9.60504	16.3484	37.1301	41.7963	16.9319	1	48.5325	55.1609	7.07387	63.3372	40.495
GPR84	1	1	1	4.52741	1	1	1	1	1	1	1	1.1772	1	1	1	113.229	1	1
GPRC5A	1.34637	1	1	1.14475	7.17604	1	1.69614	1	1	1.89301	1	1	7.49958	3.19561	2.51394	23.3901	1	2.91561
GPRC5C	1	1	1	2.71107	2.54945	1.44025	1	1	14.9425	1.66669	1	2.48615	9.43339	1	1	7.80395	1	1.63009
GPX1	255.056	284.301	175.987	244.266	535.582	246.687	215.284	137.967	1728.37	299.405	270.517	154.03	896.145	220.745	256.762	2290.68	491.708	205.854
GPX3	1	2.27814	1	1.42666	3.57489	1.33512	1	1	1	1.7854	1	1	7.49958	3.73568	1	42.7877	1	1
GRAMD1A	92.9046	18.7165	85.073	84.3881	133.59	78.3758	73.831	22.3352	36.5818	69.573	71.2311	33.5786	28.4963	60.6199	69.451	56.9999	241.873	84.038
GRAMD1B	9.43839	4.28035	7.28929	11.9762	6.34501	15.2206	6.71303	7.41523	59.8909	13.8242	5.80233	8.44872	1	31.6139	33.9574	8.83974	20.8364	20.6022
GRAMD1C	4.55961	24.027	1	2.69655	2.95545	2.97399	1.44779	3.44083	2.50636	1.97911	2.72025	2.26336	1	1	1	1	1	2.91188
GRAMD3	9.92791	1.75518	9.86894	13.6909	44.0856	6.27867	10.2835	14.6709	4.75308	10.6383	9.7822	9.70818	1	61.9552	18.1708	6.92388	46.0487	7.13109
GRAMD4	34.2372	17.754	6.21255	18.7555	78.242	29.7678	44.8935	18.715	71.374	22.5766	18.977	20.5749	1	8.4058	26.7787	24.9556	84.6886	21.2421
GRASP	1.9825	34.9914	5.07479	11.2342	3.63151	8.46074	8.55872	29.3156	136.656	6.00237	3.27554	6.25007	40.2724	24.142	1	36.6961	3.9027	3.81261
GRINA	28.5845	57.8535	45.4957	28.871	56.3515	25.9571	24.9921	41.6902	126.936	21.7171	45.1534	37.6779	64.6424	47.4076	28.5203	366.504	37.2939	34.5516
GRK4	7.05212	6.61667	6.7095	6.00993	10.0576	12.5407	10.8008	9.60993	6.28205	11.2422	5.22214	7.94772	1	27.7088	9.34599	1	12.7806	8.37746
GRN	36.9044	161.639	55.7367	33.8059	76.4019	49.6827	36.5728	75.3968	874.936	40.1015	29.2657	51.4148	141.472	51.9821	54.4785	794.216	78.7747	36.3136
GRPEL2	14.5676	4.38142	10.3696	33.3471	64.7218	23.5806	20.9878	17.8535	13.0828	34.7439	17.393	4.94271	4.40266	8.91932	27.0364	10.5407	21.5191	10.663
GSAP	9.94234	66.9555	98.5905	11.1673	1.5222	12.583	7.34773	109.853	7.45219	15.5165	7.25138	31.9595	7.68306	25.5116	13.8423	40.9565	3.5653	9.88581
GSG2	8.8265	2.10348	11.0424	4.30106	1.41216	3.28544	1.98307	6.40251	1	3.40977	9.17326	4.34435	1	19.9919	1	3.22008	3.05244	19.8666
GSN	6.40172	25.8132	16.5792	8.19364	11.6449	5.78673	3.59677	64.7189	160.269	7.94683	2.86334	7.63108	55.327	105.498	1	353.908	3.29557	8.11901
GSPT2	5.78411	9.00515	8.37306	5.66648	8.94001	8.77617	10.0123	11.2317	12.6908	9.46732	7.35851	4.46368	4.40266	35.9883	27.0828	1	12.7684	6.64931
GSTA1	1	1	1	1.15705	1.4258	1.32932	1	1	1	1	1	1	7.49958	1	5.6625	2.00197	1	1
GSTO2	33.61	4.50905	17.0118	35.7708	11.0256	19.4028	11.9735	21.3015	1	12.1989	79.3841	17.1817	1	9.44203	30.9058	2.82061	8.34526	16.2115
GTF3C1	48.6102	7.12099	120.204	23.4711	24.5884	30.5781	16.5411	488.133	24.517	64.0571	48.0838	333.942	7.84107	56.4757	16.7115	12.1943	17.6538	76.8513
GTSCR1	1	1	1	1	3.45532	1.94835	6.57764	1	1	2.38631	1	1	1	1	8.10894	1.93646	3.79757	1
GTSE1	4.04467	1.64761	3.41853	4.59796	2.52913	1.95574	1	3.20005	6.18512	1.55593	2.27522	2.99114	7.80531	11.9375	16.7515	4.69813	5.0147	3.42969
GYLTL1B	1.71735	15.441	1	3.02428	1	1	3.18607	1	1	1.72119	1	1	1	1	1	1	1	4.23609
GZMA	2912.98	50.8705	1851.43	844.637	168.645	996.023	130.293	2354.15	216.483	564.233	2014.81	2010.25	41.2289	3474.2	1527.04	184.195	473.531	3108.52
GZMB	1002.31	79.7707	2174.56	304.969	169.973	253.312	84.7579	9455.65	9962.89	142.807	727.066	4996.88	100.921	5376.35	1230.92	409.381	373.543	4038.77
GZMH	1095.98	33.7204	1676.95	265.178	58.1124	166.529	28.882	2452.22	134.762	68.7375	773.783	3179.81	11.6051	457.546	689.418	72.1374	79.1508	1304.97
GZMK	4156.27	40.8093	712.409	600.06	120.244	529.004	235.956	69.1932	164.19	299.687	2734.46	265.293	68.0165	1111.95	1503.76	57.9438	231.7	687.263
GZMM	786.003	27.3592	637.724	291.505	187.58	310.137	225.096	1136.5	46.2721	199.676	617.8	901.616	7.72332	637.246	440.707	26.9052	290.023	528.623
H1F0	1	1.43054	2.757	3.29671	2.89331	2.99816	2.51184	1	36.8496	1.70093	6.05295	1	57.9281	1	1	40.68	14.4009	1.78312
HAAO	1.39701	3.70414	1	1	1	1.37476	1	1	2.60485	1	1	1	23.9484	1	1	6.96845	2.32225	2.41598
HACD1	2.02129	1.6732	6.74513	15.6089	75.1362	5.02563	12.3429	10.9678	6.59559	7.33293	3.18551	3.17096	17.6173	31.2524	20.6104	12.4606	46.9531	3.79097
HAMP	3.19542	1	2.00156	1.93309	1	1.87102	1	1	24.7303	1.96398	4.07337	1	1	1	1	18.6525	1	1.84196
HAPLN3	22.9527	15.8009	15.0135	45.5847	135.252	35.6552	68.0938	6.37132	36.0592	35.8589	17.5149	5.06029	36.0769	71.8707	147.454	70.1052	112.501	43.0358
HAS1	1	1	1	1	1	1.30219	1	1	1	1	1	1	1	1	1	27.5485	1	1
HAVCR2	31.6645	4.62359	78.3514	28.5538	57.205	15.2311	8.41665	368.152	13.2873	11.406	38.1746	100.157	104.216	182.674	35.6429	103.741	64.5256	143.23
HBA1	35.2267	18.3096	251.477	61.6615	12.5787	38.7932	10.4629	157.787	6.61281	37.8883	16.0917	32.9294	20.4519	14.6284	7.60022	4.9402	14.447	45.4331
HBA2	98.8066	48.3145	501.726	200.681	40.0483	134.841	50.7377	94.1192	26.7189	207.274	56.0591	44.7378	36.1585	61.5032	21.3973	18.6296	46.09	138.808
HBEGF	1.99002	2.74321	10.793	28.6229	7.21766	5.91612	3.6486	2.7553	14.1117	3.65107	8.91284	6.02349	7.51585	1	1	219.013	7.36172	2.79258
HCAR2	1.35024	1	1	2.97052	1	1.364	1	1	4.06508	1	1	1	1	1	1	46.4576	1	1
HCAR3	1.27155	1.29503	1	2.97052	1.13542	1.5189	2.6055	4.26447	4.06508	1.67441	1	1.55815	1	1	15.1619	62.2065	2.77302	1.16378
HCK	1.4491	18.8301	1	2.43521	2.16404	1.61596	1	1	65.4645	1	1	1.25944	1	1	1	352.304	1	1.99527
HDAC9	2.89105	34.4626	6.15272	6.04342	14.054	1.86822	3.30263	10.707	33.1222	9.08585	5.90278	5.03441	1	22.2907	7.47547	23.7538	3.44022	4.1928
HDC	1.87126	1.79917	1	1.30683	1.19732	1.85586	2.01341	1	1	1.51044	2.67592	1.67505	843.21	1	1	1	2.57009	2.6402
HECW2	1	3.12358	1	1.60659	7.16182	1	2.22883	1	1	1	2.27522	1	1	1	1	6.51621	2.50246	1.48984
HEG1	19.1177	8.48829	32.3206	21.2972	16.2677	21.9258	19.3131	56.53	5.68735	20.0654	23.4486	25.1245	141.308	48.5404	13.7096	19.0509	22.9782	20.868
HELZ2	63.1436	32.5965	34.7635	34.8103	43.2405	46.5595	39.2656	89.4969	21.3621	29.8895	40.6599	58.2037	10.1535	77.3792	298.684	23.1657	31.5399	63.9206
HERC5	40.4531	32.4297	28.1869	28.5318	67.5423	36.8059	36.4006	34.5391	44.3852	27.4423	15.8591	33.2594	1	24.8644	422.978	11.6816	30.2965	36.757
HERC6	17.4387	12.3236	25.173	23.453	26.7939	18.5126	19.534	21.4886	12.4721	23.1026	10.4911	20.7666	1	11.2318	270.793	6.53665	15.8282	17.313
HES1	2.14984	155.59	8.45666	11.6623	58.1837	1.97668	8.34098	3.35144	23.399	6.2017	4.78972	1	391.316	2.95856	1	81.4119	12.7392	3.28072
HES6	16.0079	12.8341	26.8542	9.38858	14.3007	9.33088	5.7195	96.7963	11.3797	4.0203	10.3898	57.8511	1	54.0496	11.1725	1	10.9178	14.7795
HEY1	2.03809	2.48933	3.05217	5.38072	1	2.11658	1	1	1	1.54145	4.07337	1	74.6378	1	1	1.93646	1	2.05164
HEY2	1	1	1	1.88662	1	1.73173	1	15.5814	1	2.23009	1	7.28243	1	6.44218	1	1	3.39154	1
HHEX	7.11635	122.553	36.5553	16.3919	7.22733	11.6251	6.05423	125.692	45.8802	9.24649	23.1691	48.1683	34.7028	72.0178	17.5006	29.731	9.07875	19.6534
HIC1	22.2725	11.8384	21.8283	18.999	5.02426	15.1118	10.1341	51.8666	22.1919	10.4591	42.9564	26.6505	5.00744	61.3605	11.2446	21.8245	3.61061	28.2489
HIF1A.AS2	1.53176	2.41847	1	3.5991	2.51948	2.40503	1	3.54034	6.99309	2.10134	1	1	1	1	1	16.3593	1	2.13732
HIPK2	11.5366	68.249	46.8752	28.5783	9.87239	24.3388	20.209	125.263	30.244	38.4406	21.3526	25.0291	31.1967	41.0392	13.2484	27.4624	50.6583	17.1892
HIST1H1D	4.30729	3.28332	13.0143	4.34728	3.21564	2.53004	5.24212	3.17967	1	2.73264	3.19861	5.71445	1	7.13541	1	2.86521	3.16511	4.25498
HIST1H2BH	3.63741	2.71172	16.3074	7.42975	5.85385	2.10225	3.69552	5.39679	1	2.3057	12.6245	8.77301	4.40266	3.41374	1	3.98515	1.98871	4.96945
HIST1H3H	2.65968	1	12.0228	5.01895	5.06165	3.56227	2.79482	2.94015	1	3.2903	9.7061	4.26906	1	1	11.8015	1.80695	2.91102	4.365
HK3	1	1	1	1	1.18456	1	1	1	1	1	1	1	1	1	1	34.106	2.22689	1
HLA.DMA	338.375	1091.7	105.889	105.455	286.162	117.477	46.9231	65.1497	1041.43	43.7633	242.597	92.1549	101.963	222.777	230.77	1126.83	163.903	294.677
HLA.DMB	84.5985	465.28	51.4864	39.3978	43.2821	31.3884	8.15582	12.9769	440.428	12.0671	70.7302	21.5818	1	47.0794	27.7056	646.263	18.679	80.0436
HLA.DOA	9.90761	89.9418	1	4.67446	4.99905	2.97291	4.08978	1	91.6184	1	4.94325	4.39539	1	1	1	26.329	1	3.92752
HLA.DOB	2.73107	136.399	1.60913	2.12018	1.77228	1.37679	1	1	31.923	1.51495	1	2.36093	1	1	8.21589	42.3828	1	3.1608
HLA.DPA1	1173.89	3440.4	604.197	339.351	638.3	492.296	184.656	503.237	2800.57	189.184	812.735	789.229	231.445	539.703	797.678	6375.46	612.204	965.932
HLA.DPB1	1331.72	4274.45	697.377	418.55	708.468	572.295	247.951	743.941	3680.84	259.158	1028.79	1050.75	206.85	575.221	826.795	7485.92	609.073	1183.78
HLA.DQA1	475.583	2206.71	152.041	113.861	336.168	132.649	29.0944	106.496	2181.66	32.1783	336.657	214.847	47.5478	223.774	281.936	3741.82	168.504	443.904
HLA.DQA2	259.871	1186.71	107.403	72.2837	142.242	68.7748	9.35698	68.4051	1085.94	18.7777	212.987	123.193	9.94303	121.486	143.998	1360.04	88.3634	269.634
HLA.DQB1	499.705	2249.9	228.533	189.239	353.74	241.955	88.2063	92.1172	1504.65	92.1159	424.632	191.375	50.7886	214.578	273.073	2332.19	196.946	398.21
HLA.DQB2	10.7412	61.6912	4.6622	5.11958	7.91287	5.8623	4.20017	1	26.3089	2.50123	7.10619	2.76673	1	1	1	139.531	3.39387	10.2464
HLA.DRA	1081.75	12637.4	350.372	293.366	573.04	390.279	110.284	157.767	8165.44	118.175	651.102	360.135	256.443	618.017	637.626	17151.5	420.689	1019.46
HLA.DRB1	1487.18	5037.47	630.54	511.078	1030.39	635.539	146.829	411.403	4065.24	169.368	1073.18	747.672	270.758	850.228	905.143	6691.12	676.239	1377.61
HLA.DRB5	830.835	2656.79	346.669	286.322	566.776	393.928	76.944	207.306	1859.48	88.4282	605.041	409.65	132.736	462.541	408.207	3331.31	411.842	810.333
HLF	1.92467	1	10.8528	5.68842	42.1293	10.3478	4.59126	1	5.25778	13.0953	3.26277	2.11309	1	1	28.7196	1	26.3174	3.22956
HMHB1	1	1	1	1.56839	1	1.69963	1	1	9.33287	1	1	1	1	1	1	1	7.3811	1.37355
HMOX1	8.24633	32.9805	10.1112	14.0216	22.8333	2.66186	4.19206	21.5866	15.5288	1	20.766	7.25495	6.3038	15.6334	1	246.089	17.8175	16.8991
HNMT	2.1135	1	5.47097	1.15705	1	1	2.05969	1	5.31692	1	1	1	1	1	1	115.667	1	1
HOMER3	1	2.85591	1	1	2.05921	1.48916	2.24051	1	1	1.47209	1	1	49.155	1	1	4.01327	2.20012	1.75086
HOOK1	3.51186	8.8854	1	5.84477	2.44796	6.40318	4.74499	1	1	6.26759	5.37759	1	1	14.7183	5.18757	1	3.69718	2.31026
HOPX	103.092	76.2171	419.133	180.287	17.35	206.468	26.5063	783.697	26.5786	211.612	172.173	463.515	12.6866	826.586	103.032	21.6114	88.5251	576.071
HOXA10	1.97559	1.83309	13.9263	2.28065	1	1.41165	1	15.9373	1	1	1	12.0996	8.86361	15.5438	1	1	1	2.11131
HOXA5	1	1	5.46543	1	1	1	1	1	1	1	1	1	1	10.964	1	19.9065	2.26644	1
HOXA7	1	2.07816	1	1	1.68763	1.28278	1	3.04305	1	2.59786	1	1	1	16.2572	1	1	1	1.66167
HOXA9	1.99121	1	2.69821	2.55104	1	1.41165	1	3.08528	3.02669	1	4.10652	2.26454	1	51.7634	1	2.59002	1	1
HOXB3	3.00557	3.69063	5.77932	4.52791	11.9117	3.81667	1	3.66496	1	3.5837	1	6.40799	1	1	19.1778	1	6.56263	5.90833
HOXB7	1.63646	2.14504	7.47092	1.41986	4.73742	1.80503	1	3.16409	1	1.62339	7.45001	1.47962	7.96301	5.182	1	1	2.6021	3.66796
HPCAL4	3.13221	2.45713	2.82184	8.38267	13.0296	12.5224	20.3928	1	1	17.425	4.57001	6.66075	1	1	10.8433	1	10.1654	2.30094
HPGD	9.10675	7.11933	38.7308	21.2304	203.463	22.7972	15.1148	38.3037	22.945	66.3563	10.9457	46.4411	3519.29	37.7792	114.267	18.4911	24.1287	49.967
HPGDS	1.5721	1.8282	1	3.08341	2.96158	4.19429	5.60514	1	2.72658	8.56466	1	2.12044	2381.17	16.2789	1	31.5917	2.38786	2.3499
HRASLS5	1	1	1	2.39273	1.59471	1.77692	1.48446	3.08528	1	1.48093	1	1	10.7778	1	1	1	3.36781	1.58713
HRH2	1.80183	1	1	7.3444	10.1753	1.54599	6.22256	1	42.9579	2.20913	2.42887	1	1	1	1	23.921	4.00473	1.39039
HRK	1.58863	16.438	1	1	1	1	1	1	4.01272	1	1	1	1	1	1	1	2.41281	1
HS3ST1	2.1221	4.00741	3.62271	1.82242	2.78464	1.29329	1	1	2.60485	1.69646	1	1	45.2411	5.43174	1	7.69468	3.3985	1.69006
HS3ST3B1	25.4817	10.4424	48.378	30.5236	189.439	25.0419	29.5007	38.3069	94.3888	19.0007	26.8985	40.1303	1	9.494	78.5179	55.6445	58.5601	27.8423
HSD11B1	1	1	1	1.55358	1	1.14991	2.01912	1	1	2.03955	1	1	1	1	1	2.98319	6.16432	1
HSD17B12	50.1314	76.4757	40.6145	48.514	46.6386	52.058	57.568	59.4798	115.169	55.1533	39.3466	35.8391	275.785	101.625	43.7225	69.0232	59.2617	51.5262
HSH2D	30.3684	152.202	131.43	28.6408	38.0998	25.8545	25.0371	418.7	38.0729	38.6963	23.2924	122.174	1	159.258	271.61	28.5894	48.2033	70.6355
HSPA1A	424.888	529.422	1901.65	6001.49	1226.45	303.026	220.318	178.512	1087.6	258.375	3745.8	289.73	1876.94	761.717	524.461	1876.33	506.517	786.872
HSPA1B	105.293	286.297	1407.58	3357.2	391.034	94.1273	49.2637	49.0441	217.753	78.9966	1054.34	112.305	1334.9	155.521	276.37	689.186	110.431	157.362
HSPA1L	3.81786	4.06773	12.1136	17.336	6.48728	2.88123	5.55985	1	1	2.25458	10.473	2.81397	1	5.27844	1	1	2.79171	1.79264
HSPA6	25.3587	70.3172	432.829	860.444	64.2002	13.3956	18.0148	32.7232	28.0867	15.7916	358.052	46.9688	73.3109	56.7528	29.6153	463.899	27.418	37.9425
HSPB1	284.49	271.523	512.887	1748.82	787.509	287.879	286.308	192.826	186.26	224.823	1439.21	218.98	748.96	522.274	314.567	1268.14	642.658	553.98
HSPB9	3.26429	1	7.30001	1.7469	1.74513	1.65179	3.40941	1	1	2.27971	4.50631	1	1	1	1	1	3.00506	2.57178
HSPH1	418.814	429.278	377.533	1672.77	528.497	293.437	359.829	177.179	338.962	251.013	1588.98	246.345	800.158	293.963	420.435	430.184	384.914	363.741
HTATIP2	54.8499	26.9222	82.5134	46.6883	285.92	59.019	45.7577	57.3608	34.8628	56.8781	60.7654	43.0456	98.2762	52.0457	60.6912	74.2545	79.309	67.9213
HTR3A	1	29.5037	1	1	1	1	1	3.14004	2.50636	1	1	1	1	1	1	1	1	1
HTRA1	1	2.2227	2.24865	4.99979	1.69819	4.39567	2.20583	1	1	3.18878	1	1	7.49958	5.19489	1	12.7352	23.2251	6.15646
HVCN1	7.84651	190.152	13.9461	7.92871	3.73853	5.38042	6.64425	27.187	211.468	8.95753	8.6718	16.4535	39.42	43.0865	7.58814	32.7036	5.45873	10.8764
ICA1	8.82772	5.38584	21.6798	21.9938	273.191	7.83958	32.7092	9.49924	12.325	9.70004	11.3393	6.00349	9.87784	2.58695	57.5163	5.08987	123.549	11.6837
ICAM1	28.186	94.6235	33.0323	58.4829	27.6744	26.8804	20.0149	41.5945	162.578	25.2922	39.1307	30.9221	283.603	83.2152	40.0453	302.068	25.7001	30.3147
ICAM4	1	3.69894	1	3.17349	1	1.94244	1.58841	1	15.1584	2.69767	1	1	29.0645	5.93547	1	12.5925	1	1.3215
ICOS	341.087	19.2211	183.906	661.876	1188.41	386.744	388.28	33.8083	73.4426	298.564	314.265	78.9424	7.06325	167.265	753.513	27.3101	821.054	214.516
ICOSLG	9.13673	109.44	6.38991	10.223	25.4628	16.8828	22.6924	3.08528	154.968	13.3157	18.1465	9.5585	7.43799	8.98446	6.94566	26.5379	11.0786	8.68851
ID1	50.5821	23.9595	105.016	173.295	15.7294	61.263	41.3818	53.4277	67.5678	29.1394	225.313	49.7799	76.1825	78.1268	48.1844	20.9977	27.2002	32.472
ID3	87.2928	536.686	103.749	186.361	421.547	65.8028	141.175	13.049	97.056	59.5848	132.638	17.2074	56.9237	186.467	128.785	98.2079	103.089	117.58
IDO1	1	6.46654	1	1.59833	1	1	1	1	1	1.53679	1	1	1	1	1	85.2308	1	1.17758
IER3	17.6897	7.9458	166.88	105.32	12.595	16.5089	10.2924	46.7541	27.6623	13.6866	35.4279	45.065	323.262	49.9861	12.5082	1108.08	19.1873	16.7832
IFI16	303.938	172.39	366.43	243.003	522.663	263.842	258.353	249.079	219.636	186.533	174.173	182.447	116.244	227.862	1336.66	144.855	469.672	326.598
IFI27	29.9339	5.0357	35.9981	19.2857	38.1767	40.0997	18.4361	12.7677	19.4391	18.7527	6.09505	7.26455	11.4477	10.8038	223.58	213.993	36.4986	49.1264
IFI30	6.10846	113.131	9.55738	7.53024	5.58122	4.56454	3.04667	5.80245	56.9072	5.35428	12.0511	3.94263	1	6.81429	8.01193	412.345	2.34051	5.23237
IFI35	109.438	79.472	97.5129	64.9527	129.872	75.454	57.6788	117.645	138.022	72.4091	52.5067	69.5151	101.788	113.456	658.685	156.821	134.588	135.223
IFI44	24.0872	22.6537	67.1176	62.326	31.6918	40.9092	22.6158	26.1413	66.2258	61.349	20.5028	15.4424	33.0726	26.5813	491.25	39.9141	38.9607	38.8323
IFI44L	29.3381	101.589	57.5341	72.335	31.5023	47.1912	34.8312	34.2556	254.147	74.9326	24.3224	19.2227	46.9835	45.1884	885.309	112.006	35.7608	38.0247
IFI6	278.6	172.621	264.982	190.242	499.701	194.095	139.094	259.379	227.169	144.043	214.369	218.37	475.591	252.847	4701.47	804.159	399.453	325.351
IFIH1	21.9086	29.1758	22.8334	22.5319	29.4233	21.0782	19.901	25.3409	45.4418	20.4113	21.2652	14.5415	37.3137	25.9044	181.028	24.6205	27.9742	24.4618
IFIT1	12.891	29.8991	12.3324	12.5573	12.2595	8.71497	11.0292	3.71621	21.7427	9.97306	3.93112	5.2333	7.51585	13.9517	836.646	34.6003	6.51199	13.0832
IFIT2	23.3214	38.2223	36.5797	20.0186	7.32872	10.353	5.59859	45.2863	126.807	9.34561	25.6783	24.8259	33.1836	16.9232	429.42	90.1034	6.16517	13.8012
IFIT3	22.6065	66.3422	22.2923	14.5135	19.216	11.6227	12.2339	32.7066	53.7078	13.808	6.27459	24.7798	65.1766	12.3238	760.479	44.2078	7.74365	14.2286
IFIT5	30.2185	17.9082	29.5063	11.891	34.3118	20.1383	24.5177	20.4208	19.2702	23.9519	17.0572	21.4326	1	19.0783	127.186	8.98714	26.5294	28.3768
IFITM1	669.499	193.176	899.567	547.744	526.296	691.922	821.703	1482.23	192.045	571.954	518.008	782.167	202.321	1320.04	2896.7	133.695	997.848	799.767
IFITM10	4.12963	2.17543	1	4.88925	2.29221	4.52019	3.58195	8.52824	11.727	2.74818	11.9658	3.0417	48.7556	65.649	1	6.88311	3.62556	28.7409
IFITM3	50.9589	44.1356	176.548	74.686	54.8757	79.2123	62.4293	378.64	155.575	75.9609	69.5137	95.1936	1294.2	497.016	324.194	2267.67	94.5531	118.56
IFNG	514.575	10.5772	907.943	622.939	44.8985	160.63	27.0516	242.047	20.4803	49.8193	718.612	378.495	12.5146	305.264	272.139	49.9682	220.124	734.158
IFNG.AS1	16.7602	6.5868	5.90954	6.25408	1.49573	4.60698	6.84966	1	6.61281	2.94845	6.88784	2.5169	1	1	5.95471	1	4.12531	4.47779
IFNGR2	2.1214	94.9885	20.4085	5.89095	9.7651	3.10311	21.636	3.50135	21.5526	11.4161	1	2.50427	147.707	14.3101	4.7122	149.931	6.4742	2.29592
IFNLR1	8.71605	15.0414	9.10537	3.79535	6.35315	4.83269	4.49651	1	13.1603	4.48494	3.81698	4.05264	1	1	1	1	3.60161	8.82697
IGFBP2	3.42624	1	1	2.38614	1	1	1	1	1	1	7.61165	3.08586	1	32.3629	1	1	1	3.68859
IGFBP4	22.1545	12.9658	11.5678	36.7066	6.863	59.957	45.2593	1.86229	12.0008	40.9127	16.074	4.92384	1	35.7509	16.2337	1	82.1185	10.9321
IGFBP5	1	1	1	1	1	1	1	1	28.2029	1	1	1	1	1	1	1	1	1
IGFBP7	1.96124	1	136.521	1.47223	2.12051	1.35655	1	555.776	12.0144	1.74202	5.36319	37.8149	7.49958	92.3469	1	71.0737	2.7012	2.92375
IGFL2	1	1	5.23262	7.3293	6.14233	3.72158	7.5422	1.86229	13.8253	1	1	1	1	1	1	1	129.114	2.61179
IGHA1	100.948	1279.46	1280.63	108.244	117.567	105.171	94.5128	58.2262	154.244	96.4603	126.472	56.7742	127.137	163.622	155.235	157.793	110.242	89.1136
IGHA2	8.70963	259.758	104.231	17.1914	12.6257	6.97377	10.6768	2.87491	29.3386	8.18688	6.64645	4.41078	23.8403	26.9536	8.47066	5.09813	17.6775	9.2773
IGHD	2.57698	243.098	5.77932	1	3.97887	1	1	7.64152	29.064	1	1	1	8.59232	7.80751	1	1	4.7401	2.49427
IGHE	1	14.2954	1	1	1.72644	1	1	1	1	1	1	1	1	1	5.78978	1	1	1
IGHG1	253.21	685.956	223.829	179.987	253.18	140.123	195.731	165.905	113.133	151.383	265.245	196.999	51.6279	221.369	173.401	63.8147	241.04	265.232
IGHG2	6.54431	140.048	6.11173	4.2679	9.36627	4.51141	5.7406	3.52821	10.2826	8.52483	6.99763	6.82942	8.01617	2.53618	11.7537	33.4186	7.40961	7.32163
IGHGP	22.3827	156.688	83.5443	15.3831	25.6484	11.4301	14.5958	17.002	6.97329	14.723	39.4541	17.0267	15.7684	28.0808	16.6937	10.0905	24.5065	25.9132
IGHM	146.288	1222.49	33.906	110.763	148.587	79.2427	107.15	103.88	258.211	91.2452	167.659	119.719	8.01617	81.6521	52.8984	27.5037	121.72	151.316
IGHV3.74	4.67457	3.43429	1	2.12996	3.53481	4.3227	3.06488	11.4496	2.43483	5.31419	2.26403	2.38525	1	11.4668	10.2949	4.20287	3.66913	3.75301
IGKC	900.744	8937.16	1612.27	650.987	871.746	504.936	633.62	572.297	2524.07	564.775	876.532	579.453	417.76	713.133	505.887	1189.82	873.196	895.323
IGKV1.12	1.78938	49.8567	1	2.1127	3.34161	3.10367	2.85134	1	24.4089	1	1	2.94545	1	3.27897	1	1	2.37858	2.23853
IGKV3.15	1.90922	12.179	2.63503	4.28103	3.55218	2.14391	1.65721	1	12.035	2.16448	3.78856	1	1	1	1	1	1	1
IGKV4.1	7.50382	39.9246	19.5345	7.78431	8.23901	10.367	5.96903	11.8038	17.2933	8.62525	4.3435	4.55217	18.2458	8.76942	6.52129	6.23744	7.49358	7.285
IGLC2	143.491	2664.14	60.2784	138.203	157.243	87.0257	98.6731	95.0007	538.453	95.8632	135.653	96.6828	99.2611	130.029	65.8611	52.8977	160.104	159.493
IGLC3	72.6528	1496.44	56.2998	70.5317	69.4006	43.746	52.3706	66.6062	297.78	47.7211	78.9392	62.3412	15.7684	68.5945	20.0526	16.9693	156.21	97.0877
IGLC6	1	14.8304	1	1	1	1	1	1	1	1.62339	1	1	1	1	1	1	1	1
IGLC7	1	44.0433	1	1	1	1	1.77085	1	2.81061	1	1	1	1	1	1	1	1	1
IGLL5	5.42761	65.5171	1.2192	3.56484	5.71409	3.07768	4.04973	5.50607	12.2256	6.0291	4.74233	3.39727	1	7.48643	6.83002	1	4.92589	5.30665
IGLON5	1	1	3.43158	1	1	1.38725	1	1	29.6968	1	1	1	1	3.14597	1	4.99796	1	1
IGLV1.40	2.97261	12.4603	1	4.20678	3.23174	1.49146	2.8516	1	2.16553	1	5.48042	1.1772	1	5.0016	1	2.00197	1	1.78962
IGLV1.44	1	7.31406	1	1.62799	1	1.41492	1	1	5.17126	1	1	1	1	1	1	1	1	1
IGLV1.47	2.88385	15.0821	1.60913	4.46339	8.71811	4.9042	5.58565	8.59934	9.87371	3.82491	1	2.69395	11.0032	1	6.61612	1	6.14773	3.81317
IGLV1.51	1	7.53076	1	1.82598	1.58053	1.25643	1.79245	1	7.35938	2.03602	3.34179	1	1	1	1	1	1	1
IGLV10.54	1	6.33671	1	1	1	1	1	1	1	1	1	1	1	1	1	1	1	1
IGLV2.8	1	14.9898	1	1.53212	1	1	1	1	1	1	1	1	1	1	1	1	1	1.58597
IGLV3.21	5.45493	14.9792	1	4.65257	3.12245	4.71715	5.25351	9.62698	1	4.49532	7.72536	4.71624	1	1	7.89104	1	2.31383	6.93039
IGLV4.69	1.56184	5.78131	1	1	1	1	1	1	1	1	1	1	1	1	1	1	1	1.4158
IGLV7.46	1	7.22975	1	1	1	1	1	1	1	1	1	1	1	1	1	1	1	1
IGSF6	3.13121	4.18937	6.25307	4.14777	2.22543	2.01652	2.49507	5.04078	73.1916	4.17943	3.19144	3.94927	8.52287	1	1	426.484	2.35816	1.95515
IKZF2	12.8069	3.024	24.5271	12.1975	88.8086	3.29797	8.30778	14.094	7.37054	3.25291	16.2987	5.68246	15.8254	23.1851	31.1995	10.3693	8.92148	12.9957
IKZF4	4.23863	4.6878	13.52	10.7313	61.0746	4.66433	13.8086	4.90815	6.24516	7.1995	2.27522	2.91453	1	4.60887	36.8566	12.4207	33.8229	7.69276
IL10	18.0161	6.70628	6.00558	8.24177	11.8591	4.41093	3.77791	1	1	3.5805	8.49805	5.21464	6.54865	1	28.4755	37.9247	4.88803	3.71209
IL10RB.AS1	1.93082	9.87307	2.22822	5.4008	12.4996	5.48072	11.3419	3.35144	24.4292	2.93187	2.24376	4.6872	43.2144	8.94583	1	39.8135	12.403	2.69835
IL12A	9.44956	13.4611	5.77932	1.49345	2.44015	2.10285	2.02204	5.77172	1	2.03848	1	2.28856	1	1	7.96442	1	1	4.26766
IL13	1.45209	1	1	12.1542	1	2.66809	1	1	1	3.48704	4.15339	1	70.4077	1	1	1.76329	3.33074	1.71857
IL13RA1	2.11964	31.8464	4.61083	2.05592	1.37624	1.3147	1	1	45.9708	1.54585	1	1	1	2.95856	1	131.336	4.51848	2.52147
IL17A	1.43426	2.38924	1	78.4798	1.89754	3.30673	1	1	1	6.30652	1	1	1	1	76.7903	1	2.50976	2.98923
IL17RB	1.79713	1	1.88846	1.59942	4.25515	2.52465	4.57147	1	1	5.59028	1	1	115.571	1	9.25028	1	1	1
IL17RE	1.83703	1	5.095	9.47739	2.43537	6.30102	2.84186	1	7.35938	20.779	1	1.48808	1	1	4.82063	3.22038	7.00467	2.4383
IL18	1.73526	2.32399	1	1.57987	1.59161	1.74155	1	2.83432	35.1642	1.84301	1	4.27523	104.609	10.5647	1	87.8718	1	1.23513
IL18R1	7.81504	3.76004	26.467	27.4748	57.0949	22.155	16.2897	16.2103	22.0641	48.0401	13.6481	12.2793	147.359	60.838	25.3237	9.57381	19.8047	21.756
IL18RAP	3.6381	3.22803	80.9943	29.9273	9.13216	21.077	2.65241	40.5352	7.00842	24.4053	12.1732	22.6054	50.5429	50.2539	18.1035	2.98181	9.71745	23.8589
IL1A	1	1	1	1	1	1	1	1	1	1	1	1	1	1	1	106.782	1	1.33213
IL1B	5.74832	5.21474	5.06555	13.8768	6.04407	8.67256	8.34227	8.07321	139.895	4.98212	1	7.46536	139.663	5.79386	66.2273	5145.09	4.48631	6.97838
IL1R1	2.08492	2.13332	6.30581	5.82983	77.8915	1.45423	4.28156	1	5.99855	13.723	1	2.44963	1	10.9531	43.8794	26.9477	4.81784	2.97274
IL1R2	2.43259	3.28883	2.21826	6.71489	155.541	2.80452	5.5653	5.60966	14.1284	10.351	1	1.84224	1	1	27.5899	37.9207	5.80132	4.06269
IL1RL1	1	1	1	2.74574	9.84899	1.48802	1	2.15332	1	2.02148	1	1	513.223	1	1	1	3.44557	1
IL1RN	2.02403	1.43054	1	4.5332	10.3034	2.12731	4.67462	1	19.7058	1	2.60265	1.70882	1	8.65428	10.9599	677.15	1.74633	1.76052
IL2	7.57647	2.29848	28.4021	37.0148	2.49821	12.1936	6.72695	1	5.82756	30.1284	1.98636	1	1	5.02131	1	1	10.2312	8.05385
IL21.AS1	1	1	1	1.65159	1	2.06475	2.87551	1	7.35938	2.149	1	1	1	1	1	3.56186	15.1963	2.64303
IL22	1	1	1	6.87086	1.39079	2.16717	1.5314	1	1	1.55877	1	1	1	1	1	1	1	1
IL22RA2	1	1	1	1	1.2065	1	1	1	1	1	1	1	1	1	1	22.9061	1	1
IL23A	13.5848	23.3449	17.0268	62.7301	35.4806	36.9564	45.3063	2.7553	17.0022	48.4296	16.283	3.96079	1	6.96398	7.72988	34.2638	14.6334	10.1775
IL23R	1.46928	1	5.34674	16.5876	8.78763	6.66612	2.94579	1	1	32.654	4.2104	3.06383	1	10.3406	1	1	2.54893	4.84334
IL26	1.45716	2.25537	1	6.7544	4.93048	5.23446	1.51891	1	1	15.1298	1	1.51887	1	1	1	1	16.2621	8.72855
IL2RA	6.62608	38.3794	20.2418	29.2745	681.577	20.2692	21.9793	8.25422	62.1932	29.2765	11.1712	7.37366	60.0617	30.1083	215.958	68.2337	97.0075	22.5906
IL2RB	263.707	26.267	294.359	136.853	520.266	256.209	202.084	717.086	73.1624	200.285	177.316	257.856	6.3038	861.421	308.059	37.7446	227.891	461.547
IL32	4400.28	221.887	3893.03	3122.92	9582.71	4200.77	2530.63	2393.21	1027.8	3055.25	3407.5	3971.12	288.352	3642.31	5080.06	835.749	5680.04	5702.34
IL3RA	1.51301	3.05895	1	2.06857	1.68009	1.8714	1	3.67168	472.691	1.50164	1	1	17.7351	1	1	86.0136	2.43993	2.02806
IL4	3.93518	1	3.34	3.31135	1	2.10831	2.1418	1	1	1.81168	10.3909	2.21364	1	1	8.68616	1	1	1.29576
IL4I1	5.83789	10.9546	24.1684	39.4226	20.1826	42.5184	18.2378	2.28092	131.47	276.751	4.49677	9.58851	7.43799	145.323	34.5062	271.114	19.1151	9.91971
IL5RA	5.34198	4.74592	12.0335	7.08813	1.59161	7.97154	4.05344	1	1	2.36832	10.4852	15.2139	66.9214	6.8131	1	1	2.40919	8.12917
IL6	1	30.1869	1	1	1	1.72887	1.98581	1	1	1	1	1	1	1	1	182.217	1	1
IL7	1.70595	22.5068	1	3.26306	18.4479	3.64597	2.74346	3.15748	1	3.04158	1	7.06677	1	4.01005	15.9629	6.30328	9.06327	2.48476
IL7R	215.922	36.7309	772.206	1246.48	497.971	1015.69	869.311	34.7521	110.91	1664.93	222.287	165.113	60.2846	277.385	496.323	155.112	554.055	263.48
IL9R	25.6215	7.92661	5.42692	5.70609	3.46364	13.9095	5.06188	5.78772	1	10.1801	10.898	5.64313	29.7481	34.1036	33.5648	3.97555	6.86127	45.6408
ILDR2	1.27785	1.43054	1	1.97436	1	1.30003	1.37897	3.15968	1	1	1	1	1	17.8172	1	1	3.86807	3.05885
INHBA	1.37301	1	1	1	1.25596	1	1	1	1	1.54381	1	1	1	1	1	151.726	1	1.33213
INPP5F	8.04786	29.3753	11.4888	13.9044	50.5113	9.94355	7.07191	7.13302	54.7837	5.90297	20.6968	5.42835	1	16.2627	7.59417	13.9139	28.4714	13.7189
INSR	1	5.27447	3.02906	3.1507	1	4.57831	3.5667	3.36456	39.7885	3.9084	1	1.43664	7.49958	1	6.10592	13.2267	2.84582	2.02492
IQCH.AS1	7.76826	10.8582	6.34619	3.97521	5.65087	5.37926	5.58037	9.68319	7.46998	6.34214	4.41636	3.39054	20.1665	17.7138	5.95471	3.17576	7.84802	7.90323
IRAK2	3.88329	47.6242	13.1986	16.1239	21.1971	6.8845	6.43599	10.2908	11.3615	8.31433	2.74406	2.65672	4.40266	34.3535	20.7988	77.4186	18.0873	4.9337
IRAK3	1.39167	1	1	2.43521	3.73292	1	1	2.75095	4.06508	1	1	2.48403	10.1714	6.43704	1	63.0329	5.83727	1.28484
IRF4	50.806	46.2123	23.5603	39.4639	34.6868	24.2287	12.6521	36.3949	835.985	19.303	59.7638	48.454	16.8148	103.737	37.1683	41.6888	32.2606	83.8278
IRF5	2.2197	21.4385	12.284	7.5087	10.545	4.09164	1.93009	2.81858	21.7339	3.08272	1	3.1558	1	4.97433	1	31.6983	8.21406	2.80412
IRF7	180.523	200.238	135.004	177.663	164.397	149.179	164.201	152.822	1613.84	126.287	209.975	116.744	129.746	279.534	863.172	316.523	196.748	169.136
IRF8	7.73483	375.2	58.2429	21.3004	3.51142	4.25095	8.59641	125.064	1099.35	10.9968	35.1318	30.7391	8.90739	282.53	17.3531	314.581	25.6595	19.4353
IRG1	1	1	1	1	1	1	1	1	4.2097	1	1	1	1	1	1	67.2672	1	1.34306
IRGM	2.55429	2.00479	8.29191	2.1816	1.67073	6.39066	3.84741	5.20472	1	2.7467	5.25074	2.8308	1	10.2686	1	1	1	3.3369
ISG15	858.995	461.606	547.788	462.371	1096.41	684.971	649.382	1233.68	725.658	580.054	745.536	653.021	497.284	1072.83	9792.73	1291.57	817.29	1106.27
ISG20	1028.09	904.172	439.057	354.892	1267.72	728.307	844.107	901.404	466.738	688.489	495.105	755.113	45.2993	687.548	4299.46	412.242	827.334	808.676
ISL2	1.96146	2.6476	1	1.47771	2.34513	1.44446	1	1	1	1	1	8.86053	1	1	1	1	2.33833	2.31233
ITGA1	93.2365	18.1524	51.5282	43.3319	11.8854	46.1247	11.7866	14.6534	8.96445	34.4947	93.5301	15.7199	7.68306	129.07	83.1049	5.23965	22.0684	243.033
ITGA2	2.50977	2.50377	1	5.88639	1.64904	4.03062	2.48679	1	2.91026	2.08647	1	2.55662	1	1	1	1.52027	13.4533	4.96936
ITGA2B	2.21958	1	1	1.76958	1.58602	1.64546	1.41742	1	1	2.7772	3.18196	2.20075	53.864	1	1	1	2.68901	1.49889
ITGA3	7.50097	6.08154	22.7194	4.02385	10.6549	7.23527	3.21198	1	2.88545	4.56929	12.637	3.57827	1	4.22404	8.53324	2.89553	10.377	7.47274
ITGAM	3.13612	23.6419	98.6234	3.65924	4.94874	4.81636	1	142.916	10.6551	2.72077	1	59.1816	36.8966	38.7855	1	86.4177	2.38205	5.12075
ITGAV	13.206	4.11969	12.7398	17.4049	14.0964	8.61989	11.7044	12.7675	19.2639	10.4071	18.3692	23.482	82.2027	16.5444	9.69808	49.7976	10.1039	14.316
ITGAX	1.96069	6.53506	33.7373	3.48365	3.9445	2.46798	2.29357	49.8659	3.75897	1	4.60023	12.9781	10.5741	47.3929	1	153.619	3.62028	6.12097
ITIH4	6.01664	2.50963	1	11.4005	17.0764	5.92117	8.81798	1	5.47043	4.9235	5.55079	2.48941	8.26406	1	3.97775	1	7.23113	2.41809
ITM2C	750.32	92.1371	104.538	171.451	92.2986	120.637	67.7758	27.8777	1366.51	179.829	487.535	88.228	407.454	514.872	279.691	56.8323	77.0909	491.871
ITPR1	43.3849	57.2413	31.8536	50.9779	46.0256	53.6163	33.4585	47.0525	72.1212	44.924	43.7991	45.1603	40.1531	66.2304	91.5466	32.9726	273.426	63.093
ITPRIPL2	3.53657	8.3503	9.78681	4.59969	1.53626	4.19374	2.62662	3.1752	28.8718	1	3.06782	9.5087	1	9.03471	1	22.7084	5.53726	10.1335
JAG1	2.01081	1	4.24068	1.95889	1.20963	1	1.82722	9.69141	45.9248	2.52039	4.78261	1.25944	1	35.633	1	11.9313	3.35572	1.89581
JAM3	5.1139	32.5723	4.76159	10.8333	2.09905	10.1116	12.6627	7.07034	9.38043	13.7998	3.58147	2.91551	4.93181	9.92049	14.198	2.51804	5.70263	5.70588
JCHAIN	41.6819	686.659	76.6981	36.2809	50.4623	30.8563	29.4576	29.9174	5445.64	30.963	34.3663	36.0743	77.3684	74.0414	36.3848	142.964	61.7485	42.9488
JDP2	1.99512	19.5556	3.38334	3.29921	5.37447	4.77484	2.92792	1	7.01859	2.04171	1	2.99831	9.45966	1	7.58814	20.148	2.41524	2.16872
JPH4	1	1	1	1	1	1	1	1	1	1	1	1	33.2785	1	1	3.29409	1	1
JSRP1	7.25428	7.1318	2.42435	4.89959	9.98144	3.95942	4.23275	2.57872	5.77145	2.92889	4.75599	1	1	6.15724	21.9922	1.91398	5.41467	3.5323
JUP	1.45665	12.9718	4.61083	2.24012	1.97082	1	1	1	9.90314	1.96398	1	1.51887	13.2297	1	1	3.58283	1	1
KANK2	3.4827	1	1	4.06222	1.94493	2.95204	2.49987	3.75865	1	1.54314	7.50243	1	1	1	1	1.80695	1.54157	3.12778
KANK3	1.97301	1	1	3.82497	10.1499	2.19872	4.1048	4.43399	5.34378	1.52963	1	1	1	9.02564	6.59428	1	4.58066	4.52328
KANSL1L	4.48661	3.0549	1	3.32669	2.58775	1.30617	1.55588	2.53414	1	1.52676	1	4.02785	9.60407	3.73568	1	2.0097	1	1.45922
KAZN	1	1	1	1	2.18689	1	1	9.23112	1	1	3.69897	1	5.78707	1	1	1	1	1
KB.1507C5.4	1	3.54624	1	1	1	1	1	1	2.15412	1	1	1	1	1	1	22.0004	1	1
KB.1615E4.2	2.70772	1.69307	1	2.68481	1	1	3.08847	1	1	1	6.93816	1	1	1	1	1	2.44394	1.64097
KCNH2	1.40131	1.6794	1	1.37113	2.51419	2.83965	1.8978	1	1	1.66365	1	1	105.669	1	1	1	1	1
KCNJ2	1	1	1	6.1525	1	1	1	1	1	1	1	1.25944	1	1	1	25.3921	1	1
KCNJ2.AS1	1	1	1	1	1	1	1	1	1	1	1	1	1	1	1	10.6337	1	1
KCNK1	2.42119	1	1	1.46211	4.54041	1.20175	2.66553	1	8.55378	1.47751	3.72082	1	1	1	1	1	10.6456	1.3686
KCNMA1	1	1	1	1	1	1	1	1	11.5445	1.91836	1	1	1	1	1	13.4754	1	1
KCNMB1	2.98425	2.50086	10.4812	4.2626	3.85392	3.91698	1.49452	6.28717	10.8559	1.74838	1	6.42449	70.399	1	1	51.2962	3.462	3.54008
KCNN4	6.15966	63.3168	20.1692	22.9678	38.0213	10.1609	5.41459	4.17162	5.65072	14.4683	6.90109	3.57478	5.88587	5.35606	7.60022	64.509	31.803	8.61237
KCTD11	6.89162	4.81192	19.5936	8.93823	4.34419	5.55128	2.38469	9.46671	1	4.12189	4.36022	7.18772	1	27.8584	7.97793	4.93617	7.50895	2.74142
KCTD12	1	7.27511	1.2192	4.12034	2.13193	2.11981	4.43766	3.32562	28.4648	2.25223	1	1	7.49958	1	4.77849	110.171	2.15396	2.17141
KCTD13	11.3674	17.0508	46.4421	24.8586	19.4501	12.9992	12.4655	14.5738	11.9894	11.493	11.6043	18.47	1	5.69693	10.7615	5.13007	19.1432	10.1569
KDM4B	31.762	296.387	42.0136	29.0494	79.4736	26.924	46.5456	26.4295	117.994	23.8287	32.4671	25.0281	12.5241	22.7957	61.6136	38.2844	33.7145	31.2217
KDR	1	1	1	1	1	1	1	1	12.4249	1	1	1	1	4.1838	1	1	1	1
KIAA0125	1	185.572	1.7077	3.15069	2.22943	2.06476	2.19133	1	34.2456	1	1.46036	1	23.1288	10.5121	1	1	1	2.98356
KIAA0226L	2.07509	368.125	2.87492	3.71194	3.35548	2.37785	2.91174	3.30789	103.37	3.37891	1	2.34608	1	6.10843	10.2949	14.477	7.36522	3.99491
KIAA0319L	58.2783	27.285	46.5787	79.4925	42.6102	79.4844	52.7642	26.2094	52.9795	72.7433	55.1181	34.6497	31.3859	52.0768	58.1238	25.02	363.922	41.8237
KIAA0391	5.28737	2.33769	22.6207	6.5532	5.64999	4.62926	6.13127	5.03936	2.55679	5.62257	6.15986	5.84207	1	1	7.07109	4.48235	5.86796	3.18478
KIAA0586	17.9202	10.2374	50.8893	21.8701	17.8375	15.9289	18.3863	14.3242	7.51245	14.6879	9.36135	12.796	20.3224	14.0145	15.1076	3.93966	15.5014	16.12
KIAA1324	11.1264	6.19117	16.1326	17.7357	20.772	15.3247	20.9097	13.0939	10.1947	17.1919	13.0002	7.38053	7.49958	23.802	6.78315	3.45546	46.7831	15.5594
KIAA1524	7.32217	3.47678	5.82123	5.36335	4.82747	4.26085	6.53664	1	1	3.44698	13.3747	1	4.40266	1	8.47066	2.25597	2.52738	4.62135
KIAA2012	2.2629	1.64761	13.8771	8.00199	4.46992	2.56874	2.83539	1	1	2.6475	12.1371	2.06004	1	1	1	1.9425	1.17234	2.04242
KIF19	2.64947	1	9.56166	6.41126	2.87646	5.79577	5.80271	26.8307	9.79626	8.65664	1	47.1282	1	10.1955	1	3.21191	3.3047	5.01922
KIF23	6.67768	1.65806	5.49942	5.19786	6.3058	11.0374	3.16715	1	1	6.64242	9.96795	2.07601	30.1837	11.4203	12.7994	6.1987	8.1937	19.579
KIF5C	7.51912	1.52044	13.9049	15.2201	7.35395	16.2493	14.9637	3.48085	2.43483	38.3416	8.21861	5.08807	1	4.55543	21.4576	1	10.55	22.0431
KIFC3	5.04152	1	7.66914	4.8759	2.68532	4.51088	1.77019	40.8665	1	2.10692	11.7334	14.7051	7.03748	23.6832	1	16.9542	4.39783	9.22304
KIR2DL1	2.2913	2.78341	26.6886	2.55923	1.54223	1.43794	1	152.234	1	1.87599	10.9077	51.9222	1	80.1906	1	5.79916	2.03654	8.41494
KIR2DL3	13.8918	1.93116	78.841	7.74603	2.83536	2.51414	1.60052	345.325	9.13229	2.42266	32.7099	163.126	1	183.01	13.6215	4.56956	5.68632	63.0328
KIR2DL4	14.0714	3.42063	16.0976	11.4296	6.94661	3.7123	2.34995	182.207	1	1.44065	17.4385	14.4392	1	565.681	9.89955	6.30707	10.3726	150.952
KIR3DL1	3.45452	1	24.4493	2.23934	2.03645	1.49146	1	109.024	3.43352	1	10.5019	38.566	1	60.6858	1	1	1	11.7849
KIR3DL2	24.3882	6.56398	87.4924	9.87028	9.19277	8.53613	13.2489	412.942	7.01859	10.4595	30.6827	107.46	1	248.198	9.4938	2.92959	15.4213	78.7872
KIR3DL3	2.27035	1	2.91477	1	1	1	1	16.1586	1	1	3.03034	4.46914	1	12.7413	1	1	1	5.23177
KIR3DX1	3.00357	2.43422	9.55293	3.25239	1	1.26776	1	21.584	1	1.87075	1	5.84173	1	11.376	1	1	1.86532	3.31624
KIT	2.05245	4.86586	1	2.19973	1.33769	2.43288	2.16759	7.68342	3.11715	4.0932	1	2.54188	466.631	30.6012	1	1	1.69393	1.29098
KLF4	6.79993	70.5942	11.5596	51.4937	14.1102	26.3785	16.6082	9.29374	259.134	15.5331	13.6351	2.84052	196.419	47.9517	14.9875	366.642	14.0673	9.30024
KLF5	5.20571	8.39781	4.00272	30.2024	2.56772	16.5652	16.7628	1	1	11.7193	5.40697	3.8416	52.9967	11.4926	10.6038	7.75692	8.25419	7.38271
KLHDC1	2.79571	2.06337	12.5508	5.15755	3.80679	2.25079	3.10221	3.2325	5.77145	2.07766	6.53745	3.69597	16.9357	1	1	1	9.11273	1.95527
KLHL13	1	1	1	1	1	3.1975	1	1	12.1395	1	1	1	1	1	1	1	1	3.45723
KLHL23	1.69988	3.2524	1	2.67195	1.66321	1.99749	1.37897	3.35667	1	1	2.43293	1	1	20.5869	7.3892	2.75057	1	2.48541
KLK1	1.37542	24.2135	7.30001	2.15684	4.58346	2.21184	1.4287	1	18.329	1.55067	2.39815	1	1	1	8.53324	3.05389	2.89588	1.52212
KLK11	1	1	1	1.22653	1	1	1	1	1	1	1	1	20.4988	1	1	1	1	1
KLRB1	274.957	49.3064	1875.76	1796.98	497.687	1637.69	1069.48	3386.83	268.98	3621.34	484.994	1433.39	32.5078	3535.95	1224.34	129.196	2630.49	956.252
KLRC1	11.509	5.24742	142.069	66.711	5.74039	19.5916	6.68708	154.771	9.69217	11.9126	45.7955	60.6015	1	626.221	45.1388	13.5461	6.88647	416.947
KLRC2	15.0888	2.33769	198.764	35.0404	3.05118	5.69796	4.2109	358.896	6.93738	2.5681	68.7743	192.549	1	331.804	20.2527	1.96479	2.46812	240.644
KLRC3	1.54095	3.2216	8.68911	2.46299	1	1.89877	1	9.36486	1	1.49343	4.00935	5.06117	1	4.49754	19.0032	1	1	6.19407
KLRC4	6.68564	1	55.6167	5.27196	1.65213	2.67022	2.28272	4.97634	1	1.59131	8.77688	9.47846	1	4.66066	4.60795	1	1	17.396
KLRD1	129.833	13.4922	1499.46	123.822	16.8326	28.8671	13.1611	1799.68	12.3026	19.8113	318.189	1138.27	28.0095	1394.02	94.2358	17.9301	25.5841	570.757
KLRF1	18.0707	4.93985	497.68	18.348	8.21533	7.0593	2.93648	1979.43	22.9488	10.1051	42.4758	402.787	1	958.415	1	8.56245	4.18607	8.67879
KLRG1	142.046	6.39963	248.269	84.2106	14.7007	42.6634	23.4907	83.6708	10.24	67.2061	157.994	191.668	114.592	62.0666	53.8783	5.71246	14.8294	34.1538
KMO	1.29798	27.6123	1	1.58246	1.22806	1.55992	1	1	6.6699	1	1	1	1	1	1	49.2167	1	1
KRT1	1	1	1	1	1	1.48802	1	3.14004	1	5.30632	1	1	4.40266	1	1	1	1	1
KRT17	2.21516	1	4.61083	5.14999	2.32163	1.75166	1	1	1	1.69757	1	1	143.991	1	1	1	1	1.77028
KRT19	2.12229	1	15.4433	15.7179	3.51197	3.67989	2.22272	1	1	3.03813	2.93301	2.10673	157.624	1	1	1	6.28248	2.64119
KRT2	2.28409	1	1	1	1	1.61708	2.19595	17.0618	1	1.71411	1	8.38979	1	1	1	1	1	1
KRT23	1.82507	1	1	1.59833	6.81926	1.39832	1	1	1	3.41591	1	2.06004	1	1	1	1	1	1
KRT5	1.45871	1	9.94257	1.47116	1	1.34737	1.6478	4.44495	234.91	1	1	1	1	1	1	4.67937	1	1
KRT6A	1.48839	1	11.8325	16.6602	1.4258	2.81362	3.37447	1	4.4072	1.42232	3.26629	1	1	1	1	1	1.93813	1.59537
KRT72	1.40815	1	6.47261	1.72471	1	1.2851	1.85147	7.95635	1	1.61591	3.48598	4.75779	1	6.16009	1	1	1	1
KRT73	1	1	9.55059	1	1	1	2.4756	11.544	5.32429	1.86557	1	2.38737	1	1	1	1	1	1
KRT8	1.48319	1	23.4494	6.34197	2.77569	3.854	4.30814	4.28472	4.11725	2.2668	3.81582	3.04981	33.4979	1	1	4.05965	3.32755	2.17173
KRT81	8.34138	2.92162	11.3265	6.64945	4.17453	3.59464	4.18858	264.069	7.97817	4.42479	19.6614	16.7872	1	773.742	1	1	6.04723	55.8041
KRT85	1.78295	1	1	1	1	1	1	1	1	1	3.66331	1	1	1	1	1	1	4.91346
KRT86	30.7299	9.83355	30.4083	28.0091	14.1435	14.3615	6.92018	738.181	2.15412	17.5133	32.1473	95.9054	5.50158	1353.42	13.0245	20.0778	97.5886	331.618
KSR2	1.51561	1	1	1.65899	4.44005	1.48184	6.5575	1	1	1	3.52332	1	1	1	1	2.31062	13.0295	1
KYNU	2.20857	102.049	1	1.51871	1.44409	1.97592	1.55691	6.76571	53.7741	1.50309	1	9.67006	1	1	1	271.606	1	1
L1CAM	2.13843	1	1	2.12425	1.76472	4.91833	1	1	1	1.66415	4.83562	1	1	1	1	1	5.34832	7.73628
LACC1	2.7299	4.87468	2.63207	3.74291	6.1501	2.90301	2.31439	1	8.18352	4.5735	1	3.81389	44.8425	3.82076	1	21.9877	5.23768	2.58539
LAG3	361.115	16.1969	192.06	132.375	134.109	83.3247	29.2046	106.571	45.9655	94.3478	265.412	258.245	7.68306	208.226	625.69	55.6931	196.015	523.233
LAIR1	13.6131	18.7566	132.183	38.1469	25.8826	28.3693	24.4802	76.5337	104.084	27.7533	13.5344	61.5196	112.614	85.6716	19.0335	69.1059	10.5569	24.0245
LAIR2	22.0054	5.1605	138.94	31.8706	404.447	16.0341	31.4827	391.391	6.58647	7.43583	19.4217	189.617	5.50158	54.3963	86.1372	8.05935	125.717	26.1484
LAMB3	1.68242	5.24764	1	2.14789	1	2.32073	1	1	1	1	1	1.1772	26.3537	1	1	41.1025	2.62991	1.60323
LAMP3	10.6518	2.74987	5.38011	3.79269	9.7577	2.56888	7.65908	3.60276	1	3.13608	5.28495	2.2435	1	3.64526	190.356	14.2785	4.07384	6.37194
LAMP5	1	2.07816	1	1	1	1	1	3.07507	224.385	1	1	1	1	1	1	7.7749	1	1
LANCL3	6.16032	1	7.84009	2.24581	1.85587	1.48184	1.53676	10.5377	1	1	10.2056	8.91005	1	1	10.7615	2.86521	1	5.73173
LAP3	146.335	79.27	78.4524	73.2374	126.388	113.975	100.481	144.198	306.709	77.6944	97.1745	111.922	48.5621	128.995	478.485	498.182	138.694	136.349
LAPTM4A	445.475	581.431	229.008	206.898	570.815	380.55	408.53	412.402	568.045	316.862	288.614	369.117	2134.22	463.131	448.234	369.073	500.21	393.642
LAPTM4B	5.60205	4.47574	1	8.26289	64.6002	8.18741	11.0523	6.34273	11.8315	16.5119	6.20665	2.54451	13.9992	16.8866	15.1335	10.5257	7.22105	10.7977
LAT2	10.0796	162.387	75.5884	21.4062	25.5959	13.6637	6.4589	220.557	50.1183	9.176	25.3262	29.4939	284.328	286.906	17.7971	140.629	21.7282	46.811
LATS2	2.44523	6.35154	14.5033	6.74382	2.45543	5.51743	3.24324	65.671	14.2785	17.6471	2.62985	40.0968	11.2799	56.9889	1	62.1762	3.26111	13.0989
LATS2.AS1	1	3.28368	4.1834	1	1.28002	2.12932	1.80442	14.2753	1	3.55303	1	6.95448	1	22.2139	1	1	1.74131	4.48489
LAYN	10.5974	4.41912	3.93104	18.2146	391.283	8.71712	13.4699	18.3338	44.2191	21.5369	12.9591	7.18477	1	82.555	128.745	18.322	85.0294	124.443
LDB2	6.62087	1	1	1	1.42029	1	1	7.34602	1	1	18.4672	1	1	27.9888	1	1	2.15639	2.02433
LDLRAD4	301.615	244.332	98.4533	173.919	174.348	337.071	106.326	39.0499	1192.57	218.313	228.949	69.4896	49.641	723.977	335.106	100.44	198.193	744.458
LEF1	21.5436	5.60915	47.8021	88.406	119.471	79.9339	176.473	8.76701	7.67383	56.5188	20.6607	15.6436	1	20.2269	39.529	2.21999	106.238	15.2708
LEO1	49.6015	31.6683	37.9879	32.0992	59.6746	40.6629	46.64	37.8543	15.9483	41.1603	28.0584	47.5933	321.587	53.1775	42.5539	9.46381	55.7305	47.8841
LGALS12	1	1	1	1	4.3158	1	2.3094	1	1	3.76554	1	1.72096	15.881	7.17494	1	1	1	1
LGALS2	1	1	1	1.56449	1	1.39197	1.5374	1	9.80247	1.2793	1	1	1	1	1	272.618	1	1.1657
LGALS3BP	24.4411	6.8362	16.8451	32.378	44.6229	59.7997	50.7969	1	20.9711	34.9568	7.14654	8.43772	31.3314	26.1702	110.96	59.2937	70.7021	15.9549
LGALS9	27.1706	69.7083	38.186	31.7178	52.6868	28.8107	43.0607	42.5731	121.447	21.6515	19.8598	22.5854	73.6689	29.6133	303.937	325.683	53.2988	43.2409
LGALS9B	1	2.27814	17.0808	1	2.14594	1.34853	1	55.7505	1	1	2.34588	3.84523	1	15.4916	1	1	2.34597	1
LGALS9C	1.89816	2.27814	8.92421	1.71761	1.98785	1.97614	2.01797	20.96	4.82915	1.56201	1	1.79348	1	12.8041	6.92607	3.87159	2.99505	1.52863
LGMN	7.33197	97.5002	5.33141	9.66284	91.351	6.1769	22.8449	23.3878	315.199	13.2663	6.19751	7.4176	1	17.0427	17.88	115.909	33.7552	5.56232
LGR4	1.59551	3.15033	3.6	1.54714	2.98266	1	1	1	1	1.73207	1	1	7.49958	1	1	3.38196	1	1.90853
LGR6	15.3163	1	27.2624	4.8241	1.47902	1.49909	2.84588	29.6047	7.97817	1.66669	11.4649	15.1315	1	4.3456	1	1.93646	1.72186	1.7906
LHFP	1	1	1	2.12282	3.67477	1.30067	3.21755	3.3725	3.12889	1	1	1	1	1	1	1.89128	35.6431	2.00257
LHFPL2	1	5.12056	1.35385	1.76308	1	1.44779	1	1	51.5379	1	3.95187	1	1	1	1	29.4584	1	1
LIF	1.40131	1	4.11192	3.73032	1.54966	1.43521	1	1	1	3.06162	3.66331	1	159.505	5.84179	1	4.69843	5.31374	1.16094
LILRA2	3.04103	2.76824	1	1	2.62398	2.28749	1.62112	1	1	2.57158	3.27298	2.71217	1	8.67159	1	72.9894	1	1.64655
LILRA4	1.20356	3.42249	1	2.19775	1.39937	1.33512	1	2.86665	833.184	2.50321	1	2.45585	8.90739	1	1	12.1489	1	1.07691
LILRA5	1.36175	1	1	1	2.12192	1	1	1	134.992	1	1	1	1	1	1	331.194	1	1.07691
LILRB1	3.11858	48.2255	44.5547	4.30614	2.05756	1.51192	2.59694	51.6591	75.3011	1	2.44422	50.7012	1	10.9723	6.77851	117.442	2.45903	6.2877
LILRB2	1.47586	5.08165	1	1.12096	1	2.25658	1	1	84.5711	1	1.98636	1.43664	1	7.06483	1	190.712	1	1
LILRB3	9.87596	5.02074	26.8186	21.9981	6.37091	6.80178	5.74945	16.7677	4.50966	8.55909	12.456	8.77244	10.5216	9.65635	3.782	101.807	3.84873	7.81989
LILRB4	1.29711	2.20935	1.2192	1	2.02791	1	2.34876	1	588.489	1.65128	1	1.1772	1	1	1	281.98	1	1.22308
LIM2	1	1	7.68022	1	1	1	1	23.3258	1	1	1	9.48205	1	5.36672	1	1	1	1.50611
LIMA1	26.6103	5.7851	20.7729	47.3279	106.314	39.1634	35.3143	15.0915	74.958	21.9537	37.6387	18.2703	1	16.8505	68.3703	30.9175	199.959	47.2297
LIMK2	35.459	12.8689	21.2459	22.7545	13.2433	11.4542	12.7972	7.39445	81.6486	18.0505	24.6264	12.9786	1	36.959	4.82469	12.5109	9.43501	12.7071
LIMS2	2.26782	5.66584	4.73818	5.10053	3.52346	2.83532	6.04019	1	1	3.27139	1	1	1	1	1	4.01326	8.93551	1.44641
LINC00092	2.92055	2.19536	11.0908	2.29169	1	1.74804	1	14.6839	5.60513	2.72763	2.62068	6.67633	1	5.21221	1	1.67769	1.74131	3.26348
LINC00239	30.9718	2.90465	33.2706	13.5878	70.3434	30.0092	63.1452	8.74217	5.73947	29.111	11.7166	11.0303	1	6.70668	37.8645	3.40965	24.6993	18.7244
LINC00243	2.59261	1	10.7795	9.23717	3.38907	2.73158	3.98363	3.80987	1	4.86939	2.79052	1	1	1	10.7351	9.94291	3.541	2.7658
LINC00299	1.77782	1	7.00079	6.06795	5.08474	3.30781	1	5.89436	1	5.47733	1	6.11704	1	15.4792	1	4.44457	8.65858	2.66495
LINC00309	1.65278	4.81689	1	3.02264	3.83386	1.55851	2.05029	1	7.59455	2.62699	5.62896	2.52113	1	1	1	14.7424	1	1.90632
LINC00339	3.60323	3.65847	14.0612	4.26362	3.43831	3.1547	1.88864	2.57872	3.1724	2.47094	3.61495	1	1	1	1	3.38196	1	2.46915
LINC00402	5.00706	1.91414	5.1137	5.90338	3.49839	1.9259	14.1302	1	1	2.88638	5.05607	2.00137	1	1	9.25192	1	4.99019	1.61067
LINC00494	1	5.33611	1	1	1	1	1	1	6.78182	1	1	1	1	1	1	1	1	1
LINC00519	1	1	1	1.73687	6.84546	1	1	1	1	1	1	1	1	1	1	1	1.45013	1
LINC00520	1	1	1	1.45307	1	1	1	1	1	1	1	1	11.4028	1	1	1	1	1
LINC00539	11.713	6.10267	24.3958	11.0562	5.8757	7.83182	4.867	8.12708	7.97817	3.34332	9.70038	4.24251	1	37.669	6.61174	2.01769	19.457	22.2807
LINC00649	87.0812	8.87633	99.4708	54.8818	127.355	45.7563	60.1519	10.8394	25.4802	44.3282	74.2622	51.8133	1	1	55.4487	9.84482	79.4466	59.1878
LINC00672	18.5288	8.41998	17.4809	27.672	14.2897	10.7585	11.7259	20.4852	11.9823	9.49116	19.7844	9.52081	111.112	20.1949	12.679	6.83684	17.5525	11.274
LINC00847	8.03189	5.92476	25.4449	5.72829	9.60526	4.15508	5.36273	8.19222	11.7343	6.66838	3.41453	6.73489	1	3.5703	1	9.03768	7.1497	6.56144
LINC00861	46.4248	4.19335	184.452	68.5442	59.0084	33.4497	48.2148	95.6826	5.01239	45.4617	44.3916	75.9492	1	35.717	73.3205	9.62007	21.9192	34.9085
LINC00877	1.58441	11.128	1.2192	2.1921	1.68763	1	1.76369	1	20.1224	1	1	1	20.9244	1	1	44.7357	3.15145	1
LINC00891	1.39356	1	7.78092	6.37266	23.4841	3.43551	7.76066	3.12502	1	2.19826	4.29433	2.45741	1	14.4159	2.51394	1	5.63184	2.24578
LINC00926	2.86512	177.361	3.78056	2.73823	3.55968	1.31188	1.83639	3.26836	26.2116	1.63287	1	4.681	1	1	1	1.84755	2.599	2.11776
LINC00960	1	1	1	1.22653	1	1	1	1	1	1	1	1	7.49958	1	1	5.52823	1	1
LINC00987	12.6186	1	18.0312	5.22669	2.82446	3.67001	2.61549	2.95989	15.8773	3.36121	20.4447	10.7777	1	3.72109	6.84423	2.55602	5.88652	5.55993
LINC00996	2.75562	14.1039	12.077	3.29323	1.47835	2.71933	1.68403	7.69644	303.756	2.66991	6.77765	2.77585	69.3495	199.9	4.60795	2.44011	1.34443	6.51986
LINC01094	1	1	1	1	1	1	1	1	1	1	1	1	1	1	1	15.9466	1	1
LINC01122	1	2.22657	1	1.64584	1.71954	1.49031	1	1	12.7852	1	1	3.20986	1	4.82175	1	1	1	1
LINC01206	1	1	1	1.61917	1	1	1	1	19.0759	1	1	1	1	1	1	1	1	1
LINC01209	3.85271	3.25178	1	5.8374	3.90559	4.47278	6.36947	4.41167	1	4.66357	3.51075	2.92461	1	3.91337	13.3612	3.22038	4.0828	5.57468
LINC01215	4.30841	38.1305	12.7136	18.3794	7.04517	9.91007	15.3505	1	51.4481	9.9561	5.40833	7.67129	1	1	1	5.74	10.3116	3.58024
LINC01229	1	1	1	2.6831	4.44177	1.94922	2.63524	1	5.27511	3.75706	1	1	1	1	1	1	10.7214	1.33213
LINC01252	1.79352	3.41777	2.95	4.74841	2.83406	2.18951	1.48035	8.07087	2.72658	2.079	1	2.15772	1	1	1	1	10.5859	1.52582
LINC01260	6.58744	1	5.54205	6.21205	7.57616	2.47295	1.73041	3.11653	1	2.46326	2.60648	2.51434	1	1	30.3198	2.25529	2.88615	4.17559
LINC01272	1.88743	1	4.73818	7.58771	2.58256	2.02509	2.674	4.26447	1	1.83575	1	2.55752	1	1	1	273.539	1	1.7573
LINC01281	2.78366	1	9.09517	7.89836	42.7065	2.83161	8.75024	3.16409	5.3005	2.72689	1.86753	1	1	1	14.2057	3.85312	55.0415	3.00444
LINC01311	1.86778	1	9.57578	1.8807	2.20891	2.36051	2.34364	1	1	2.46125	3.0222	4.17141	1	1	17.0391	1	1.44563	1.74365
LINC01473	3.0433	6.63381	5.48209	5.61391	2.75004	2.57434	4.90096	3.2325	17.5886	3.21312	1	1	1	4.3184	1	1	3.98461	1.86905
LINC01480	3.04364	31.4326	9.04376	11.2948	21.3877	2.40256	2.60242	2.86336	14.7821	2.29803	4.89833	1	1	9.52779	1	5.72322	33.1008	10.9857
LINC01503	1.42563	2.64236	1	1	1	1	1	1	1	1.94418	1	1	1	1	1	9.91171	2.92327	1
LLGL2	27.1468	10.0973	43.033	21.6519	15.0069	19.6897	13.2097	122.423	27.0993	16.1643	18.9806	58.3626	13.6031	39.8836	19.8434	5.57426	16.8817	33.0169
LMCD1	9.86623	4.06054	7.0446	16.6649	50.462	7.52242	4.47569	1	1	3.19418	8.25499	4.4692	8.26406	4.83612	19.3028	3.74137	29.4542	13.2533
LMO4	103.841	94.2625	116.644	120.748	9.85732	186.281	82.8555	123.242	82.9322	152.856	148.914	121.203	597.748	153.962	116.018	83.2487	226.199	119.337
LOH12CR2	7.37922	4.18694	32.1363	9.48249	4.92911	7.74719	4.86898	6.16948	1	4.32659	5.72539	5.48419	1	5.182	6.83002	7.58614	4.46914	4.98321
LONRF2	2.19545	1.54553	1	1.74018	1	3.07318	2.19976	1	16.7465	1.34102	1	2.05592	1	1	1	1	1	2.72309
LPAR6	25.9089	1	113.498	26.9226	24.7979	27.6714	43.9087	34.6322	4.06508	22.0395	9.20714	32.6342	1	17.4125	29.4979	41.8994	28.748	11.4916
LPCAT1	81.2792	140.771	118.705	30.5206	30.0074	25.3693	24.7192	373.203	31.9776	33.8187	71.2738	197.079	46.1525	142.737	33.6741	68.705	28.2878	51.6571
LPCAT2	1.36175	1	1	1.54443	1	1	1	1	4.59859	1.67755	1	1	174.562	5.27078	1	59.3148	1	1.51399
LRG1	2.96211	2.84701	1	4.71107	9.61352	2.3626	2.17573	3.12076	2.43483	1	3.13347	2.28126	5.17223	4.43572	4.54746	61.0165	2.98576	2.17517
LRP1	1.45871	4.98756	1	2.8476	1	1.4343	1.91412	1	4.06508	1	2.98243	1.43664	1	1	6.39299	60.279	1	1
LRR1	36.2055	28.1132	26.1321	14.0724	28.3754	28.3185	17.963	35.4016	202.628	28.3914	46.8704	29.5643	16.472	16.9169	22.5134	29.7838	26.8928	32.6043
LRRC16A	5.51279	16.954	4.32436	5.12223	4.48929	5.56535	8.37573	1	9.22183	4.61924	1.46036	1.61675	49.4688	1	13.1473	4.47102	5.36758	2.9505
LRRC16B	2.11145	2.18622	5.97752	1.64332	1.51794	1	1	8.26335	1	1	3.48598	4.04598	1	1	2.4988	1	1	1.8537
LRRC25	1	10.1676	1	1.55827	1.39914	2.08704	1	3.5252	40.1613	1.37939	1	1	14.7426	1	1	71.738	1	1
LRRC26	1	1	1	1	1	1.1868	1	1	90.6736	1	1	1	1	1	1	1.85621	1	1.24522
LRRC32	1.54275	4.2108	3.66934	1.56546	41.6587	3.06464	15.2704	2.82171	4.83653	5.85484	3.28586	1	1	1	10.4171	7.12443	15.6549	1.50807
LRRK2	1.51561	21.3392	1	2.27216	1	1.37012	1	1	6.23516	1	1	1	1	1	1	37.4653	1	1.94164
LRRN3	3.63248	3.81187	1	5.14424	4.19404	8.69374	10.1988	1	5.79272	5.73627	4.39662	1	1	7.85438	11.0619	2.80382	30.5453	23.1369
LSMEM1	5.92752	5.21609	20.4138	28.8154	8.28436	5.61235	1.75227	8.3892	2.74839	4.19897	15.0667	4.58958	13.9992	5.59126	6.89209	5.99132	5.57857	5.13017
LST1	19.6801	33.3145	31.9075	80.2883	62.9542	41.7838	32.9471	22.1463	284.55	111.407	7.47472	18.7698	34.6925	290.04	59.1552	2063.11	39.4566	39.4468
LTA	7.97523	25.6547	23.1137	20.1506	35.9308	8.36908	9.30859	6.88007	2.74839	12.5478	12.1427	3.62634	1	13.6286	1	3.97764	17.9809	8.90227
LTB	460.502	1411.56	1112.37	1410.6	3857.83	1532.09	2050.97	118.594	3365.43	2880.08	324.754	189.715	63.985	783.976	1642.56	689.783	1700.23	596.038
LTC4S	6.5806	2.31278	12.581	24.8653	7.94772	23.7149	8.65465	1	8.14306	32.1888	10.7924	2.54013	1564.89	42.8193	5.42723	49.0975	12.0273	18.5523
LTK	1	2.90508	12.9155	12.6994	2.18829	6.46596	1.58235	1	23.3644	37.4038	1	4.27247	8.90739	1	1	1.52027	2.75092	1.66677
LY6E	635.477	312.873	791.043	525.673	709.193	570.576	319.037	776.18	395.449	404.491	533.943	617.344	337.796	833.608	3097.86	705.7	794.736	825.294
LY86	2.4135	353.616	7.30001	2.49088	1.8591	1.63169	2.32403	1	59.678	2.39316	3.36081	1	1	7.39535	1	298.903	1	2.2751
LY9	76.7797	673.681	83.7079	82.4769	50.9589	63.0795	48.273	11.5339	163.225	48.9517	56.958	37.2076	1	34.092	34.6656	9.05539	33.1118	51.4748
LY96	30.7433	81.6596	40.9373	50.5257	111.064	57.6486	123.73	1	184.65	46.0423	19.6013	4.97947	7.84107	5.18314	106.597	329.414	127.504	15.3437
LYL1	3.56719	109.749	10.1752	8.44178	5.02925	5.48702	6.53554	6.72812	8.21334	5.57555	1	2.48668	14.8348	1	1	9.52263	3.46584	3.61929
LYN	8.22209	272.03	39.0108	8.20458	2.63229	4.37612	2.05475	228.718	166.633	4.4765	7.18929	85.7977	73.1072	83.6636	5.78978	203.784	9.49097	15.6027
LYPD2	1	1	1	1	1	1.15741	1.71938	1	1	1	1	1	1	1	1	92.8119	1	1
LYPD3	6.7423	2.29848	5.20501	16.2187	17.2438	23.9375	112.125	3.09975	1	18.135	10.9949	4.61203	1	7.79895	17.1018	59.3387	18.8106	6.2805
LYPLAL1	9.62045	56.7929	25.8715	19.9949	13.1266	12.3915	11.926	14.4583	12.812	11.0032	11.411	6.70377	22.325	5.13959	20.2166	25.3202	17.8885	14.3999
LYZ	2.50693	5.96938	1	9.09414	4.12164	3.44694	5.12221	4.26447	180.933	3.25013	4.01365	7.76884	30.3023	4.43572	6.1023	6523.67	7.52421	3.08413
MACROD2	1	14.0735	1	1	1	1	1	1	2.50636	1	1	1	1	3.28279	1	1	1	1
MAF	160.768	9.59075	127.996	136.127	297.513	194.109	150.546	122.335	57.7779	206.061	102.5	117.899	40.3757	71.29	213.224	85.6386	494.514	67.3022
MAFB	7.17078	2.54884	19.92	8.73724	2.97311	4.64058	2.06365	3.62208	7.67206	2.0472	9.16827	4.72077	7.49958	6.66893	1	336.726	1.63176	4.33533
MAFF	71.6044	23.4575	109.198	117.274	16.8599	59.8753	36.9117	317.542	22.2806	54.1629	173.107	129.288	52.4459	532.366	85.0355	143.675	31.6384	94.3691
MAGEH1	39.0022	26.3471	35.6468	37.5535	478.988	28.9692	90.5199	55.2785	55.8973	22.4807	23.7451	38.1635	30.0523	41.198	134.087	28.0281	219.33	39.0758
MAGI3	2.50237	1	2.73751	6.92846	2.4669	6.39035	6.20061	2.70446	2.74839	10.9519	1	2.04454	4.40266	1	1	1.96479	1.48378	3.49531
MAL	4.97035	3.0036	36.5492	80.6634	91.0812	58.6325	132.685	5.04232	26.6501	99.5991	1.75794	6.86053	9.29793	6.9725	60.2868	8.03298	134.772	12.0303
MAL2	1.32691	1	1	1.30506	1	1	1	1	1	1	1	1	20.4988	1	1	5.79916	1	1
MALT1	41.9146	92.439	31.3775	53.1193	84.1687	42.2179	38.2391	28.0473	281.126	45.7954	39.4818	29.2935	20.5502	44.2223	34.4822	150.355	36.6852	37.1277
MAML1	29.0095	27.834	25.184	27.2937	27.5981	29.6132	26.1873	41.6187	40.0793	41.8348	40.0994	30.8783	364.953	47.8297	29.7418	30.4076	40.2818	29.5308
MAML3	2.22786	1	6.01519	2.88825	3.53252	5.35326	6.16664	3.46068	7.4801	4.09797	1	2.32319	22.5671	11.8831	8.20866	7.41209	6.66421	2.53274
MANEA.AS1	11.1504	7.21597	35.3237	13.0554	17.64	6.12799	7.25	7.78654	5.90311	10.4156	5.6295	5.54645	1	15.901	7.20729	7.6565	11.1555	9.16551
MAOB	1	1	1	1	1.73797	1	1	1	1	1	1	1	378.49	4.14213	1	1	1	2.14972
MAP1A	22.4231	10.5397	10.3434	42.2706	12.8864	23.5195	12.7618	10.5215	272.078	17.3713	32.8889	15.1989	12.4017	10.2661	21.3104	7.19367	20.545	14.3506
MAP1B	1	7.25646	1	1.40942	1	1.59748	1	1	26.3062	1.51832	1	1	1	1	1	5.02735	1	2.00261
MAP3K4	20.5693	19.2086	27.3662	33.0197	17.9442	29.2124	35.5652	17.7571	8.10142	86.9183	16.397	28.4255	6.53685	12.4389	36.8654	8.71971	17.8884	17.0635
MAP3K6	5.45362	3.87519	35.804	8.30066	10.4154	5.46639	4.00841	6.05304	1	5.64705	3.67032	7.76087	1	5.15177	1	2.96744	4.43449	9.16013
MAP3K7CL	5.96348	36.4189	22.5865	7.8868	7.41629	6.61787	3.67793	6.11405	7.35938	4.30922	10.8201	4.24601	1	11.2436	15.7728	15.8164	10.168	6.51394
MAPK6	40.7456	38.279	41.463	34.9142	45.189	32.2673	28.1808	24.0953	31.9682	26.5141	37.9672	29.4426	421.016	37.8062	30.6034	75.7182	58.3417	38.4548
MAPRE3	2.7268	11.1037	10.6561	6.04912	4.46498	9.79438	8.58043	5.60325	3.25384	8.47698	3.35805	4.06661	33.605	11.4263	1	10.6957	9.11849	4.05276
2019-03-02	1	31.7379	7.30001	1	1	1	1	3.32562	5.82756	1	1	1	1	1	1	1	1	1
2019-03-01	1	110.917	2.21826	1.5508	1	1.59614	1	1	54.5702	1	1	1	1	1	1	75.8796	1	1
2019-03-03	26.0673	33.099	8.5311	13.576	62.2639	15.485	30.6684	43.7824	23.761	13.623	14.0807	10.5258	132.71	56.8977	22.1467	13.6978	32.8397	17.085
MARCKS	1.73261	218.349	2.144	2.86769	1.47535	1.39345	2.01912	1	39.2155	1.60149	4.5247	1.77831	1	1	1	300.643	3.45195	1.91653
MARCO	1	1	1	1.78799	1	1	1	1	1	1	1	1	1	1	1	171.522	1	1
MAST4	22.9916	32.4561	33.8227	46.6418	204.692	45.2032	35.1858	7.95979	41.9239	59.8871	33.6964	11.5968	157.154	42.1652	68.811	24.4469	122.899	71.1032
MATK	139.226	8.77749	257.757	91.1024	13.6717	63.4445	18.7631	474.169	18.2193	79.5401	156.844	265.969	21.7073	503.017	46.6248	17.2116	17.1916	222.452
MB21D2	4.86096	4.82657	7.76083	9.18605	21.4237	12.5252	16.2191	1	5.78856	28.9073	2.92562	1	1	2.94549	4.78644	27.3986	12.7807	1.60139
MBOAT7	25.8436	17.8809	19.4465	36.4953	51.2508	25.6751	23.809	24.1456	43.0604	23.0696	30.9686	21.9455	211.387	51.8557	27.2409	88.2565	52.437	33.6196
MCAM	1.93357	3.19636	5.14207	18.6986	23.4616	13.2129	8.02568	1	1	43.4783	3.55854	2.71364	1	14.9226	1	2.54092	16.7608	10.0874
MCC	4.65617	2.29307	9.63851	4.05395	7.66992	4.82077	7.20802	1	31.7027	5.37376	4.57369	2.00211	5.44144	4.15916	1	1.85621	3.75822	4.9975
MCEMP1	2.1411	3.85624	1	2.06413	1.26782	4.76061	1.78015	3.0025	1	2.74675	2.93672	3.44027	1	1	1	158.134	1	3.15252
MCOLN3	2.89355	2.20185	9.84361	3.79557	1	2.77417	3.21724	1	1	2.99706	1	1	1	1	7.9847	1.52027	2.74311	1.5203
MCTP1	1.47468	1	4.4125	1.36136	1	1.61961	1	2.91386	16.4804	1	3.60146	2.51773	67.8606	1	1	39.0949	2.91213	1.25479
MCTP2	20.728	37.2175	45.0102	17.2862	5.58232	8.91244	2.98966	92.1407	2.55679	11.2995	20.8464	37.3768	57.9986	92.1402	7.89104	6.6519	4.70779	22.9179
MDK	3.82116	2.91252	13.257	5.76893	7.29677	2.03303	1.77747	6.23122	7.9456	2.16246	4.65609	5.79931	16.5418	2.84023	1	4.90928	2.56649	2.49776
MDS2	2.32011	5.5942	6.14301	2.80156	2.39993	2.93546	8.01785	1	1	2.85074	1	1	1	1	1	1	4.11058	1.17679
ME1	1.81468	1	4.09057	3.76809	1	2.41339	1	1	1	5.25405	1	2.28126	1	1	1	2.63727	1	1.53146
MED12L	1	3.25652	1	3.23917	1.92037	1.36979	1.68663	1	17.2452	1.40735	1	1	1	6.34945	1	15.9254	1	1.36661
MEF2C	1.68453	780.287	8.49367	3.2194	3.57483	2.64878	3.08374	10.2728	349.982	1.68125	3.48598	4.27926	1	9.09446	1	179.64	4.33797	2.94326
MEG3	1.32982	1	1	1.89995	1	1	1	1	4.56857	1	1	2.18606	34.7473	1	1	6.95111	1	3.03291
MEIKIN	1	2.29523	1	1.23765	1	1	1	1	1	1	1	1	1	1	1	11.4796	1	1
MEIS2	1	1	1	1	1.65906	1.43117	1	1	1	1	1	2.21364	129.365	1	1	1	2.40919	1
METAP1D	7.32582	23.0795	9.86416	7.27164	11.9002	8.2864	13.1868	9.25138	1	6.11546	4.89066	8.06612	1	17.6414	1	1	4.01539	6.61628
METRNL	212.79	35.1492	85.7627	64.5592	80.1994	118.746	36.577	527.531	186.485	72.223	188.032	304.223	38.4866	362.94	109.492	154.809	69.261	265.641
METTL7A	2.09878	19.7961	16.0906	3.52714	26.9398	2.14384	1.70923	22.3995	22.5177	1	1.23018	5.06482	67.2504	17.2804	21.9395	33.7153	6.64377	3.5168
METTL8	61.0713	73.5875	53.718	52.2395	383.309	75.0128	144.774	35.1111	46.3744	55.9707	38.7155	16.4248	12.1266	14.4674	214.968	17.6251	381.071	75.1724
MEX3B	5.0294	1	4.73818	9.1126	3.93956	9.06047	8.30285	4.69746	1	7.40589	6.32937	1.58738	1	13.871	4.60795	14.3614	23.072	8.16098
MFGE8	15.7202	3.67819	20.246	29.5738	31.0317	20.5219	24.6244	15.9219	10.0801	16.8795	7.87294	11.985	11.9113	121.744	1	15.4478	13.4508	25.4824
MFHAS1	18.0329	24.5358	33.0678	41.8185	71.9011	76.7116	69.7031	12.1337	13.9779	43.7508	17.6592	10.0334	50.6158	10.6314	67.5356	20.5162	173.667	22.8616
MFI2	1.84684	1	1	1.4204	1	1.54069	1.57205	1	27.7493	1.55206	1	1.1772	1	1	1	14.3469	1	1.81182
MFSD12	18.7049	24.8118	31.4266	29.3529	17.2921	26.2056	19.4765	16.3274	164.599	19.8761	24.5824	14.648	15.7684	13.8739	14.0459	43.7902	33.0819	24.8451
MFSD2A	7.12638	5.50114	6.50136	6.27631	3.02121	4.21784	4.72219	2.56357	14.8878	9.15376	6.90923	8.08551	30.6914	7.19368	7.89104	41.7046	6.47098	3.97319
MFSD7	1.91862	1	1.94932	2.31901	2.47366	1.62798	1.81091	4.85326	1	1	1	2.16668	1	11.1785	1	10.8142	2.51809	3.0218
MGST1	1.59291	1	3.6355	5.09663	1	1	1	1	24.6664	1	1	1	26.9983	1	1	48.9656	1	1
MGST2	8.84759	2.29941	11.1595	8.15639	34.8891	4.28739	8.63194	28.6783	169.592	3.56023	4.32409	4.32257	90.578	49.2924	21.2409	101.797	8.81995	4.33567
MICU3	1	12.119	1	4.52654	3.38153	3.42292	8.90955	5.12015	1	4.75394	1	1	1	10.8517	8.08095	1	5.41242	3.22408
MILR1	4.37224	16.8121	14.3635	20.2535	3.96734	5.12766	2.98702	3.7197	47.0714	3.2038	5.38289	6.43651	14.9991	4.01005	1	39.4619	5.10055	4.7784
MIR222HG	6.7867	3.77175	18.0573	9.8547	3.02897	6.24187	3.74881	9.7264	1	3.44487	7.58303	4.34075	36.9078	11.5923	10.8283	15.9308	13.3489	3.74423
MIR3945HG	1	8.05112	2.63059	1.5413	1	1.43794	1	4.26447	11.6246	1	1	2.33988	1	1	1	158.565	1	1.37488
MIR4435.2HG	150.67	14.8498	108.921	97.4626	650.655	108.246	52.0736	80.6222	130.76	63.7164	129.601	130.944	210.953	52.8751	251.418	262.26	240.906	181.057
MITF	1.36207	1	1	1	1	1	1.57459	1	4.06508	1	1	1	162.413	5.19489	1	16.2725	1	1
MLC1	1	2.36478	8.66456	1.54086	1	1.2569	1	70.5534	3.43352	1	1	10.5104	1	23.7197	1	1	1	1.53548
MLLT11	7.79656	6.37331	18.7389	11.7362	8.90496	7.01405	12.4097	70.6832	10.903	8.62142	15.127	24.4883	20.0299	17.3426	1	6.423	9.31333	11.591
MLPH	1	1	1	1	1	1.15348	1	1	1	1	1	1	139.814	1	1	1	1	1.37582
MME	1	1.43054	1	1	1	1.34853	2.0469	1	1	1	1	1	1	9.6467	1	1	4.05688	1.2505
MMEL1	1	1	4.432	1	5.77168	1	2.26474	3.13358	1	1	1	1	7.10352	3.9301	4.78644	2.04578	3.37525	1.43689
MMP12	1	1	1	1	1	1	1	1	1	1	1	1	1	1	1	134.001	1	1
MMP14	1	1	1	1.15705	1.44906	1	1	1	1	1	1	1	7.68306	1	1	37.9804	1	2.28698
MMP19	1.86789	1	1	1	1	1.17134	2.82301	1	1	1	1	1	1	1	1	51.4112	1	1.17806
MMP23B	17.0504	1	27.9513	6.38905	1.8066	2.85216	2.5572	93.74	40.7231	4.33014	16.5043	34.6374	8.14122	10.1343	1	5.16567	2.77847	5.53959
MMP9	5.24383	3.04691	4.57644	6.99402	14.8587	9.16926	7.39441	15.2414	9.08791	7.40941	2.34588	3.48508	1	21.4412	1	44.0905	34.8479	3.52185
MN1	4.85324	1	1	1.48403	1	1	1.84281	1	1	1	4.26763	2.71536	1	9.16291	1	13.892	2.55529	1.97288
MNDA	12.4954	54.033	8.10938	11.049	3.46049	1.40527	1.78831	7.52895	25.611	8.34359	9.66134	6.41966	1	1	17.8722	469.154	4.52666	2.85447
MOB1B	7.22305	6.20773	18.99	6.53368	13.6461	8.5073	7.28906	11.1619	124.754	7.20377	6.79782	7.85968	28.6236	25.6243	15.4658	17.9388	14.6559	7.94145
MOB3B	2.32891	29.5768	1	1.78611	3.36315	2.14134	5.07134	1	18.3488	2.37479	2.96312	2.14309	5.00744	4.03467	1	57.3996	5.91053	1.72638
MPEG1	2.31351	53.5963	7.91205	1.45971	1	1	1	1	499.565	1.68072	4.42297	1.61384	8.90739	4.07352	1	145.019	1	1.94164
MPP1	18.7794	5.31363	10.294	7.86168	12.5178	9.98425	4.15951	9.61776	13.4751	9.6585	10.8541	3.56849	69.4279	13.4627	5.60284	80.6829	5.73292	14.2084
MPZL1	9.63159	30.763	8.15324	7.78886	4.42573	7.34663	5.59214	5.96204	16.3543	7.78188	12.2387	9.05844	1	7.29442	6.59428	29.6325	9.01675	10.1095
MPZL2	1.71713	1	1	3.81821	1.81109	2.53442	2.77778	3.17297	5.65758	4.54734	1	1.91371	26.9983	9.8868	1	9.15435	2.88806	3.60515
MRC1	1	1	1	1.77501	6.25043	1.47473	3.36096	1	5.16542	1.58892	1	1	1	1	1	95.4799	9.29055	1
MS4A1	36.3082	1306.26	55.2771	18.2339	6.82653	17.186	4.17131	6.51381	166.578	7.79064	33.6503	1.98608	1	16.4968	29.7702	8.19814	9.13906	14.7895
MS4A2	1	3.33512	1	1.64584	3.40159	1.31235	1	1	3.69644	1.47082	3.27042	1	1475.39	1	1	2.25656	1	2.32485
MS4A4A	1	2.06337	1	1	1	1	1	1	51.2607	1	1	1.25944	1	1	1	120.548	1.92862	1.33213
MS4A6A	1.19583	2.02743	3.62271	9.19309	3.28767	2.58011	3.42027	1	482.688	1.46283	1	1.1772	8.90739	4.48857	8.10894	493.016	24.4535	3.73285
MS4A7	1.48434	27.708	4.575	1.73687	2.11434	1.84614	1	1	45.218	1	1	2.55662	5.50158	1	6.10592	302.909	1	1.97602
MSC	63.4326	8.02638	48.1032	18.9449	14.8411	43.6087	8.06945	12.462	13.491	41.6736	61.6048	43.2858	1	21.6596	59.8401	19.5045	25.759	96.4579
MSC.AS1	12.1212	2.17632	10.9689	5.02545	3.57757	9.02543	2.16596	1	6.29807	10.7414	18.9841	6.82453	1	1	5.95471	1	7.04508	11.6292
MSR1	1	1	1	1	1	1	1	1	1	1	1	1	1	1	1	86.5256	1	1
MSRA	14.837	40.2184	26.1583	26.1941	27.6792	30.0487	30.5714	15.8099	13.9186	21.9575	14.7177	23.0277	221.121	49.7296	6.51283	57.4366	57.8931	23.901
MSRB2	6.1311	10.1381	13.9532	8.60948	17.2734	9.74603	9.56239	5.22461	39.3342	8.02616	2.44112	12.394	34.3868	6.71667	4.78644	34.733	18.037	6.56807
MSRB3	1	3.07451	1	3.65185	1.09713	2.84405	1	1	32.2405	1.71179	1	1	7.84107	13.2591	1	1.69641	1	1
MSX2	1	1	1	1	1.47802	1	1	1	1	1	1	1	47.1811	1	1	1	3.24512	1
MT1G	39.8832	8.82315	17.5992	29.4185	18.837	72.9198	85.9726	46.949	14.7114	16.7029	240.728	82.3298	5.50158	14.9112	34.6621	24.9734	37.2532	114.058
MTRNR2L11	1.55045	4.34261	4.87883	7.14474	1.82582	1	2.00577	1	3.09186	1	3.99573	1	1	1	1	2.57109	1	1
MTRNR2L12	79.2385	283.762	810.728	823.694	128.093	93.6911	71.8307	58.2125	147.195	104.222	263.261	98.7046	137.401	155.24	110.055	149.999	66.6066	68.3828
MTRNR2L8	38.6693	135.151	501.193	465.484	78.0229	55.4435	36.0128	54.902	83.8114	56.0575	172.336	47.7625	184.586	50.8057	61.9672	114.987	44.7366	49.0869
MTSS1	13.2961	75.4123	50.3173	17.1415	5.34889	14.5733	11.6308	71.1476	12.46	10.2216	11.6682	28.0195	10.7352	19.6204	13.8515	55.5879	15.529	13.6304
MTUS1	2.5919	2.10348	3.2272	3.63641	2.80263	2.39344	7.83403	1	2.42504	2.45047	1.86753	2.55069	1	1	1	1	10.0858	3.21522
MUC12	15.0701	1.54553	18.4756	46.8895	10.4409	13.2458	5.61896	18.8958	3.43352	12.1693	38.3278	19.8174	1	4.27842	1	11.1582	12.3076	16.1087
MX1	131.263	126.512	48.5766	68.9856	205.417	115.148	112.652	69.4253	428.704	74.4729	63.7838	78.2293	39.4221	97.2902	2166.88	136.655	131.37	142.084
MX2	131.502	107.129	72.9112	83.9957	99.4851	116.187	180.476	58.2139	241.203	103.634	75.9524	79.8836	55.538	47.6031	1285.57	108.228	89.6204	87.7604
MXD1	29.8291	21.0651	50.7004	68.1743	29.1186	35.1881	21.8223	92.4715	37.9097	27.1464	60.8459	56.4647	15.407	61.3386	23.741	375.173	25.705	33.235
MXD3	3.69868	4.74121	3.99801	5.6061	5.62314	4.29964	2.27862	10.6686	7.64437	3.07256	3.19144	3.30907	5.88587	6.39898	24.5673	4.54091	7.50635	6.93142
MXRA7	44.1253	3.74534	7.83171	14.7294	7.58061	22.9623	6.58821	84.8828	35.6003	17.1995	30.3283	76.0582	7.49958	46.127	13.1209	7.0977	11.6005	43.7595
MYB	2.81764	1	1	4.54603	3.65779	3.80094	4.56518	1	41.4332	1.6225	3.1471	1	6.3038	4.13489	29.9768	1.71365	23.6628	1.79639
MYBL1	14.404	6.37675	91.6681	17.8891	7.1853	16.3875	7.34853	59.2503	5.51908	41.6991	22.509	55.4877	1	30.3444	13.1969	3.07567	5.18525	17.4424
MYBL2	1.50682	15.8293	3.23757	2.08452	2.36584	1.89909	2.20516	1	505.081	1	1.98636	3.70224	4.40266	3.28343	7.60022	8.12443	5.98359	3.85509
MYC	36.4912	288.546	26.5078	89.9794	21.6554	52.8094	71.0862	8.00256	32.7182	75.5059	44.9638	15.9147	166.573	142.454	47.7053	24.7067	30.1256	35.0495
MYCL	1	2.73034	1	1.47393	1	1.06204	1	1	53.4932	1	1	1	1	1	1	4.05689	1	1.30675
MYL9	1.472	12.6377	1	1.44242	1.9578	2.38424	1.71995	2.98934	1	1	1	2.24254	1	6.97274	1	10.5861	1	2.25434
MYO10	1.3928	1	1	1.6371	1	1.34114	1.73695	1	6.05295	1.58615	1	1	26.0684	1	1	4.39531	4.21232	1.95068
MYO15A	4.80361	4.56513	17.0404	9.18717	3.68036	5.51599	5.65951	1	1	4.4551	8.23459	3.75369	7.96301	10.6626	5.7644	1	4.85735	6.02575
MYO15B	3.94365	8.23847	5.26808	3.27757	1	2.53627	3.76236	7.15251	29.8857	1.86959	1	1	17.4737	8.02813	1	8.40477	2.93228	3.83439
MYO1B	1.41649	2.06264	1	3.72834	1.72852	1.34969	3.07814	1	1	1	1	1.1772	1	1	1	1	7.64899	2.09421
MYO1D	3.49083	4.73879	5.48303	1.43888	1.78572	3.86682	5.2329	2.97083	1	5.23237	3.52332	1	27.6635	1	1	2.17486	2.54077	4.00478
MYO1E	1.37751	20.3361	1	2.72784	8.09337	2.69378	3.00448	6.7223	38.8208	3.27269	1.86753	2.35015	1	15.1013	1	16.3402	13.3518	9.69871
MYO1F	189.773	76.7489	511.568	183.256	90.9288	163.892	60.2633	583.858	62.6683	156.467	169.454	410.084	21.1895	188.076	110.544	126.467	145.813	200.181
MYO5B	5.98709	2.3696	1	2.3953	1	1	1.65578	1	1	1.87599	6.41115	2.85362	1	12.3308	9.25975	1	1	7.28435
MYO6	23.9287	1.82687	37.7357	13.3791	1	7.93756	4.56272	41.7452	1	8.40092	23.3538	43.3933	16.6688	16.6834	4.97033	1.9908	6.33084	15.8682
MYO7A	3.12101	2.45576	9.62286	7.10414	5.57489	11.8505	4.37407	4.76318	2.42504	3.30437	7.02473	2.59651	1	19.761	7.9847	3.29598	45.004	29.3647
MYOF	1.61161	1	1	1	5.48159	1.41165	1	1	23.4074	1	1	1	1	1	1	41.9594	5.40948	1.22308
MYOM2	4.88413	3.60696	144.806	8.15727	9.34237	6.97711	16.8916	772.988	20.3915	12.608	8.59318	56.4397	30.3124	50.5808	8.2304	8.42026	7.83297	6.25968
MZB1	29.3173	72.3856	33.2326	24.6301	79.8688	15.2116	7.96461	7.5227	610.642	16.2623	18.9428	10.1017	10.5216	38.5978	35.8298	23.6445	22.2222	46.0081
N4BP2L1	78.3809	69.732	68.36	78.2755	99.3982	68.548	56.0113	126.135	445.235	57.9513	99.1742	85.7654	46.2286	102.561	123.533	75.8411	135.346	77.4032
N4BP3	22.3997	64.65	12.8961	8.19587	8.68268	10.6474	4.66003	44.7147	14.9238	19.2854	13.0275	35.495	8.45112	58.4728	22.5589	5.19314	5.74538	12.1749
NAB1	101.126	26.2892	31.4452	46.5123	140.555	50.1543	59.2468	22.967	31.3641	34.4977	64.7721	32.046	99.8947	33.1235	97.1285	59.7972	210.179	95.8099
NAPSA	2.31775	4.31651	3.14756	4.07244	6.13403	2.09947	3.06443	1	21.5991	2.0886	3.94325	2.04293	1	4.01005	4.26122	4.84834	3.86974	2.86636
NAT8L	1.44615	1	1	1	1	1	1	1	24.7394	1	1	1	1	1	1	1	1.82632	1
NAV1	1.37681	2.53808	1	2.64076	3.05413	1.42813	1.63911	3.92227	1	3.70432	1	1	28.2396	1	1	20.1064	1.33649	1
NBEA	1.77243	3.70804	1	2.38167	1.34072	1	1.78218	1	1	1.73951	3.30943	1	19.2287	1	1	1	3.02226	1
NBL1	24.8806	4.09608	18.7634	29.3074	4.50853	59.7143	24.9509	9.76743	1	57.3469	40.008	7.56665	7.49958	100.234	29.8625	2.63727	44.3365	132.096
NCALD	18.2895	2.3069	24.5429	11.6934	43.7432	14.5442	11.5673	91.9599	6.64406	15.2409	19.0459	50.5665	1	96.2121	25.86	8.53408	44.0556	27.6328
NCAM1	1.72713	1.66827	33.9543	2.47495	4.7854	2.05969	1.68507	69.2887	7.97817	1.96718	3.27554	23.6517	1	101.548	6.77387	1	2.17283	11.5473
NCAPH	11.5435	1	2.35169	4.84381	35.8121	14.9196	10.5665	3.24433	3.25384	8.50084	7.60453	6.35116	1	3.36069	19.1692	3.74054	19.1856	11.1609
NCDN	28.196	4.58706	16.0149	20.3565	27.2102	45.3018	30.8093	15.5592	7.30287	47.2193	11.2785	9.34804	15.6864	16.4001	58.5776	10.4369	122.403	21.523
NCF2	2.00104	10.7306	2.82184	2.96546	4.88934	1.46163	2.21696	1	15.3856	1.95763	1	1.1772	1	1	1	260.369	3.32582	1.40837
NCK1.AS1	6.86151	3.59245	32.0658	12.0974	13.2218	6.6965	3.27852	4.20521	1	3.745	5.58149	7.94024	1	3.94703	8.04627	18.6781	4.23129	4.15872
NCK2	53.7365	23.0713	36.33	66.5871	132.715	43.1354	57.4267	14.2495	12.3152	29.1197	46.7203	20.0756	7.06325	25.9422	74.8804	15.2038	65.8177	31.2563
NCMAP	1.29158	2.14929	5.02078	1	1	2.03893	2.08422	2.9208	21.5614	2.18342	3.26023	1	1	1	1	1.91984	1	1.22129
NCR1	3.41521	1	36.3391	1.76868	2.68923	1.35057	2.01797	80.6961	1	1	5.40034	25.0068	1	67.157	7.58211	2.55602	1	5.41998
NCR2	1	1	1	1	1	1.33865	1	1	1	1	1	1	1	8.56198	1	1	1	1
NCR3	13.856	121.494	138.986	61.1062	61.7139	35.6926	16.7445	305.343	20.4709	117.524	38.7117	96.4921	15.6903	142.254	35.0283	14.3418	35.695	99.0888
NCS1	1.45109	1	5.85661	2.21432	2.24645	3.82549	2.82479	7.85305	1	2.69267	1	7.57983	16.4385	17.5672	1	3.24115	2.28418	6.28576
NDFIP2	52.1849	4.51521	51.2753	79.3806	142.484	60.2835	47.1772	35.1588	21.8319	48.2987	47.9427	25.6026	285.567	72.4314	77.5122	20.1982	198.353	101.844
NDRG2	4.41119	3.29049	11.1546	9.25382	5.82361	14.8445	9.69027	4.92152	6.02031	15.6684	9.81444	9.01693	30.6157	4.83252	1	83.3143	6.12365	6.36473
NEBL	1	1	1	1.53997	9.70982	1.90597	2.32564	1	1	1.8042	1	1	1	3.25007	1	2.57341	10.1289	4.6258
NEDD4L	1.66548	10.0505	1	4.00256	1	2.6088	3.27891	1	7.61756	5.51368	1	1	1	2.79019	1	12.6251	2.40919	1.93374
NEFH	3.56725	1	8.68593	3.12856	2.45754	2.01743	3.16371	1	1	2.39855	3.53921	3.6381	1	1	1	2.00197	3.40724	3.83616
NEFM	1.36143	1	17.9581	12.4945	3.94791	5.70707	8.2223	1	1	2.32774	4.38845	2.3199	1	1	1	2.96957	5.0236	1
NEIL1	6.47889	85.3536	22.4489	3.6974	8.14371	9.17238	9.4733	26.5464	15.3081	6.98136	6.70891	6.18459	1	13.736	6.59428	2.65012	6.41924	5.09861
NEK6	9.63125	58.5778	9.36488	8.22782	7.50727	7.04076	1.619	17.0119	19.6643	4.65496	6.61374	11.71	63.6972	25.7936	1	32.1921	6.30935	7.33644
NEK8	11.6203	53.7121	28.4267	19.6677	14.7977	13.3911	15.5067	15.6339	278.915	15.9369	4.99848	8.25558	10.5216	17.7735	26.5361	21.7028	18.9044	16.1407
NELL2	58.5168	4.36161	49.5845	73.5694	19.2726	80.6874	90.6066	1	10.1884	74.7432	66.1688	12.2306	1	11.9078	40.0518	4.90942	141.258	111.025
NEU1	321.324	160.47	295.305	825.357	201.205	244.85	131.675	144.693	84.7753	167.33	908.911	214.436	181.654	169.199	180.989	96.2249	177.146	223.278
NEUROD2	3.23082	5.15005	2.77343	10.4773	3.09647	3.7426	1	1	1	1.91909	12.0445	1	9.45966	1	1	1	5.4517	2.26821
NEXN	2.91959	11.7915	10.0898	5.63471	1.94723	1.76963	2.4775	1	26.2093	2.84012	2.17353	2.22239	14.0317	8.69394	29.0477	9.67266	1.28594	2.53635
NFE2L3	4.41981	3.97724	4.95132	7.90115	20.6702	4.43176	4.25514	3.13789	1	6.67719	3.53601	1	27.3983	5.84603	9.59489	13.9583	8.02545	4.35559
NFIA	7.98445	3.4961	11.4547	15.2886	5.28741	14.3796	12.7666	16.3232	7.48408	11.2448	10.897	14.9128	36.9005	5.1187	1	6.98342	23.0757	7.57086
NFIB	1	1	1	1.15705	1	1	1	1	1	1	1	1	13.9992	1	1	1	1	1
NFIL3	11.8835	4.83193	10.3075	14.3635	7.56769	9.10241	8.07816	58.0988	32.3521	9.10613	9.83881	27.5622	1	29.8538	6.38895	39.4817	31.2674	24.8563
NFIX	1.5079	4.12252	1	1	1.8516	1	2.27405	6.78075	1	1	1	2.51604	13.1241	3.86029	1	8.23354	1	1
NFKBID	23.5455	395.602	119.198	164.671	50.1693	28.0585	22.3735	23.0703	170.922	24.7241	93.0789	20.3962	118.323	93.1759	22.2595	135.083	36.7294	26.4741
NFKBIZ	79.114	117.61	109.208	194.452	140.265	104.817	78.6583	40.1889	234.063	99.4741	104.565	52.6056	928.611	181.53	95.8109	341.561	151.765	91.1953
NGFRAP1	16.851	2.28025	22.472	12.8692	170.766	17.4025	120.383	9.8546	23.0827	32.0831	7.86628	6.58226	70.1641	32.0987	53.5032	31.3418	30.4279	8.98222
NINJ2	52.889	14.8889	21.0677	21.3478	70.1755	26.5447	22.5172	7.84455	32.2518	8.99819	29.5649	13.8266	11.9113	7.44577	51.0204	41.6645	95.2414	23.38
NIPSNAP3A	13.427	15.0388	13.5848	9.75869	12.5039	15.2094	4.43204	13.0788	56.3713	10.1872	10.75	12.4235	72.5749	11.2333	8.55389	45.5922	12.5082	20.2891
NKD2	1.06798	1	5.90954	1.07853	1	1.71283	2.28527	6.23748	7.85363	1.91836	1	1	1	1	1	1	1	1.87303
NKG7	3286.78	80.4677	6240.73	879.048	183.979	273.802	136.222	13839.8	562.693	375.728	2931.09	9911.06	166.418	5927.41	1616.89	263.797	232.857	3529.13
NKRF	30.3175	39.6894	56.9316	109.421	24.8784	28.234	29.9404	17.7524	41.5344	21.2128	60.1082	43.8957	1	33.5312	18.6339	27.6277	23.4053	28.2572
NKX2.1	1	1	1	1	1	1	1	1	1	1	1	1	13.9992	1	1	1	1	2.39055
NLRP3	8.86331	4.64428	14.9485	37.0772	2.30281	17.0356	11.8229	5.03744	14.3624	18.5247	12.201	4.32968	12.9737	17.6544	5.6625	162.033	5.76655	5.08122
NLRP4	1	1	1	1	1	1	1	1	23.4901	1	1	1	1	1	1	2.31062	1	1
NMB	111.383	18.7769	42.6789	132.918	172.279	159.212	155.701	32.1894	23.4701	61.6536	133.124	38.5352	1	36.0749	99.3327	40.283	923.144	81.744
NME8	1	1	14.4192	1	1	1	1	22.4517	28.8873	1	2.84966	16.2538	7.06325	13.0402	1	3.22038	1	1.38015
NMUR1	1.67163	2.37446	15.9825	2.63158	2.3859	1.85383	2.17714	32.0868	1	1.88397	1	14.5111	1	8.43422	7.06086	1	1	4.17943
NOD2	3.42803	2.37446	3.83302	5.58663	3.6692	3.45069	5.47866	2.87491	3.09186	2.69389	5.69484	2.74451	1	4.56786	1	24.2559	7.47789	1.98177
NOG	1	1	3.53062	1.73687	1	1	6.67849	1	1	1	1	1	1	1	1	1	1	1
NOL4L	16.3432	6.59827	49.3953	32.5308	17.3226	27.4016	13.4205	96.2236	5.46875	31.7712	12.3196	39.4592	18.5365	32.8733	12.945	8.57628	24.0651	17.9489
NOTCH4	2.36343	17.4779	14.8061	2.71024	2.67825	2.56079	1.94072	7.57989	26.8627	1.67703	5.11215	7.96328	5.00744	7.53061	1	11.3517	1	4.42909
NPC2	126.187	229.297	160.937	111.219	182.663	140.444	131.887	170.192	1798.47	137.557	101.196	115.829	554.753	137.615	159.845	1546.37	112.681	92.685
NPDC1	17.4251	2.37788	15.6204	23.5005	48.2771	36.3963	36.7591	1	33.0211	34.1253	13.9861	11.3489	1	4.60887	19.8994	5.2385	99.3831	24.9547
NPPC	1.84691	2.60996	4.02316	3.21811	6.7202	1.22546	1.86435	1	1	1.68607	1	1	1	1	1	1	2.28819	2.45258
NPTX1	1	1	1	1.37366	1.65906	1.22059	1	5.26119	1	1	1	4.02411	1	5.48039	1	1	1	1.85057
NPTX2	1	1	3.83302	2.23329	1	1.47908	1.43425	4.43378	75.3354	1	1	1	1	7.99295	1	1	1	1
NR1D1	9.85162	9.40394	23.097	28.4038	33.5335	17.3069	10.2818	11.5118	4.61737	55.3391	11.2114	11.7541	1	4.75841	29.3413	5.385	10.788	12.2865
NR3C1	531.785	374.1	427.973	572.597	987.751	1167.67	1245.38	321.417	3021.84	533.887	349.104	379.155	143.246	436.416	932.635	186.506	2550.88	814.01
NR4A1	41.8878	512.882	176.508	413.228	69.5408	55.3192	33.9329	61.3112	297.552	46.7812	176.265	66.3264	476.102	186.602	51.8167	270.184	46.808	66.1704
NR4A3	233.399	242.516	119.803	177.218	107.113	176.881	117.986	241.009	1765	119.221	386.487	249.417	256.402	324.291	147.655	332.955	140.55	213.155
NREP	1.27785	2.109	1	1.07853	1.20963	1.64896	1.46914	9.913	32.7052	3.57563	2.34588	1	49.3343	11.9996	1	12.3271	1	1.82842
NRG1	1	1	1	1	1.43227	1	1	1	1	1	1	1	1	1	1	136.379	1	1
NRG2	4.26095	2.22754	11.4026	4.96008	1.48003	3.43904	4.99764	17.6973	1	5.47502	1	6.37648	1	4.91711	1	1	7.56122	4.81198
NRGN	1.94416	2.62856	3.67528	1.39944	1.89913	2.53037	1.73695	1	1	1	2.36133	2.66335	4.40266	5.37006	2.51394	37.752	2.49684	3.19905
NRIP3	8.96812	2.64236	5.68453	14.0935	4.90667	16.8518	11.2499	7.11559	6.61281	15.9627	21.4681	6.69932	51.2697	10.5256	7.23418	30.8057	6.51294	7.93927
NRN1	1	4.27414	1	1	1.4438	1	1.76049	1	2.81061	1	2.9056	1	1	1	1	13.3849	1	1
NRP1	1	1	1	1	1	1	1.63197	1	44.8857	1.49849	1	1	1	4.55543	1	14.7074	1	1.54662
NRP2	1	10.0744	1	1	1.7076	1	1.86024	1	2.60485	2.28144	3.06359	1.1772	28.8964	1	1	28.135	1	1.34928
NRROS	14.9412	118.941	47.3415	12.7265	29.4817	12.9654	13.8131	31.7496	144.758	10.7978	15.6446	21.684	15.4232	20.6612	11.5171	35.9454	25.0966	6.72185
NSG1	8.85873	1	66.6514	35.0063	4.61656	39.3399	24.6902	31.5742	5.95206	48.3724	7.01392	46.0995	5.50158	5.89404	4.97033	1.52027	11.4862	17.4597
NSMCE1	140.153	38.1018	112.878	69.0241	87.8867	194.429	225.063	110.63	134.404	179.224	74.4045	170.444	776.182	249.709	71.3382	86.9635	118.396	163.786
NT5C3A	184.802	150.931	98.986	127.891	214.122	142.716	136.766	118.458	103.145	132.554	118.521	96.0956	55.953	113.55	709.828	47.42	133.061	139.689
NT5DC2	3.73353	1.95703	3.13737	2.66487	1.68416	2.02427	1.41456	3.16852	11.2203	2.39252	3.44083	3.66105	57.3748	3.20391	4.82469	9.34984	3.3047	5.49055
NT5DC3	6.93134	12.1044	7.74446	3.00718	4.8989	7.09705	5.77808	2.60625	19.148	8.91943	9.72187	5.15622	1	9.94597	24.904	3.47137	2.85208	4.49785
NT5E	4.50072	30.13	4.49676	3.59342	1.43586	5.14038	5.00339	32.8374	1	6.4652	8.838	27.775	1	4.71733	1	1.93646	3.69243	5.40899
NTM	1	1	1	1	1	1	1	1	19.3595	1	1	1	160.652	1	1	1	1	1.77459
NTN4	1.4127	1	10.3896	3.53878	1	1.3816	1.59577	12.9573	1	21.1996	1	12.9575	1	1	1	1	1	1
NTRK1	3.53507	2.53808	5.24203	1.87979	11.1721	1.94818	2.47151	2.85196	1	4.01272	4.97526	2.73955	123.862	12.1544	2.51394	2.23718	8.84569	4.10874
NTRK2	1.8679	2.50963	1	6.2131	9.87609	8.65136	7.72626	1	2.42504	14.6641	1	1	1	3.94703	5.71445	5.72322	69.8314	3.99387
NTS	1	1	1	1.15705	1.4258	1	1	1	23.5384	1	1	1	7.49958	1	1	1	1	1
NUAK1	1.61438	1	17.253	1	1	1	1	20.6443	1	1	1	10.091	1	1	1	1	1	1
NUAK2	4.69341	39.1098	18.0702	10.3639	2.50129	5.97003	7.20334	25.0184	27.4267	2.49801	5.56447	11.207	8.14122	7.35686	1	10.5736	15.9216	2.69517
NUDT11	1.43013	1	6.93902	2.12752	2.54278	4.24199	6.06207	62.1808	1	4.69943	6.23541	9.83453	12.7129	17.4346	1	2.17486	4.12378	5.05406
NUMBL	6.27437	15.39	19.8483	4.44347	2.93338	4.23772	2.13911	35.2168	19.6161	2.18968	14.401	22.8746	15.881	1	10.1763	6.02677	1.51375	4.26699
NUP62CL	3.9279	2.42499	2.66218	2.88071	1.89754	2.51379	3.91717	3.25148	5.10226	1.88308	3.60146	1	15.881	4.94742	1	1	1	3.45496
NUPR1	1	1	1	2.71308	3.53714	2.20771	2.87773	3.74436	1	1	1	1	1	1	1	69.2383	1.89537	1
NXPH3	1	1	1	1	1.42276	1	1	1	9.45068	1	1	1	1	1	1	1	1	1
NXPH4	21.5854	8.64079	4.09115	2.46428	1	2.98554	1.53644	7.38478	7.71069	5.54182	13.9488	18.14	1	5.5861	7.03038	1	2.78589	8.83235
OAF	1	1	3.74396	1.6402	3.49567	1.53932	1.51361	6.93387	2.15412	1	4.00915	1.1772	32.8012	1	1	21.4431	1.36323	1.75499
OAS1	19.3995	44.1534	38.2948	24.1023	83.2392	11.7033	21.9257	18.2508	104.611	21.2129	9.02973	6.69321	19.307	11.6448	722.384	73.4118	17.6766	24.4201
OAS2	24.2019	21.8199	33.0202	20.5962	29.6234	15.2901	16.9806	20.2597	28.0059	19.3543	18.1528	16.807	7.01888	25.6408	266.579	62.8829	23.1995	27.1392
OAS3	18.384	19.4478	14.6637	18.0735	24.3305	17.695	12.4446	12.4422	18.7797	20.6353	14.2565	15.9167	5.50158	17.6203	262.224	32.5686	15.7886	20.694
OASL	274.163	22.3512	108.923	133.73	59.9277	155.674	49.2812	199.48	24.4774	71.4341	304.116	266.355	9.29793	194.118	1049.81	52.6709	126.433	291.679
OLFM2	4.9341	1	6.8389	11.5631	22.0897	5.66804	4.30458	1	1	8.36424	4.68996	2.45429	14.6649	10.4496	15.2674	1	8.75686	3.78852
OLFML3	1.44372	1	4.72273	2.63027	1.44008	1.47205	1	2.15332	1	2.7287	1	1	1	6.25307	1	37.4438	1	1.43529
OLR1	1	1	2.63503	1	1.61398	1.53984	1	1	5.20663	1.54145	1	1	1	5.4608	1	489.561	1	1
OPN3	5.58312	21.9666	3.02453	3.47982	4.407	3.71342	3.09361	7.24552	261.95	5.8945	11.1894	3.65539	1	1	1	31.027	2.68901	6.21333
ORAI2	81.9537	384.525	68.9991	97.6306	49.4919	130.563	105.148	97.3089	129.681	146.688	59.7282	59.6593	15.2886	108.052	52.3323	51.5305	193.878	77.9868
OSBPL10	33.0279	96.7057	14.318	27.2634	20.2681	27.2575	25.8072	2.73517	20.2218	16.1736	42.094	10.9516	5.50158	9.19772	31.181	7.7979	20.7164	15.6325
OSBPL10.AS1	1	53.948	1	1.90739	1.49936	1	1	1	2.50636	1	1	1	1	1	1	1	1	1
OSBPL1A	1.69041	1	1	2.02451	1.67671	4.32366	1.82631	1	13.3977	3.39348	4.24137	1	1	5.02131	1	11.9859	1	1
OSBPL5	4.15219	1.53647	51.6374	2.75185	1.49287	1.88724	1.63641	128.871	1	3.31147	11.0549	29.2303	8.48324	19.4095	1	6.13713	1	5.55341
OSBPL6	1	1	1	1	6.07869	1.732	1	1	1	1	1	1	5.88587	1	1	1	1	1
OSGIN1	1.30512	1	1	1.32041	1.58584	1	1	1	1	1	1	1	4.40266	1	1	17.3657	1	1
OSM	10.3273	8.42768	50.1544	46.6716	11.0838	16.4507	10.4632	16.691	14.4694	22.7329	11.3807	25.9857	59.5259	19.9682	1	148.254	18.4753	19.2824
OSTN.AS1	1	19.2326	7.30001	1	1	1	1	1	7.35938	1	1	1	1	1	1	2.10739	1	1
OTOA	1.38283	1	1	2.19522	3.50171	1.43657	2.21512	10.5434	2.42504	1.7333	2.80334	3.8209	1	10.9069	1	5.41841	1.92034	1.75403
OTUD7A	4.25775	2.46956	13.5308	3.20918	2.92713	3.61532	1.82271	3.44365	8.55378	6.45245	4.69254	4.55377	1	1	1	1	1.76115	5.80063
OTULIN	72.7846	26.5565	29.5435	38.93	56.006	39.8393	43.6104	97.4686	45.3287	34.8737	70.9888	73.5838	4.40266	178.533	79.1897	10.4223	38.3575	84.4073
OVGP1	1.47978	2.02743	1	3.34135	1	2.18977	1	1	1	1.72358	1	1	7.49958	1	1	1	1	1.74365
OVOL1	1.42211	1	6.80802	6.49734	2.6253	3.88196	4.5484	3.45498	1	4.3536	2.67453	1	13.9992	7.5718	17.1064	1	5.52903	5.7752
OXCT2	5.00337	4.27711	1	2.08732	2.31464	1.36816	3.61679	1	13.1785	3.2748	2.70281	4.28535	1	27.2245	1	8.52983	4.41003	14.3781
P2RX1	1.36047	10.8213	1.43839	1.86225	1	2.19274	1	1	63.5665	1.62294	1.23018	1	82.6622	1	1	21.5803	1	1.15381
P2RX5	22.7025	77.7671	8.30195	22.5069	24.0425	16.4651	5.85681	13.9072	12.8036	14.7609	21.6179	13.6953	22.0581	36.6811	46.5933	6.75487	31.9768	23.5227
P2RY13	1	2.13999	1	1.5413	1	1	1	1	2.72658	1	1	1	1	1	1	33.3277	1	1.07208
P2RY14	1.46928	13.8603	8.02047	9.06633	12.1598	7.11921	8.37118	4.26447	132.896	7.19942	1	1	76.245	8.1612	1	19.582	7.84086	2.25275
P2RY6	1	2.05469	1	2.25681	1	1.73352	1	1	328.759	1	1	1	1	1	1	66.1141	2.29526	1.1657
P2RY8	281.792	86.1101	132.345	63.4681	78.7316	238.191	270.982	433.944	53.0768	218.885	92.4001	383.139	18.3998	156.276	147.042	11.7599	122.58	141.954
P4HA2	1.17289	1	1	3.24838	1.46059	2.41263	1	3.26351	5.65758	1.68932	5.21778	2.24912	1	4.72072	1	5.75928	13.8736	2.61523
PACSIN1	10.8141	2.88382	1	2.58141	1	1.905	1	1	119.14	1.77979	4.35957	1	1	2.9833	10.319	3.42607	1.71128	1.87739
PACSIN3	1	1	1	1.22653	1	1.92124	1	1	1	1	1	1	13.9376	5.39831	1	1	1	1
PADI4	1	1	4.39322	1.8738	2.84755	3.10133	2.37084	1	17.5194	1	1	1	30.4277	4.74718	1	4.26024	1	4.19719
PAFAH2	8.87054	4.35133	71.1746	11.2709	7.34473	5.29411	6.03572	42.1308	31.0763	9.61147	3.18758	20.043	9.21936	12.2249	1	2.01769	7.37581	4.53134
PAGE5	2.28161	1	1	3.98427	10.7644	4.09691	2.32307	1	1	5.26101	3.41164	2.97074	18.7355	1	1	1	3.84885	8.73301
PAK1	16.8136	42.7661	11.2019	16.4863	13.4912	23.7117	23.442	34.0572	51.861	31.8016	11.6775	27.8036	197.579	54.213	11.0133	151.036	20.8259	26.8687
PAK3	4.64321	2.19169	4.88319	4.12263	9.11014	7.47707	15.7477	1	1	11.3136	3.35805	2.57043	1	1	7.23418	1	17.5454	3.53037
PALD1	1	4.76336	1	1	1	1.35993	1.70536	1	92.768	1	1	1	1	1	1	17.0345	1	1
PALLD	2.23463	1	21.3668	1.93048	1.45055	2.03041	2.22884	36.3221	15.4607	1.74077	1	28.0192	29.9751	2.95856	1	1	1.96321	1.35055
PAPD7	17.0703	16.5899	19.9608	19.1649	12.3267	15.49	12.7647	11.2655	113.131	14.1644	20.9276	13.6929	14.3549	12.8485	13.765	13.1737	7.16657	16.1929
PAPSS2	1.57614	1	1	1	1	1	1.67536	1	1	1	1	1.25944	5.28552	1	1	28.6951	1	1.37582
PAQR5	1	1	1	1	1	1	1	1	1	1	1	1	25.4046	3.43825	1	1	1	1
PAQR6	4.93548	1	2.88868	3.81396	2.98283	2.9326	2.84475	3.24195	1	2.04214	2.80334	3.3399	5.17223	15.344	3.4621	2.17486	3.19481	4.23554
PARD6G	47.4704	3.71685	13.1236	7.67409	57.5258	26.6009	12.1749	19.0644	15.1161	10.6613	19.9244	44.7401	1	25.7435	29.034	7.69505	31.3143	108.561
PARD6G.AS1	2.69936	5.14385	3.09756	9.16833	3.826	1.75283	1	5.61844	1	1.67545	2.79211	2.26336	1	2.53618	1	3.89123	2.5776	3.36778
PARM1	1.51889	16.3945	1.2192	1	1	1	1	1	1	1	1	1	7.49958	1	1	20.7097	1	1
PARP12	31.3908	23.458	55.4722	45.0306	48.8764	27.9833	21.2947	20.2821	31.746	22.8547	30.6059	28.3281	23.7184	10.5429	131.29	24.6446	17.3712	28.0801
PARP14	57.8988	125.257	86.9669	63.8728	63.8929	46.5008	39.891	65.007	60.1018	41.1897	59.2516	51.8729	15.4232	72.5512	239.934	92.5709	45.7565	56.7655
PARP9	42.555	60.5989	47.1513	34.4083	49.3581	38.6678	38.3181	23.3689	35.6845	28.1692	23.1418	30.2784	24.6233	15.3024	267.964	76.5687	47.531	43.8384
PARVB	18.3055	61.6982	21.1291	19.8196	29.9724	20.8304	22.8002	15.4208	165.659	18.71	22.0542	10.1038	116.965	28.7423	18.3225	70.8871	50.2016	25.6344
PASK	41.908	12.893	11.2422	43.0235	32.9584	45.0289	236.011	3.13573	7.91942	53.062	47.4783	14.7552	10.7778	5.1187	41.6455	2.12424	95.0625	13.8395
PATL2	45.9667	32.6322	80.5347	32.7137	24.6173	21.3329	15.7841	43.9438	6.28777	15.2246	27.9416	101.842	8.48324	9.16571	26.6441	14.2905	42.2489	35.0361
PAWR	2.64017	51.5963	3.74351	3.08662	4.97128	2.0233	4.15456	2.83115	10.4978	3.26735	2.70137	3.98929	7.49958	12.3664	7.25586	3.61116	2.98576	4.20184
PAX5	1	87.1256	1	1.91877	1	1.75021	1.95361	1	7.48408	1.98909	1	1	5.88587	1	1	1	1	1.63076
PBX1	1	1	1	2.57095	1.63336	1.91956	2.94164	1	1	2.11683	1	2.00211	114.596	3.9663	1	1	3.42315	2.85788
PBX3	11.8994	11.6046	33.2659	21.2874	22.2457	11.3722	9.70544	22.4908	142.569	14.099	20.524	6.31732	76.6939	7.42587	15.5266	22.3867	20.2773	12.0462
PCAT29	44.9232	2.36478	27.8514	18.6697	10.5786	7.52134	12.8076	4.0528	1	1.53778	52.2296	9.15484	10.0032	19.1556	9.173	1.96479	131.227	37.2451
PCBP3	3.1709	5.1594	4.84179	2.73538	19.4795	3.11078	11.0277	1	1	6.61619	1	1	1	7.95083	4.65747	2.21721	8.90665	2.39438
PCDH9	1.64862	6.74926	1	3.08607	1.52593	1.28032	1	1	24.8085	1.80717	1	1	7.03748	15.2093	1	2.6004	1	1
PCNT	30.2326	11.7782	34.1042	13.0249	11.5953	17.3451	10.5903	75.6387	46.6368	13.1965	15.4453	45.4729	9.94303	25.4379	20.5183	5.86775	19.1571	23.8216
PCSK1N	10.2112	1.75518	3.41528	13.5923	20.5623	23.5864	37.3745	1	5.46875	28.1585	5.11875	6.12753	7.72332	2.14172	8.21589	2.04053	6.24741	7.42394
PCSK4	1	1	1	1	1	2.47172	1	1	4.36768	2.02387	1	1	1	6.4277	9.46382	1	1	1.37299
PCSK5	1	1	14.5754	6.97003	1.1623	2.82287	5.89317	18.0646	1	9.92521	1	4.70114	1	5.53515	34.0011	4.49426	1	1
PDCD1	315.897	22.9001	76.118	137.897	84.6528	183.471	105.684	15.1313	50.0688	149.616	159.709	73.1875	1	29.9215	264.444	27.7033	349.207	310.031
PDCD1LG2	1	1	3.23019	4.11518	11.0487	1.93182	3.04062	1	3.46578	2.12138	1	1	5.50158	1	10.6957	2.31062	9.29573	1.64097
PDE4C	5.31224	3.47766	6.46339	40.5899	4.17198	4.82185	7.0239	1	2.74839	2.6971	34.7837	5.07503	35.9023	5.84754	15.9104	2.95374	4.92718	4.07136
PDE6G	1	1	5.23711	1.47223	2.39572	1	1	16.996	2.72658	1	2.34588	1	29.677	12.741	1	1	1	1
PDE7B	1.6869	3.41109	3.2272	4.71895	2.96168	4.62719	4.61898	1	2.72658	3.71808	5.67779	1	18.7913	9.9605	1	2.25529	60.1331	13.4721
PDE8B	1	1	1	1	1.8516	1	9.08237	1	1	1.47031	1	1	1	1	1	3.41941	2.5597	1
PDE9A	1.75995	1	7.23461	2.60779	10.2184	3.16277	4.40714	1	1	2.17958	1	2.19863	1	5.13493	9.25028	1	1	1.4815
PDGFA	4.26314	2.18895	5.90954	3.1995	13.207	4.41488	3.13905	1	1	3.18151	11.3154	3.83831	1	17.9276	1	6.26654	12.9159	8.64575
PDGFC	1	1	1	1	1	1	1	1	17.7899	1	1	1	1	1	1	7.0386	1	1
PDGFD	16.9806	4.15529	47.5741	5.58173	1.80465	3.6573	1	91.8	1	3.19498	15.0555	53.6701	1	49.6361	5.36279	3.56186	2.54077	9.25467
PDGFRB	2.14547	1	29.069	2.69882	1	1	1.96274	34.4004	1	1	1	27.8466	1	1	1	3.81131	1	4.13863
PDK4	1	1	1	1	1.4979	1	1	1	1	1	1	1	1	1	1	19.5525	1	1
PDLIM1	44.8394	299.841	31.8745	7.59657	2.12198	5.47356	2.63888	49.0032	77.6366	5.21335	29.0586	31.7891	20.4988	40.7461	19.7301	21.7952	3.02739	14.3709
PDLIM4	2.73269	3.32791	1	5.69086	3.01696	3.90581	2.07479	2.10346	13.0437	1.54551	2.67592	1	29.6937	1	1	8.21697	33.9966	42.551
PDLIM7	14.5582	25.6971	14.2018	24.9965	33.1299	18.597	10.4286	10.3398	10.3089	17.169	7.98374	9.23505	89.1182	42.4668	16.4956	110.097	41.2883	35.2889
PDP2	7.12891	3.14491	19.9351	11.0239	8.55722	10.3384	5.59456	6.62396	1	8.16737	4.26933	5.85226	1	9.36679	14.0196	1	9.02128	6.37789
PEA15	33.2643	137.983	28.8784	29.1771	43.356	28.0387	27.7195	26.6787	149.894	27.0082	14.694	37.1073	34.894	46.2145	19.9363	226.679	36.0573	30.7774
PEG10	5.46136	19.4289	1	3.75113	1	2.29261	1.86684	3.06294	2.50636	1	7.14673	4.36021	1	3.64354	1	1	1	2.35055
PELI2	4.17147	6.78389	9.15364	8.58377	1.29301	6.31426	11.1121	34.5126	6.83928	9.65533	4.67237	13.4564	27.2275	8.87211	7.89104	10.4172	6.54547	2.67436
PELO	134.068	15.3428	30.576	60.1197	41.0213	96.5202	30.1621	22.6892	28.3422	74.28	93.4885	43.6097	5.88587	94.0239	52.9912	20.6005	51.3561	187.747
PENK	1	1	1	1	1	1	1	1	1	1	1	1	1	29.1269	1	1	1	1.70651
PERP	145.017	14.1901	90.2441	140.446	94.0653	262.154	71.4674	52.7228	26.0019	297.959	138.286	121.937	33.4979	77.7134	141.193	11.5521	57.1236	241.211
PEX11A	1.6874	1	7.92606	1.50403	1.55639	1.77812	2.14954	3.38318	1	2.17522	1	2.88782	37.722	1	1	2.04578	2.18081	1.59181
PFKFB2	1.87164	6.32028	1	1.62147	1.18678	1.67619	2.30016	1	44.4566	1	1	3.38463	8.45112	1	14.2247	2.52893	1	1.68203
PFN2	3.42881	5.45307	4.61083	6.36336	2.22346	6.42389	4.63923	3.66832	1	3.84453	3.97803	5.23761	13.9992	5.46568	1	1	3.37434	2.61937
PGA5	1	1	1	1	1	1.40645	1	1	1	1	1	1	1	1	1	15.1697	1	1
PGAP1	100.639	73.1771	46.8584	86.7914	196.348	145.917	406.331	20.6179	52.7227	81.2934	78.011	38.3166	5.50158	54.0345	185.41	16.0233	261.76	60.7809
PGF	5.68141	6.2522	4.91749	20.5419	7.14296	4.16903	2.80521	5.83853	1	3.0943	15.8465	10.2828	7.49958	3.94066	1	2.17913	3.76618	5.15669
PGLYRP2	9.96422	1.29503	19.265	25.3333	5.90159	27.9975	7.97242	4.65824	2.81061	24.2001	8.94811	3.9812	1	1	8.13715	6.03967	24.1907	18.4854
PGM2L1	59.5684	32.9444	78.4339	103.193	107.083	75.2647	95.7128	32.5824	30.3562	62.0337	78.6625	52.2432	19.2697	46.7802	58.2533	11.4538	212.528	54.1693
PHACTR1	3.93072	390.727	3.76774	11.0068	9.20302	8.45582	5.23234	11.4782	263.1	4.43181	7.64275	3.70042	129.436	3.9663	8.08095	273.992	6.96461	3.66761
PHEX	3.26797	2.01999	3.44147	3.72581	1.73818	1.8557	4.6453	1	86.8227	1.69095	2.25459	1	1	1	7.20729	1.91984	11.0574	4.44026
PHLDA2	33.0398	8.48953	32.8146	132.323	142.808	133.315	74.4364	31.5941	41.8223	56.5237	68.1907	33.8267	273.159	37.9151	70.4182	334.774	195.338	58.2276
PHLDA3	8.05429	2.59341	3.16009	7.31346	12.504	7.81126	4.1151	3.38318	5.09207	7.49577	3.9649	2.61916	1	1	21.4714	2.50215	8.54056	8.8084
PHLDB2	10.7713	4.78309	6.71168	6.13554	2.91049	9.88682	7.38021	27.0778	4.36768	7.33086	9.69192	23.0924	1	30.1691	5.1157	1	5.62556	6.32722
PHLDB3	25.8389	42.6814	35.8234	39.6001	46.6557	51.471	152.832	32.2634	34.7125	43.3776	25.598	18.5061	11.941	22.8851	42.3463	9.16653	51.0058	23.9019
PID1	1	1	1	1.90739	1	1	1	1	1	1.8504	1	1	1	1	1	56.2526	1	1
PIF1	9.46774	4.0727	21.8171	6.31114	2.78219	5.58574	3.84155	16.2221	6.05295	4.015	7.09646	11.2963	1	14.4247	1	1	10.2382	8.04056
PIGM	7.7445	5.42248	33.3061	8.701	8.5674	6.21607	9.08675	8.76342	14.4813	6.57231	7.68918	5.67742	4.93181	13.5857	13.4777	7.8056	7.2442	6.22928
PIK3CD.AS2	2.82607	7.40508	7.58846	2.15359	5.67016	3.06499	3.6812	5.01314	1	2.54799	1	2.58696	20.2343	1	1	1	2.60082	1.98374
PIKFYVE	20.8871	100.693	26.655	18.9968	22.1306	16.9382	24.7858	34.558	19.2734	21.9031	12.7255	10.8092	19.0426	17.2511	12.3126	19.4118	26.9091	24.1157
PILRA	1.91641	8.59089	3.37705	4.51403	1.74225	2.28031	2.24889	1	2.60485	1.54314	1	1	1	1	1	187.363	1	1
PIP5K1B	1	23.6963	2.144	2.82129	7.97728	1.72738	1.62326	1	13.19	1.43343	1	1	1	1	6.49179	6.49131	7.05079	3.31538
PITPNM2	2.59025	5.77533	7.73113	5.65087	12.3347	2.91128	5.23349	18.007	1	2.47589	2.07757	6.17776	1	14.4828	8.07399	1.91984	4.58177	4.55013
PKHD1L1	1	20.5137	1.35385	1	1	1	1	1	2.50636	1	1	1	1	1	1	1	1	1
PKIA	6.73956	17.3459	11.79	19.069	65.3605	31.7751	23.2409	3.69779	1	38.2335	7.72606	3.37627	1	11.6024	2.51394	5.23934	69.5121	8.33504
PKIB	1	1	3.45477	1.93177	1	1	1	1	53.6159	1	1	1	34.9474	7.42227	1	61.1229	3.08354	1.25823
PKIG	3.25185	211.872	23.5129	2.75982	4.61082	8.71205	13.569	5.25815	57.0716	5.49091	6.21443	2.50094	118.241	9.77227	1	3.22533	11.0139	1.77175
PKMYT1	2.27365	1	3.33256	2.28342	2.54592	2.43067	1	1	1	1	2.27522	1.74543	1	6.24631	10.2491	2.67459	8.0199	2.9625
PKN3	1	1	1	2.21454	2.74159	1	1	6.7687	1	1	2.64986	2.30718	1	1	1	1	2.16455	2.6908
PKP3	1	1	1	1.07853	1.47043	1.4502	2.10809	1	1	1	1	1	7.49958	1	1	1	1	2.03733
PLA2G4C	3.77553	10.2452	3.43816	6.77758	15.5242	2.70414	3.0408	1	9.52116	3.21594	4.16058	2.15183	1	6.02774	4.78644	3.29409	11.2844	2.76491
PLA2G7	1	1	1	1	1.42633	1	1	1	1	1	1	1	1	1	1	76.3873	1	1.56805
PLAC8	44.7798	250.125	435.959	114.952	8.79072	128.985	249.198	1368.97	2492.28	193.306	65.2303	503.418	8.90739	444.174	92.7689	408.725	18.304	51.7854
PLAG1	3.08263	6.18144	19.5034	9.48666	1	3.43581	3.9619	2.50686	1	2.87804	6.79484	2.76867	1	8.14822	1	1.93646	2.93228	3.61734
PLAGL1	3.80245	9.38378	13.0735	7.07775	25.1713	4.15035	3.96633	3.75506	39.2361	6.29972	1	7.75939	4.40266	7.37499	2.51394	17.249	15.4807	9.48286
PLAT	4.26101	3.10295	6.19865	12.3408	5.14974	15.6918	13.412	5.14745	1	16.8082	15.5849	4.13361	218.075	5.63978	5.7644	3.09068	13.6851	5.24069
PLAU	1.44323	1.29503	5.49327	2.63943	1.92654	1.34737	1.68767	1	9.26862	1.70718	1	2.78065	146.884	10.6571	1	72.4486	2.65347	1.10421
PLAUR	27.2128	16.9243	39.9422	99.5801	20.037	128.082	92.8327	48.2767	307.611	123.677	25.1713	54.2913	461.006	64.2066	61.4552	1993.03	35.8902	42.0303
PLBD1	1.34874	2.40053	1	1.76069	1	1	1	1	4.70388	1	1	1	1	1	1	62.638	1	1.08879
PLCG2	56.8996	152.85	316.204	72.0623	29.3826	27.5521	27.8422	65.923	62.2748	38.0809	54.9461	35.5918	59.7223	140.711	41.4875	52.2485	25.9352	31.2024
PLCH2	15.3233	7.2888	11.1701	17.2532	13.8424	8.97292	5.2702	13.7441	1	6.2479	8.06466	6.63501	1	36.0807	7.58814	1.9908	12.1541	11.58
PLCL1	14.3457	2.47235	14.0759	6.52421	17.5129	6.69873	9.2049	1	1	11.048	6.44886	2.10493	1	6.03905	14.8599	1	7.11884	1.78164
PLD4	1.67171	65.7517	7.30001	2.52278	1	1.36086	5.02006	1.86229	1147.15	2.24661	1	1	1	1	1	94.4299	1	2.13658
PLD6	5.36395	7.10314	8.05643	12.0733	9.15454	8.20347	6.05129	1	1	8.71688	11.0286	4.61113	1	4.88604	7.10717	4.07613	19.5539	6.68267
PLEK	45.5914	44.1322	273.47	33.6509	13.0003	2.92331	4.22	165.158	228.233	5.98975	48.4622	144.848	40.9753	42.4882	29.4907	761.113	4.51874	14.0059
PLEK2	1	1	1	2.13392	1.48412	4.98907	3.81598	1	2.15412	4.61738	1	1	1	1	1	19.0153	1	1.67291
PLEKHF1	84.264	30.445	133.649	53.6471	68.1374	108.931	66.5942	305.383	21.4028	99.3624	52.5167	217.016	30.9904	194.947	81.965	5.17192	135.528	132.417
PLEKHG1	6.84463	66.5573	10.068	4.84875	7.08744	5.84502	2.29684	1	25.1039	5.89562	17.9961	1	1	6.51518	1	1	5.42605	4.89475
PLEKHG3	1	2.12592	38.7716	9.90983	3.47614	6.15618	3.62768	47.6813	1	7.50388	1	27.3014	1	10.7304	1	1	1	2.75359
PLEKHG7	1	22.4952	1	1	1.88017	1.53966	1.89691	1	7.48408	1.77909	1	1	1	1	1	1	1	1
PLOD1	5.69399	5.21497	15.4671	3.25273	4.22541	2.52136	2.23189	29.1009	3.09186	1	9.69539	17.4425	9.49185	5.24286	1	18.6735	6.28769	5.58457
PLPP1	13.5697	10.4011	7.24331	22.0607	15.1609	21.2044	10.1739	5.14007	16.1783	13.5634	27.6877	17.2635	73.6591	34.9743	7.93087	27.4027	44.026	51.7216
PLPP3	1	12.0376	1	1	1	1	1	1	1	1	1	1	1	1	1	7.1311	1	1
PLS3	4.94514	1	3.43158	1.55922	3.35134	1	2.20825	1	6.71246	1	2.53434	1	1	1	1	2.04578	4.18545	7.93982
PLSCR1	113.607	114.376	60.9909	65.9287	50.2029	60.9553	61.978	121.526	248.153	69.8718	80.5163	51.344	102.965	160.71	919.644	426.959	104.349	134.659
PLVAP	1	1	1	1	1	1	1	1	82.3037	1	1	1	1	1	1	1.71365	1	1
PLXDC2	1	2.25843	7.49374	1.72872	1	1	1	5.6389	6.63967	1	1	1.98968	17.0873	15.7911	1	126.19	1	1
PLXNB2	1.67768	4.48187	1	1.58557	2.58294	2.53963	1	1	59.7287	2.21585	1	2.40461	1	4.2627	1	48.0393	8.78987	1.8357
PM20D1	1.91907	2.08647	1	2.81317	3.69569	2.10786	1	2.8799	1	1.47673	1	2.66485	1	1	8.04627	1	4.92712	2.39718
PMAIP1	383.203	479.476	167.663	346.375	1270.8	185.767	184.003	195.586	169.941	142.783	454.903	191.207	195.005	206.22	570.737	241.724	370.411	285.029
PMCH	2.99408	4.1973	58.435	7.86931	91.62	1.63941	4.79296	1	1	3.22561	4.05357	1	1	1	4.54746	1	37.095	3.68497
PMP22	1	1	1	1.39447	1.06406	1	1.65106	1	10.8969	1	1	1	92.2271	1	1	91.2854	2.95982	1.22439
PNOC	1.16505	61.8767	1	1.38842	1.425	1.29683	1	1	44.131	1	1	1	1	1	1	6.36654	1	1
PNPT1	34.3137	41.9798	31.102	42.2235	36.9684	37.3755	32.7874	38.0228	34.5127	33.5147	36.2948	38.7185	22.043	30.6115	236.075	13.3112	40.4057	33.9466
PODN	1.51626	1	1	1	1	1	1	6.79723	1	2.04971	1	2.42377	1	1	1	1	1	1
POLB	32.6217	23.3475	16.3726	23.3693	26.9237	25.6239	23.9494	42.582	247.222	24.7162	33.6038	25.7448	1	41.1404	46.5844	12.2856	30.9664	23.1451
POLG2	14.2304	9.12069	67.4144	55.6301	16.6689	13.7916	10.4373	8.57799	5.91118	13.2202	23.2159	14.9685	67.2961	24.7338	8.10894	13.5523	8.51676	13.2599
POU2AF1	2.16892	142.356	3.02906	2.67557	8.54224	2.05544	4.40677	1	29.5218	2.478	4.75683	1	1	1	10.0472	2.31062	18.2562	2.92918
POU2F2	29.3402	328.288	59.6919	105.006	106.563	36.4386	40.8579	27.6169	92.6512	56.5244	71.0889	24.3708	1	15.6617	79.6627	52.4786	53.4389	29.88
POU3F1	37.4046	3.85323	4.90637	21.2373	9.52585	8.57152	5.30685	3.21615	15.6764	5.31011	27.177	5.34452	1	4.83612	1	1.92166	21.0592	8.88179
PPARG	1	1	6.77154	9.47759	2.46964	24.834	4.50754	1	1	7.18993	1	2.42228	1	1	1	1.89966	23.0176	7.29816
PPFIBP2	1.57778	57.6658	2.73084	1.39708	3.0521	1.92417	2.78476	3.11864	6.61281	3.02787	1	3.02385	1	1	1	7.03991	1	2.0176
PPIAL4G	4.19047	3.90252	16.505	5.19489	1.4473	5.38627	3.1068	3.38586	1	6.16149	2.99026	6.4025	1	3.24389	10.319	1	2.89955	4.37556
PPIF	53.1271	63.0044	33.5993	62.4009	61.047	65.5677	32.9085	78.4162	72.8501	57.5609	51.2576	45.2093	46.5297	75.323	54.7033	752.228	113.894	79.0351
PPM1J	1.29389	2.29631	1	1.47736	2.53265	1.20392	1.67185	1	36.6934	1.66365	1	1	1	1	1	18.9953	1	1.5517
PPM1L	2.08016	3.44637	8.15889	1.84565	2.29621	2.51436	2.1166	28.1741	1	1.80717	4.72059	19.1985	1	4.98208	1	8.57801	1	2.45068
PPP1R14A	1	6.79439	4.05909	1	1.55503	1	1	1	192.652	1	1	1	9.21936	1	1	62.6384	1	1.08879
PPP1R14B	200.93	71.9103	43.4126	40.5616	13.8601	40.2096	23.4401	30.2668	836.93	64.2697	94.2453	62.0113	26.0555	141.106	37.2748	49.1009	22.5398	84.0991
PPP1R17	1	1	1	1	1	1	1	1	1	1	1	1	1	1	1	22.6861	1	1
PPP1R3F	4.03635	5.16108	11.2905	7.77481	33.2337	5.04658	3.87189	3.94665	1	5.41887	5.2744	4.93949	1	6.44218	4.78644	1	5.84613	3.8378
PPT2	5.35398	1.9245	8.38622	2.87733	3.55633	3.16481	5.34276	16.056	8.49384	3.96008	1	5.49657	13.9992	6.20907	1	1.89128	5.92437	3.73377
PRCD	1.93425	27.9218	1	2.11908	1	1.41044	2.82026	3.33588	6.70698	1.77979	4.86973	1	1	11.677	1	1	1	2.22259
PRF1	393.294	25.0432	1050	103.33	118.832	97.794	30.5511	3391.69	51.579	129.96	216.921	1640.43	21.4008	1238.77	488.797	37.6711	110.488	696.35
PRG2	1	1	1	1	1.74795	1	1	1	1	1	1	2.52799	68.9251	1	1	1	1	1
PRG4	1	1	1	1	5.17795	1	3.24189	1	1	1	1	1.62298	1	1	1	1	1	1.97175
PRH1	3.25012	2.69256	1	6.58252	4.66631	4.26338	4.62178	3.34363	8.52513	3.54217	1	2.32505	4.93181	2.27871	15.0039	3.23296	2.25107	3.39687
PRKAR2B	2.62457	1	4.83362	1.38547	1.7554	2.37997	1.5283	1	24.7235	1	1	1	1	5.46628	1	13.71	4.34957	1.602
PRKCDBP	1	1	1	1.6408	28.4259	2.05267	1.56774	1	1	1.85289	1	1	1	1	1	14.0582	3.81871	1.81714
PROC	1.20397	3.20247	1	1	1.19011	1.56518	2.36204	1	49.9923	1	1	1	1	3.59811	1	1.85621	2.82137	1
PROCR	3.21104	1	10.8506	5.38885	2.32669	3.53823	1	10.4267	2.60485	5.81254	3.90091	7.32392	130.192	5.90581	1	13.5056	2.57458	2.73861
PROK2	5.56	2.22078	39.4962	8.18182	2.86715	12.5798	1.90048	8.38993	1	7.7766	6.53589	96.7025	1	1	1	4.25172	3.03676	5.10343
PROS1	1	1	1	1	1.14038	1	1	1	1	1	1	1	80.4407	1	8.01193	11.8627	1	1.29098
PRR5L	73.1181	2.15185	44.9335	27.0521	4.02893	24.1262	14.8673	102.686	21.7856	11.2712	44.9779	49.6204	1	54.6254	49.6536	10.6616	43.7976	35.5237
PRRG4	6.91307	5.38112	5.92296	22.5739	18.2466	3.51931	1.4157	7.10561	1	1.45488	23.7114	2.14282	1	11.1894	6.61174	12.6783	13.9569	17.435
PRSS21	4.73775	3.23182	5.05142	4.64568	5.58925	7.05857	5.62561	4.82593	2.42504	10.5428	1	5.13584	24.6572	5.19489	1	1.96479	4.3042	8.66746
PRSS23	5.55665	2.21694	168.193	6.52733	2.80922	3.45688	1.57752	331.241	1	2.30045	7.70585	217.332	26.9983	14.4513	1	2.75057	10.6616	5.01751
PRSS3	1	1	1	1.60326	1	1.38021	1	1	1	1	1	1	1	1	1	15.9254	1	3.25011
PRSS57	1.86771	1	13.9527	2.27174	1.62181	1.78515	2.31921	110.239	4.94197	2.1281	3.86382	12.3568	30.1277	79.8622	1	1	1	1.85004
PRX	3.26344	1	4.70159	9.15322	1	1.97851	1	1	1	2.56914	1.86753	1	1	1	1	2.89553	1	1.69821
PSD3	1.54456	2.19169	1	2.15775	4.62551	1.30484	1	1	1	3.19709	1	1	18.7355	1	1	4.50119	1.90718	1
PTAFR	3.15252	17.2635	1	2.63825	2.06706	3.08123	2.56104	1	1	1.63379	1	1	78.0766	4.34286	6.87765	81.3884	3.0488	3.1222
PTCH1	2.2464	4.89313	24.3724	4.50762	2.36985	2.96433	3.90395	16.4188	1	2.56154	3.35254	9.49511	1	9.03471	6.03446	1	1	1.80671
PTCHD1	1.91535	6.83632	1	1	2.24328	1	1	1	1	1	1	1	1	6.18632	1	1	1.44563	1.5831
PTCRA	1.43104	1	1	1	1.50193	1	1.72982	1	363.003	1.52676	1	1	1	1	1	4.42482	1	1
PTGDR	15.5759	1	116.339	22.7848	1	8.90217	1	84.5209	1	9.62569	34.1615	20.62	1	28.166	6.61612	1.96479	2.24823	11.005
PTGDS	5.33355	4.68394	483.077	10.3273	4.48119	5.12891	4.99852	2116.63	1722.06	4.0494	15.4722	395.876	9.29793	31.0548	1	1	4.47513	5.12491
PTGER2	18.5318	7.07954	190.5	74.892	38.5136	60.8046	49.3586	122.244	2.16553	87.7118	32.6463	100.747	47.2291	63.7566	47.7605	75.93	9.05333	36.4219
PTGER3	1	1	1	2.54639	1	1	1	1	1	1	1	1	60.0867	2.23611	1	1	1	1
PTGIR	1.96117	1	1	3.163	38.4537	2.11796	4.51299	1	7.48504	3.00964	1	1	1	1	18.2919	24.0752	7.87508	1.81804
PTGR1	1.41103	1	1.8785	3.60734	2.8115	1.82255	2.23024	3.13143	14.2546	1	1	1	1	1	1	26.9529	11.0144	1.60816
PTGS1	1.98253	11.1987	1	1	3.34033	1	1	4.59702	5.2192	1.62383	1	2.32505	347.165	1	1	64.4312	1	2.75404
PTGS2	1.75141	1	1	3.15175	1.64473	3.83126	1.57132	4.26447	7.52744	5.22648	1	1.35441	697.242	3.98788	15.1619	246.17	2.9055	1
PTK2	2.02202	28.3679	3.35222	3.81698	2.54719	2.3007	5.93696	5.81908	23.9053	3.13473	4.2002	3.23903	18.6341	7.63082	4.26122	8.28785	4.34457	2.29983
PTMS	117.614	7.2701	76.416	50.3946	56.3772	39.1081	10.1562	41.1141	110.42	39.4359	123.194	155.202	55.5124	83.4889	151.07	66.7097	83.5633	232.512
PTP4A3	15.3341	17.2885	17.1501	29.2372	85.4185	22.2677	24.4412	1	124.181	22.6538	12.0019	13.2284	8.90739	8.50779	27.261	19.513	33.4998	7.88988
PTPN12	15.9846	20.6654	66.211	14.366	8.20344	14.1477	7.16272	176.915	11.574	8.19741	6.54534	78.8046	33.9952	57.7614	1	88.1289	12.097	14.0401
PTPN13	1.54488	1	3.81532	18.7057	2.40194	7.09767	11.2277	1	3.25384	16.9218	3.54562	1.25944	17.9024	1	4.82469	5.28247	35.7251	2.65147
PTPRB	1	1	1	1	1	1	1	3.07914	1	1	1	1	23.9708	5.04924	1	1	2.71892	1
PTPRE	84.7917	12.5073	148.489	89.4168	54.1604	53.6908	33.7236	288.894	455.636	41.4471	75.349	219.742	44.7863	78.6263	58.7096	285.72	34.8287	61.8025
PTPRK	6.90682	16.6764	4.432	4.90516	1.37875	3.48418	3.22702	1	1	1.99927	8.92803	1	7.49958	2.58695	1	1	3.4415	12.0186
PTPRS	1.41993	4.52677	4.07475	2.4316	1.853	2.49369	1	5.28421	681.787	2.19978	7.59944	1	1	8.08617	1	3.23848	3.42534	1.13122
PTRF	1.62957	1	1	3.10035	3.86587	2.07043	2.15685	1	1	1.72902	1	1	137.258	1	1	1	1.17234	1.63707
PTX3	1.27634	1	1	1	1	1	1	1	2.60485	1	1	1	30.0357	1	1	122.296	1	1
PVALB	1	1	1	1	12.2337	1	6.86765	1	1	1	1	1	11.4028	1	4.78644	1	13.8846	1
PVRL1	5.38294	3.28495	4.91082	4.62622	7.09183	7.67714	8.66661	23.4362	54.4285	9.10227	6.10427	9.47	1	18.1403	8.47842	2.19921	7.79665	9.3727
PVRL2	1.4045	2.70936	1	3.82137	1.34909	2.61556	3.34296	2.96171	18.7708	6.37078	2.34588	3.03321	23.9028	14.8538	1	95.2694	1	3.33381
PWP2	15.65	4.32245	2.7822	2.92202	6.0482	4.37476	7.18953	13.1407	13.1873	3.57909	4.40002	14.1831	1	1	17.9197	2.2783	3.78895	4.61128
PXDC1	1.15244	12.3518	1	1.99035	5.29803	2.31025	1	1	12.5983	3.42348	1	1	1	1	7.10717	31.6215	4.47336	1.86217
PYCARD.AS1	6.38313	6.90673	29.0265	23.9837	5.88246	8.05237	3.79764	6.98916	7.79716	7.35294	22.7784	7.25914	8.14122	5.08163	1	6.66021	3.6216	5.0401
PYHIN1	220.572	23.2193	425.441	169.19	201.544	87.9357	68.7814	288.746	16.242	73.366	263.557	202.746	1	137.464	258.046	8.60224	117.975	97.6212
QPCT	18.9481	36.8286	20.7441	17.8739	5.93831	30.51	13.649	7.49064	6.08328	35.0497	20.1551	6.54455	159.92	40.8726	17.5006	82.1869	18.4974	38.6099
QRSL1	23.4798	71.1271	24.0953	24.2263	22.3359	16.4685	23.0798	18.3764	18.5946	14.8372	18.8214	11.5131	1	30.2356	14.8214	9.84117	18.2907	21.1163
RAB11FIP1	84.9944	215.041	98.0554	140.756	283.707	126.604	67.6215	91.0659	617.059	96.9147	98.3524	52.1744	15.7485	144.455	170.794	155.693	258.66	134.682
RAB11FIP5	7.04552	4.16177	22.9311	11.7773	18.1395	12.5592	5.47801	30.7021	3.33107	13.8692	4.62739	37.4615	11.4028	6.70519	14.7891	2.66876	6.0014	10.1213
RAB13	1.97967	4.2125	2.46958	2.69317	1.3213	1.09476	5.36997	3.17297	92.7355	1.56455	1	1	43.506	3.73751	1	87.696	1	1.56805
RAB20	4.77528	31.7514	1	9.26594	3.28773	11.0713	17.0906	1	30.643	12.0494	7.08622	3.76823	20.4519	5.22967	1	144.409	6.39773	5.85866
RAB27B	6.03195	1	21.7602	10.7097	1.58053	13.3	3.50331	38.5298	3.43352	6.39559	13.4182	18.3929	287.567	16.3897	10.7615	1	3.29482	8.64344
RAB29	81.9132	87.9633	174.116	70.1091	42.7402	64.859	64.6922	271.216	62.9564	59.1751	49.2523	234.477	6.3038	89.4516	79.4426	50.5412	38.8378	59.8398
RAB30	18.7981	76.264	11.2247	19.9464	67.5079	12.192	20.6874	11.3375	33.7576	8.25235	31.2236	13.5016	9.45966	10.2181	14.6043	10.9611	27.213	13.5118
RAB31	1	51.0421	4.12561	1	1.86455	1	1.50054	1	31.7683	1.62517	2.5751	1.35441	6.54865	5.53011	6.85374	218.932	2.69248	1.21236
RAB32	1.38646	1	1.8785	1.55076	1	1.63617	1	3.82486	9.5862	1	1	1	194.034	17.3325	1	110.012	1	1.23513
RAB33A	15.3758	2.06629	19.7849	13.384	71.1606	18.4768	16.5791	10.6741	5.56796	8.96972	17.0465	15.313	106.262	20.6879	22.7836	11.598	54.0906	17.3639
RAB34	9.61197	15.5401	1.92305	7.62583	7.54007	15.7718	9.71154	5.00738	102.494	12.9463	10.4452	12.532	67.7079	11.9171	18.7559	85.779	15.5139	18.4422
RAB37	23.296	19.051	120.424	30.8541	23.6195	21.1452	19.8896	89.7088	4.36768	11.055	39.3561	59.836	75.0942	62.9311	1	5.75889	31.4619	31.847
RAB38	16.2756	1	4.81454	4.44793	7.36036	5.2744	2.636	15.2317	18.5051	3.12676	19.5771	4.34115	125.688	30.8564	1	14.3376	4.67515	19.4574
RAB40B	11.5231	1	15.6486	9.58497	7.99742	9.14157	6.28382	18.0841	112.279	5.81745	6.67925	11.7088	7.49958	3.87237	1	6.19277	7.28043	10.264
RAB44	1	1	1	1	1	1.66387	1	1	1	1	1	1	11.545	1	1	1	1	1
RAB7B	1	1	1	1	1	1	1	1	6.41265	1	1	1	1	1	1	56.5221	1	1.22713
RAI2	1	1	1	2.02881	1.74713	1.88088	5.5998	1	1	2.59207	1	1	1	8.78666	1	1	2.55383	1.85542
RALGPS2	1	162.371	6.97801	4.56509	2.92884	4.578	5.7435	3.28795	31.5121	4.11614	2.39815	2.37333	5.00744	6.4953	14.5164	2.17486	2.03915	1.66761
RAMP1	1.88034	10.761	14.0196	2.69925	1.41442	2.58132	1.77216	234.479	5.47043	2.12038	3.78856	22.8986	1	137.714	1	17.9382	2.44308	2.79234
RAP1GAP2	2.43095	5.89471	31.8646	6.06646	8.20832	5.72665	8.59068	60.3087	46.4495	10.0849	4.45691	53.2734	26.4236	1	8.08095	15.9871	1	2.60268
RARG	8.95804	3.36579	11.6099	17.7818	14.3727	22.2997	13.8268	56.4352	7.86986	50.5427	7.48034	45.4408	1	39.7026	4.97033	16.7751	9.30194	15.0558
RARRES1	1	1	1	1	1	1.3417	1	1	1	1	1	1	67.1932	1	1	1	1	1
RASD1	13.0892	5.79756	34.9627	86.2656	6.12009	20.3112	5.4823	10.4466	32.3343	12.0732	43.9637	19.1759	26.562	27.0891	1	36.6978	14.047	18.2512
RASGRP2	49.5767	272.406	181.956	96.6555	59.888	94.5052	155.82	192.555	169.137	124.542	38.1894	149.354	1	49.1512	45.0054	53.7239	34.7683	43.0802
RASGRP3	13.5326	103.738	13.778	17.4618	5.8819	20.7776	17.8995	1.69624	22.0905	9.32943	21.0332	4.74254	48.6556	13.2191	33.9055	28.4437	15.0354	15.24
RASL11B	1	2.24529	2.51412	7.43817	1.70614	3.22087	1.79037	3.59956	1	2.77064	3.82371	1	14.0154	1	1	1	1	1
RASSF2	30.1851	107.273	34.9566	25.3072	18.8443	40.7195	33.6275	11.4698	232.382	51.4373	17.1565	11.06	39.0615	35.4371	24.6735	77.8669	32.3023	29.3134
RASSF4	3.45841	2.31389	55.1432	4.54411	2.58513	1.60618	1.5314	84.5194	9.62129	1.8147	1	20.8563	1	5.04924	1	60.8054	10.9637	4.32967
RASSF6	1	33.7726	1	1.76422	1	1.38978	1.62542	1	7.48408	1	1	1	1	1	1	1	1	1.38835
RBBP8	23.98	49.4251	13.5346	22.3494	57.6525	20.3077	16.3007	28.251	141.279	18.4592	31.1207	25.1678	243.546	56.5632	23.5444	42.4553	37.1213	38.1404
RBM43	7.22145	1.89257	22.6942	13.1174	9.2855	7.12444	5.88867	5.25924	4.20279	3.84579	4.70612	6.41857	1	7.13864	6.02391	3.84681	7.60373	5.70805
RBM47	1	23.3347	2.144	1	4.6615	1.70655	2.26798	2.90354	137.128	1.50367	1	1.87328	8.90739	1	1	173.745	2.41524	1.45531
RBP7	1	1	1	1	1	1.4546	1	1	1	1	1	1	1	1	1	32.513	2.01299	1
RBPMS2	1	1	4.66951	1	1	1	1	18.6335	3.43352	1	2.34588	4.10018	1	1	1	1	1	1
RCAN2	29.4482	2.88382	4.04873	7.26618	5.23869	10.6568	1.57532	3.43803	7.51483	2.72825	13.736	11.2139	1	1	17.1541	2.21721	4.43628	15.0555
RDH10	15.5156	3.98788	10.097	16.205	13.5308	15.3416	7.17101	31.8402	16.8063	8.64051	30.0278	21.9945	22.4588	10.1096	13.49	15.9217	117.314	36.9837
RECQL5	6.55571	8.58382	13.4685	8.79875	5.2731	3.88689	5.4659	3.02547	32.8298	7.47192	3.53283	1	1	13.9745	6.59428	1	2.31278	6.30637
REG4	1.37233	1	1	1.44875	1	1.75136	5.9184	2.95267	1	1	1	1	1	1	1	1	2.88806	8.57253
REN	1	1	1	1	1	1	1	1	1	1	1	1	1	8.09101	1	1	1	1
RENBP	8.29856	15.4865	15.1955	10.2619	28.9383	8.40765	7.58697	20.3768	24.3488	13.9412	12.6789	6.80444	165.968	16.3562	5.60284	30.3734	18.3989	10.1467
REPIN1	20.9314	63.4917	18.5281	17.4331	16.9114	15.2248	10.1584	29.8368	109.917	16.3273	17.3667	20.4587	21.8401	41.2077	15.6899	17.1117	22.5022	19.0991
RET	1	1	4.94834	1.51067	1	1.45609	1	1	71.2825	1	1	1	23.5034	1	1	1.71365	1	1
RETN	1	1	1	1.5508	1	1	1	1	13.2603	1.61032	1	1	1	1	1	170.503	1	1
RGMA	29.1612	3.11224	7.50669	7.99872	6.06339	22.9442	9.20547	3.13789	1	8.3035	9.70524	3.93975	1	4.6025	6.93095	1.52027	9.63502	17.4841
RGMB	1.68806	14.6188	3.38966	4.25173	2.72302	2.0262	4.4427	1	1	3.40598	3.19144	2.05346	1	1	6.03446	1	1	1.83569
RGPD2	5.51176	5.0562	1	2.23475	9.95697	4.2967	4.77065	1	3.09186	1	3.38595	1	1	1	1	1	5.34723	1.89021
RGPD3	7.08613	2.42499	2.08412	2.59652	8.25873	3.35045	3.16697	1	1	2.06248	3.66684	1	1	1	7.16473	1	2.17033	2.45434
RGS13	9.81242	39.0676	2.53438	4.59443	9.54014	8.84687	11.5915	28.3098	102.804	4.84262	15.1327	17.3201	1898.53	13.9401	16.301	8.02319	29.3497	15.6777
RGS18	1.32379	1	4.003	4.57572	1	4.19231	1	3.20005	20.3496	3.8665	1	2.05592	1	7.71874	1	40.698	2.27033	2.58244
RGS19	45.0057	310.574	170.97	91.8784	40.011	41.6991	25.2256	58.925	84.8308	45.7075	48.4758	61.3205	36.6712	58.3906	45.4332	93.246	31.5583	36.8635
RGS7	1	2.19352	1	1	1	1	1	1	6.86322	1	1	1	1	1	1	1.85621	1	1
RGS9	25.2513	2.29091	44.7665	22.4387	3.79089	20.0782	2.55803	52.5456	30.1778	17.4455	21.6937	53.2587	1	17.2349	15.4147	2.75057	12.4712	42.9214
RHOBTB2	3.32203	9.7417	6.51849	2.28335	2.63946	2.08256	2.32349	1	1	2.06119	1	3.80106	1	1	1	1	1	3.32459
RHOBTB3	1.90172	3.77799	23.3069	3.4671	2.30106	2.13273	1.60655	19.2081	1	1	1	4.36412	70.8617	9.71917	1	2.1686	1	1.62087
RHOD	2.87146	1	4.97749	2.50627	7.69255	2.15873	2.36772	1	1	1.48466	1	3.01913	1	1	1	1	2.78589	2.12605
RHPN2	1	5.57235	1	1	1	1	1	1	1	1	1	1	1	1	1	1	1	1
RIC3	31.6128	135.389	37.5249	39.2384	71.5724	40.1118	75.9159	16.694	23.6814	36.0874	23.0292	20.0119	6.53293	18.1785	37.3559	6.84024	27.5705	26.0936
RIN2	1	3.41708	1	1	1	1	1	1	17.3611	1	1	1	7.51585	1	1	28.2229	1	1.8452
RIN3	29.3221	60.9626	67.1592	26.6007	46.8076	22.1761	15.7148	148.478	26.4638	24.2323	46.8092	50.2631	28.5819	217.525	19.5406	109.442	29.5896	71.659
RLN2	2.85379	1	19.4465	6.35961	5.34647	6.19089	2.95474	5.6385	1	5.87523	2.02446	1.84592	1	1	1	1	4.21081	3.7975
RMRP	3.0557	11.2215	43.2052	11.0965	2.63934	2.17637	2.16356	3.15748	6.09177	2.83006	3.52016	1	37.0023	5.89404	1	5.06987	1	3.4627
RNASE1	1.54383	1	1	1.83177	2.04215	2.23156	1.82571	1	4.96033	1.60692	1	3.17342	1	6.34245	8.50965	35.0067	3.37093	2.25373
RNASE2	1	1	1	1	1	1	1	1	1	1	1	1	1	1	1	27.4124	1	1
RNASE6	11.1139	75.7618	7.30001	4.97751	1.48958	8.73223	4.00315	4.90485	507.811	3.42772	10.6197	3.47396	1	4.02473	7.59417	178.898	27.224	2.96073
RND3	1	1	1	1.45307	1	1	1	1	1	1	1	1	26.9983	1	1	1	1	1
RNF122	5.69758	4.15926	16.33	6.78647	4.3842	5.32313	3.98904	9.31976	43.7903	3.22515	15.0883	2.67306	1	6.53817	8.08793	8.42744	5.34891	1.66655
RNF130	18.8654	19.5035	32.7518	16.211	4.71605	15.5087	31.2484	50.8832	270.582	21.6623	14.8787	33.0526	216.133	76.8787	16.7029	212.674	7.45668	18.9042
RNF144B	2.16572	17.2308	1	5.76436	2.52698	4.29848	2.27081	1	17.2664	11.5297	1	1.51887	1	8.09525	3.4621	120.362	2.2973	1.47687
RNF165	3.00992	1	12.9666	1.35322	1.7025	2.0097	1	9.92639	15.1207	2.32932	1	2.00956	1	12.6531	1	1	1	1.55067
RNF207	5.32361	1	6.96361	11.5892	25.1776	14.6783	8.04523	1	1	15.5963	6.80645	1.54646	1	10.3289	1	5.79916	16.4045	5.20086
RNLS	3.50038	4.29522	1.85596	3.02991	4.13213	1.76447	6.70194	3.12715	4.79133	4.23456	3.25518	2.17476	1	4.56786	11.0619	2.41434	2.87946	2.58764
ROPN1L	1.37064	1	6.59662	1	1.63277	2.15005	2.23662	1	1	1.95345	1	5.70341	1	1	1	1	1	1
RORC	2.22579	5.57968	6.70944	16.3165	6.69157	7.57711	2.59878	1	1	38.4873	1	1	1	10.9613	16.4458	2.25529	2.09791	3.57097
RP1.101D8.1	4.24094	4.8185	1	2.00499	16.5087	3.48787	13.9349	2.15332	1	3.45124	1	1	1	5.88924	4.78644	1	6.74538	3.033
RP1.159A19.4	1.86183	1	6.21415	1.4791	1.99581	2.29058	3.45767	1	1	3.1877	1	1	1	1	1	1.91984	1.60006	2.94444
RP1.167O22.1	1.89939	1	3.58508	2.90783	9.28174	2.70249	4.79364	1	1	1.75485	1	1.72096	1	1	1	1	5.14477	1.6893
RP1.168L15.5	2.23374	2.13084	10.0708	3.29808	1	2.46083	2.10452	1	1	2.18896	1	4.07622	1	1	1	1	1	1.73175
RP1.187B23.1	39.6972	2.15185	11.8479	28.2962	3.89859	41.835	27.2717	13.5963	1	25.692	34.1255	23.2795	1	33.8672	30.1385	1	11.391	47.1665
RP1.207H1.3	1	1	1	2.47047	7.56746	1.32296	1	1	1	1	1	1.87482	1	1	1	1	3.85788	1
RP1.28O10.1	2.01752	1	6.56612	3.09249	2.36956	2.59985	1.69829	3.38586	2.81061	2.06334	1	2.31351	6.3038	2.94549	1	2.25656	11.2493	2.16463
RP1.302G2.5	1	1.64761	1	1	1	1	1	1	14.8452	1	1	1	1	1	1	1	1	1
RP1.313I6.12	87.0381	402.395	103.312	257.628	56.1441	214.151	150.411	19.8201	184.199	170.764	150.838	37.4432	18.5365	148.786	136.615	36.6425	63.5671	74.4286
RP1.43E13.2	5.79135	4.59677	19.3187	19.0448	5.05923	7.48983	5.21222	5.37689	2.99176	9.93546	29.4559	8.65462	15.7684	24.8487	6.61612	6.87131	7.47846	3.26127
RP1.8B1.4	4.05595	4.79056	9.68653	3.12461	1.28806	2.30323	2.37032	26.9432	1	2.605	1	17.6552	1	8.24129	1	1	1	2.87276
RP11.1000B6.3	7.38734	17.8193	36.4437	19.3915	1.41874	14.8849	16.2167	42.9868	32.1118	14.0062	7.09234	14.6906	13.445	26.2401	1	6.46104	8.13483	8.35132
RP11.1017G21.5	2.22617	2.72265	23.2621	5.61939	5.89169	2.57817	2.32723	3.27811	9.66997	2.26031	7.31564	2.32118	1	1	1	1.8403	2.42501	2.89477
RP11.102N12.3	1	17.9942	1	1	1	1	1	1	4.78385	1	1	1	1	1	1	4.70924	1	1
RP11.104L21.3	20.2926	1	22.3737	14.223	47.2666	23.1415	26.5669	88.8123	8.04186	15.5722	16.1299	31.3858	1	69.1141	43.5283	2.75057	27.141	24.2431
RP11.106M7.1	13.2401	1	3.34305	1.30569	2.41453	2.43477	5.4542	1	1	1.75485	3.38595	1	1	1	6.61612	1	2.07503	2.76259
RP11.1070N10.3	1.72849	11.185	5.72914	1	1.70395	1	1.51215	1	6.4962	1	1	3.55528	1	1	1	3.75274	2.58592	1.48823
RP11.108M9.6	8.1953	4.75844	46.4272	21.8097	8.26561	8.1363	7.12052	11.8889	6.61281	8.46443	11.7305	11.9955	1	4.56163	1	2.04578	7.50647	7.88975
RP11.1143G9.4	12.6683	6.70182	6.78948	14.4859	8.92887	11.8441	8.52346	8.73909	26.3745	12.0728	10.1448	10.8925	5.00744	6.12768	1	1167.07	10.4712	10.0816
RP11.117D22.2	1.63546	3.67981	1	2.59121	1.58602	1.45809	2.3631	1	139.871	1.72478	1	1	1	1	1	6.52447	1	1.40311
RP11.119D9.1	9.09333	1	8.01539	15.1102	12.0063	16.2912	12.982	8.60734	1	25.8591	4.29179	2.45273	1	1	7.50474	1	15.5066	4.42773
RP11.11N9.4	3.17326	6.28349	3.7635	1.63282	2.62479	1.57728	5.80453	1	32.7394	3.56521	2.44215	2.32635	15.8111	4.26792	6.10592	35.9996	1	1.91452
RP11.121A8.1	2.03551	1	7.56103	1	1.26782	1.41949	1.91876	17.7584	1	2.2207	1	6.19196	1	7.87157	1	3.07412	1	4.36184
RP11.126H7.4	1	1	1	1	1	1.34225	1	5.54458	1	1	1	1	1	1	1	1	1	1
RP11.134L10.1	3.3033	1	1	4.04035	6.9757	2.63429	1.72982	6.34027	1	1	1	4.12775	1	1	12.5549	2.1719	5.45468	2.04168
RP11.138I1.2	2.95537	2.62856	11.6507	4.4637	1.53043	3.30588	2.09453	2.71689	7.97817	2.32378	1	3.76489	1	1	1	2.76256	1	1.64413
RP11.1391J7.1	4.77508	6.85288	20.488	20.2201	3.32699	6.1706	3.10638	14.9077	1	3.73974	5.95042	5.19539	1	15.1986	8.53324	4.41237	2.93092	6.39806
RP11.1399P15.1	10.4858	3.79179	14.6374	15.8263	120.18	19.3886	32.4291	2.18625	3.25384	11.1932	8.9923	4.15379	1	10.1596	49.4592	1	22.3369	6.91779
RP11.160O5.1	2.3233	6.97716	9.18803	1.76422	2.41099	3.09274	1	2.52201	13.766	1.60108	4.96023	1	1	8.16742	1	4.6174	1	2.31502
RP11.166B2.5	9.14431	5.04907	1	5.88495	9.92344	8.76446	10.0304	6.23684	1	6.4878	19.2504	10.6473	9.21936	15.0546	1	1	14.3009	11.8982
RP11.169D4.2	8.71426	10.5925	5.58525	6.86305	8.05196	6.34847	7.11933	19.9038	6.61281	5.31884	6.82794	11.2496	57.729	1	1	11.606	3.68825	3.91732
RP11.16E12.2	1	7.53439	2.53438	1.07853	1	1.37012	1	1	1	1	1	1	1	1	1	1	1	2.25898
RP11.16K12.1	1	11.2061	1	2.14484	1	1	1	3.38318	1	1	1	1	1	1	1	1	1	1
RP11.18H21.1	32.4387	2.99535	33.7808	35.2658	15.6202	53.8469	58.5111	1	1	45.1894	11.8643	9.18598	1	9.60597	17.5537	2.00197	13.3042	17.7755
RP11.190C22.8	1.46078	1	3.23272	1.61452	1	1	1	1	1	2.40187	5.2942	1	1	1	1	1	1	1
RP11.212I21.4	1	1	1	1	1	1	1	1	1	1	1	1	39.1098	7.19368	1	2.36779	1	1
RP11.214O1.3	8.85125	4.28316	15.1064	15.3671	73.7331	16.5167	11.8667	9.59457	75.9506	7.3627	15.2866	12.711	1	5.37006	25.4029	25.8629	33.5821	8.38439
RP11.222K16.2	24.8483	1	45.9525	12.9042	1	6.95252	2.41853	19.0578	1	5.25093	19.4143	12.7299	1	25.7248	1	1	5.02031	9.36785
RP11.231C14.7	4.29497	186.309	16.8468	8.26823	6.26157	7.72732	4.79498	27.151	54.4931	3.02304	14.2609	13.4106	7.68306	7.02741	15.0813	6.39219	11.3381	2.24434
RP11.273G15.2	1.43612	3.17658	1	1.70007	1	1.20715	1.90498	1	1	1	1	1	1	1	10.2949	3.75274	1	2.07173
RP11.275I4.2	3.82129	1.88644	1	5.11299	10.0993	3.30253	5.41781	1	1	2.9271	1	2.5759	1	1	1	1	6.24673	4.16657
RP11.277P12.20	6.87634	2.39173	11.2871	5.68516	1.42633	2.02147	1.7815	4.83309	1	1	9.14305	5.60678	1	1	1	1	1	10.9469
RP11.291B21.2	19.6121	1	28.1171	22.9487	2.68566	7.83489	6.81633	20.0885	3.02669	5.43146	51.9111	21.2533	1	19.6736	16.5206	4.73041	1.27039	118.237
RP11.305L7.3	6.36226	2.04333	8.49078	5.61991	2.10077	2.68511	1	13.2461	1	1.47285	4.73657	7.36987	1	1	1	3.40677	13.2841	14.1218
RP11.307C12.13	4.78934	1.64761	10.2813	7.14073	3.15626	3.37299	3.2938	1	1	4.94337	5.20642	3.60483	1	5.39831	1	1	3.24818	3.4015
RP11.308N19.1	1.66885	1	6.08877	2.09247	1	1	1	9.78463	1	1	1	4.92964	1	1	1	1	1	1
RP11.326C3.2	2.55829	1	2.08412	6.42475	2.2096	3.61132	4.84363	1	1	4.34244	2.71585	1	34.7473	2.14172	7.10717	1.85621	12.3875	5.07387
RP11.327F22.1	1.3673	1	9.98812	1.42944	1.94991	1.77168	1	1	1	1	1	1	1	1	13.824	4.01808	1	1
RP11.334C17.5	4.59576	1	6.98568	16.3923	5.61236	4.00163	6.09619	1	1	3.77918	4.96161	3.36254	1	5.28743	8.47842	3.71766	2.32864	2.63719
RP11.350G8.5	2.39736	1	6.23597	1.46164	2.77036	1.85667	2.19742	1	1	2.58588	3.56832	1	1	1	1	1	1	1
RP11.354E11.2	1	1	1	1	1	1	1	1	1	1	1	1	622.819	3.61643	1	1	1	1
RP11.356I2.1	3.47048	1	1	4.52534	14.7467	3.94647	1	1	4.93695	2.99541	4.55578	2.45898	1	2.14172	1	1	13.8834	11.7533
RP11.357H14.17	12.7674	1	19.4728	4.95409	2.31911	6.48366	1.76369	2.96535	4.75308	2.35898	16.9133	17.6698	1	6.82328	15.6766	1	2.53504	20.1445
RP11.370I10.12	3.24885	3.57539	11.085	4.95606	3.02716	3.38187	4.40222	1	5.17126	7.40398	1	1	1	1	1	1	2.45389	2.16493
RP11.379H18.1	3.56134	3.84998	13.7742	3.1388	2.93624	2.62721	3.38476	1	4.20279	5.04419	4.67907	3.15713	10.5624	1	1	1	3.94309	3.43195
RP11.382A20.3	2.74637	1.69307	17.791	5.24841	1.85657	5.06339	4.17042	21.8556	6.83739	2.71034	12.3814	21.1836	18.3998	32.4512	6.94566	9.95734	4.74933	12.9124
RP11.386G11.5	15.4097	8.24407	32.9106	8.48731	5.13358	6.03748	5.59425	33.1716	2.91026	10.1069	10.6677	31.9274	1	20.6757	11.2922	8.38849	2.88808	5.5644
RP11.38C17.1	2.94904	2.09957	5.24953	1.54443	2.24476	1.76181	2.01341	3.28548	1	2.90199	1	1	1	1	1	1.91984	1.44829	1.1826
RP11.38M8.1	1.45974	1	3.47161	1	1.41366	1.35175	1	7.49254	1	1	1	1	1	1	1	1	1	1
RP11.401F2.3	4.0778	1	6.77616	3.76524	2.34872	3.24472	1.76369	13.9036	1	7.5706	3.27554	1	1	6.25984	7.16473	3.26142	6.12924	4.75425
RP11.426C22.5	10.6122	5.44066	11.9778	3.36586	11.0996	6.21585	5.87813	46.3756	23.8992	3.26094	5.34417	17.8297	7.72332	21.1486	1	22.8606	9.46049	11.9983
RP11.429J17.2	2.93398	2.20559	14.4175	2.33836	5.30725	3.95294	2.42196	1	1	1.87249	3.79398	7.44968	1	1	1	2.51804	4.35066	4.3285
RP11.430B1.2	3.40345	14.9165	9.5136	7.60272	4.2061	4.53343	6.30642	1	1	3.39325	6.22694	3.10039	1	8.06165	1	1	2.49066	2.6463
RP11.443B7.1	1	1.98375	1	2.08975	1.10279	2.55906	1	1	47.0619	2.29522	1	2.04293	30.1793	5.19489	1	7.96083	12.7422	2.09243
RP11.446N19.1	2.51669	16.1698	12.1151	2.88009	3.78451	5.96891	2.75868	54.094	28.3783	7.17733	2.98048	4.41463	27.1642	21.0598	8.07399	5.74726	4.39923	4.46857
RP11.448A19.1	3.41044	2.55661	7.33171	4.45214	5.11969	3.11396	3.77786	1	6.52544	3.49599	3.66331	1	13.2166	10.3107	1	3.74597	2.25162	3.84804
RP11.44N11.2	3.96169	3.99988	2.48296	8.12624	2.16404	4.24613	3.31961	12.6567	1	3.43467	3.87608	7.54679	1	1	1	1.85621	2.51809	5.0102
RP11.462G2.1	1.17267	1	1	1.35022	14.3922	1.20392	4.88353	1	1	1	1	1	1	1	1	1	2.57458	1
RP11.467L13.7	9.33987	15.541	55.2457	24.8332	36.0183	21.7654	26.6174	3.90423	12.0222	16.3279	6.90156	8.05114	7.96301	1	18.9891	64.1825	23.9892	7.60153
RP11.46H11.12	2.41524	5.3328	12.7765	2.9343	3.147	3.44651	2.56766	1	1	3.78082	3.24264	3.61481	1	6.05779	1	1	3.07831	3.03193
RP11.474G23.2	1.42342	1	2.43456	2.90883	2.33733	1.96006	3.65107	1	1	3.29743	1	4.54649	1	1	9.26925	4.12758	1	2.14751
RP11.47A8.5	6.52723	2.24629	25.7823	13.8689	4.03023	4.76937	6.98814	6.55136	1	2.79577	1	3.12673	1	4.76534	1	3.27267	5.58906	3.87969
RP11.481J2.4	5.48259	5.36831	5.62267	6.7051	4.47961	4.14652	5.16042	9.39697	11.6703	3.18367	6.33677	5.63308	1	5.43174	17.6838	1	7.35059	4.83741
RP11.48G14.2	1	13.5013	1	1.35322	1	1	1	1	1	1	1	1	1	1	1	1	1	1
RP11.492E3.2	1.41145	1	1	3.58423	8.78582	2.25329	1.63241	1	8.3816	4.88735	2.54021	1	1	1	1	1	3.84066	2.09984
RP11.499P20.2	7.20108	1.89257	3.08418	9.90142	25.7455	4.87923	7.35131	3.18642	4.83653	6.5015	6.0745	4.8962	6.3038	9.89397	11.9169	4.96483	3.68158	4.11751
RP11.501J20.5	1	1	1	1	1	1	1.78968	1	1	1	1	1	211.246	1	1	1	1	1
RP11.50I19.2	6.22087	10.7438	13.3187	7.04179	5.47035	5.03715	5.89997	3.18192	1	3.17737	7.16643	3.88199	1	8.01311	19.5898	1	1	8.11108
RP11.511P7.5	20.9187	101.257	33.6473	27.2003	22.7817	20.8631	26.1434	11.3294	61.6144	22.455	13.9577	12.979	32.6296	15.3773	19.4454	1.90391	19.5055	21.7896
RP11.525A16.4	1	1	1	1	1	1	1	1	13.8058	1	1	1	1	1	1	1	1	1.91424
RP11.532F12.5	2.43253	11.573	2.89265	2.57859	2.9708	3.55165	1.71938	1	3.25725	3.63503	1	1	10.0422	2.23611	1	3.61116	1	2.057
RP11.539I5.1	1.69791	4.53216	1	2.32813	1.71879	1	1	1	1	1	1	1	1	1	1	1	5.61892	1
RP11.539L10.2	9.25349	1	44.7377	27.1016	5.20775	22.106	4.99528	21.7022	1	24.0166	23.7652	29.0891	1	18.322	19.8336	1	7.12944	14.5452
RP11.53B2.3	2.59893	2.58203	9.04376	11.3623	36.3737	7.85442	6.56058	2.9208	1	10.6378	2.25459	1.62298	1	5.02131	10.3432	2.65323	27.3165	2.98205
RP11.540A21.2	2.46632	14.2633	5.78416	3.63253	1.53923	3.52959	2.99099	1	6.49113	3.43256	6.09123	2.24825	1	1	2.70966	12.8955	1	1.54072
RP11.542M13.3	3.19104	4.85118	2.92295	5.73714	1.20289	3.64577	2.75189	5.77172	38.3793	1.75616	8.26502	2.27165	1	3.25007	1	1	1	4.03641
RP11.54O7.17	3.01264	2.59505	4.82502	3.09999	4.7824	2.465	6.55887	12.2335	28.898	2.70678	1	3.00929	1	6.97702	10.3684	19.4785	6.82834	3.906
RP11.554E23.2	1.85814	3.29485	1	2.05233	6.43479	1	1	1	1	1	1	1	1	1	1	2.19422	1.63419	1
RP11.557H15.4	1	1	1	1	1	1.28884	1	1	1	1	1	1	94.1584	1	1	1.76329	1	1
RP11.567M16.6	2.30768	2.01598	6.59566	3.02798	1.6163	2.60757	3.03615	3.05893	32.0596	2.1696	7.38401	4.0994	1	1	1	7.51487	1	1.97758
RP11.568N6.1	3.73806	9.98303	8.619	3.63242	14.6792	3.56004	2.82185	3.14004	18.3188	2.74804	1.23018	1	1	1	1	6.51629	4.85383	4.03314
RP11.583F2.5	1	1	1	4.38956	1	2.95416	1.76049	7.46845	1	2.55855	2.99419	4.38259	1	10.9754	1	1	3.91161	1.69332
RP11.588H23.3	1.87582	17.0571	3.54133	1	1.34089	1.38091	1	1	5.14079	1.53945	1	2.3945	1	1.64922	1	1	3.56635	2.10148
RP11.589C21.5	3.15709	2.29307	12.2353	5.66614	2.857	3.76092	6.62859	7.22486	1	2.50824	4.61712	1	1	6.16009	1	1	2.50838	2.36498
RP11.598F7.3	1	1	1	1	1	1	1	1	7.63269	1	1	1	1	1	1	16.9449	1	1
RP11.61J19.5	1	1	4.40809	3.91152	1.62012	3.07164	1	4.27963	4.2097	2.06119	1	3.01913	12.6866	1	1	25.4804	1	1.79049
RP11.620J15.3	15.802	18.9545	10.5545	16.2271	14.6002	12.9421	12.7897	11.7232	17.1398	14.3633	12.3008	5.89727	66.4792	17.1989	7.49887	8.02597	15.6606	11.0186
RP11.626G11.5	2.13392	3.91993	1	1.69881	1.57857	1.64716	2.07479	3.54339	1	1.51709	1	1	1	15.4709	7.16473	1	1.55245	1.64514
RP11.649E7.5	4.22224	6.7979	5.50535	11.6048	4.96431	7.93672	7.10802	3.20233	1	2.67365	2.60648	2.14406	1	1	1	3.49088	2.72571	4.9782
RP11.661A12.7	1.61251	3.77888	3.34305	2.66747	2.41147	2.82594	2.52313	1	2.50636	1.87075	8.49345	2.58511	1	4.05283	1	1	2.13491	1
RP11.664D1.1	2.01981	1.50305	7.3536	8.6618	1	8.17091	18.1388	1	1	9.9107	1	1.71564	1	1	1	1	4.4157	2.93147
RP11.670E13.6	7.3997	6.15962	17.8735	16.1904	6.95683	6.64178	4.24851	5.57201	4.06508	6.94956	10.0879	8.73268	5.28552	3.00967	14.2608	74.9918	5.11483	12.3187
RP11.677M14.2	1.37542	1	1	2.14384	1	2.30495	1	1	1	1	4.16008	1	1	1	1	1	1.71128	1.63076
RP11.693J15.5	1.44084	95.3515	2.35169	1	1	1.42634	1	3.84382	9.90256	1	1	1	1	4.05283	1	3.82464	1	2.25359
RP11.712B9.2	7.77816	12.1394	11.9158	7.66274	17.4673	10.0911	34.9855	6.74295	2.16553	10.4133	8.52567	7.09905	1	11.0487	10.6186	1	35.7428	9.34129
RP11.727F15.9	15.8438	24.8208	94.4429	36.8365	23.0936	16.2023	13.2587	11.2748	30.7768	12.4341	13.8768	17.2637	7.06325	15.3126	15.0582	15.4857	13.3527	7.86487
RP11.73G16.2	1	1	1	1	1	1	1	1	65.436	1	1	1	1	1	1	1	1	1
RP11.755F10.1	3.24435	3.25343	1	3.07777	4.327	3.58648	3.04531	3.13789	1	2.03289	1	2.62692	1	1	13.49	1	1	4.82672
RP11.763B22.4	14.9224	3.50565	71.6075	18.9996	6.46632	16.1426	15.0447	4.54123	8.18352	22.8036	19.6088	5.08784	1	4.49754	17.5006	2.24836	13.4059	13.9381
RP11.768F21.1	1	1	1	1	1	1.27698	1	1	2.55679	1	1	1	63.2944	1	1	1	1	1
RP11.76E17.3	1	1	1	1	1	1	1	4.44215	87.2271	1.74077	1	1	12.7658	1	1	5.25467	1	1
RP11.770J1.4	3.1427	3.2854	4.80613	9.9759	1.55618	3.22547	2.65179	1	3.66048	2.44187	2.75927	1	1	1	1	2.75263	4.95492	1.57575
RP11.77H9.8	13.7947	33.342	2.5847	3.25084	11.4974	8.60246	10.3913	1	29.5183	6.03783	3.0222	1	1	1	5.28739	2.25529	4.79019	3.71392
RP11.783K16.5	2.6727	4.05024	1	2.3422	1.06406	3.04482	1.84028	1	85.7322	4.42399	1	3.88309	1	1	1	11.4512	1	1.86557
RP11.81H14.2	5.18198	11.1949	56.2612	7.35646	1.83313	4.43406	3.06988	75.5795	7.46998	7.44277	4.38237	62.1487	1	17.4281	10.6957	10.306	4.85285	7.04835
RP11.830F9.6	1	4.18754	1	1	1	1	1	1	10.5383	1	1	1	1	1	1	1	1	1
RP11.872J21.3	9.86085	7.04397	27.3535	13.4723	7.72591	3.76729	4.86279	3.76585	6.53534	5.18098	5.68976	4.89022	1	15.7461	2.70966	8.22314	3.30006	8.51447
RP11.88E10.5	2.59525	2.14759	8.76312	3.59873	6.58571	4.5123	4.12988	1	1	3.03076	1	3.82509	1	1	1	1	1	1.32363
RP11.89F3.2	7.42523	2.55661	20.4526	9.84659	2.36051	9.79075	5.7359	5.20307	6.29807	11.1591	8.92041	4.31749	1	4.07815	8.53324	1	6.92007	8.37413
RP11.89K10.1	2.66391	2.59341	1	4.21337	1.85373	4.08228	2.39873	1	1	2.58887	6.75939	2.21691	1	1	13.7947	1	1	1
RP11.93B14.9	2.40709	2.45713	4.73818	2.4741	4.16988	2.131	1.86435	1	1	2.70329	1	1.64828	1	15.9501	4.67992	1	1	5.0102
RP13.143G15.4	2.09486	2.02743	8.80001	4.32856	2.28961	1.79158	2.4348	1	1	1	1	1	5.44144	1	7.61236	2.97478	24.8687	2.18639
RP13.270P17.3	1	2.36598	14.5056	2.85924	2.88513	1.6151	1.72689	1	13.5058	2.59073	1	1	1	5.37474	1	7.95932	1.33649	1.87731
RP13.401N8.1	1	1	1	2.99162	1	1.29125	1.57532	1	2.42504	1	1	1	1	7.67199	1	1	1	1.68296
RP13.516M14.1	1.38319	1	9.86258	2.15793	2.4825	1.96351	1.82722	3.20922	1	1.96017	1	2.7351	1	1	1	1	1	2.52456
RP13.942N8.1	12.2622	14.9258	36.2207	18.0352	18.5941	10.7141	11.3348	2.74518	12.4365	6.27717	6.23974	3.3141	1	13.0658	8.1554	5.83404	17.2219	8.94916
RP3.325F22.5	11.1037	6.8817	37.9792	30.8488	14.8901	9.73658	15.9628	5.76375	5.26347	9.02019	17.4511	6.93312	7.49958	1	28.6166	2.57341	14.7098	4.22423
RP3.333H23.8	2.04842	3.66566	5.68488	6.20634	2.04223	1.87905	1.61354	1	1	2.97513	5.51036	2.06336	16.1037	3.20391	1	4.47222	2.98576	2.24501
RP3.393E18.2	1.61811	1	1	3.39185	1.81948	2.70213	2.13069	1	2.60485	2.20747	1	1	9.21936	1	1	11.6772	1	1
RP3.402G11.25	3.78815	8.67233	2.7822	3.58202	3.32318	3.2525	5.33869	8.19735	23.7351	4.51929	2.34588	3.32944	1	2.95856	4.65747	2.04126	2.25107	3.69086
RP3.428L16.2	4.51087	4.84836	2.87103	6.46283	2.84406	7.2319	11.8267	6.58479	4.77569	20.3946	1	10.7166	1	1	1	1.67769	5.61309	8.40946
RP3.492J12.2	5.60184	1.70536	5.83389	5.98939	21.713	4.72286	6.65821	1	3.28367	8.17858	6.82505	3.80568	1	1	8.47066	1	15.8435	5.64044
RP4.536B24.3	10.043	3.83052	1	10.6045	1.95136	5.46581	3.20109	3.72319	13.9812	2.47598	19.7012	7.01954	1	7.52954	1	2.17068	3.98395	9.53631
RP4.536B24.4	5.33159	4.44648	2.03314	6.73381	1.27922	5.66797	1	1	8.21745	2.98671	16.0323	2.1489	1	6.44218	6.83002	3.82049	2.98099	9.23535
RP4.539M6.22	9.67507	1	17.3259	34.2394	4.243	11.0006	6.7908	1	1	10.3902	22.47	11.5932	15.4275	5.69153	5.40554	1	3.61797	7.98436
RP4.549L20.3	2.91319	1	15.2294	8.05184	1	2.27863	1.50529	3.18868	1	2.88756	3.08063	1	1	5.39831	1	1	2.09718	1
RP4.561L24.3	2.19132	3.99112	7.55606	1.88164	2.69	2.32217	1	5.41844	5.72411	2.27019	3.10013	4.15816	1	1	1	1	1	1.41873
RP4.575N6.4	7.83287	4.33513	7.95633	8.25505	3.14148	16.378	23.8362	5.11388	1	14.2877	2.33962	14.3944	1	10.0266	8.13715	1	2.57458	2.88991
[truncated: 573 more rows]

## Sheet: 8b. TCGA
EGFR-MT score	EGFR-WT score
0	0
0	0
0	0.0217571
0	0
0	0
0	0
0	0
0	0
0	0.0252741
0	0
0	0
0	0
0	0
0.0187442	0
0	0.015748
0	0
0	0
0	0
0	0
0	0.00797238
0	0
0.00264778	0
0	0
0	0
0	0
0	0
0	0
0	0
0	0.00920123
0	0.0103524
0	0
0	0
0	0
0.000806397	0
0	0.111049
0	0
0	0
0	0
0	0
0	0.0413809
0	0.0186441
0	0
0	0.00448743
0	0.00549573
0.0130567	0
0	0
0	0.00127155
0.0219509	0
	0.00553518
	0.00261387
	0
	0
	0
	0
	0
	0
	0
	0.00133284
	0
	0
	0
	0
	0
	0
	0
	0
	0
	0
	0
	0
	0
	0.0196964
	0
	0
	0
	0.0329526
	0
	0
	0.00643192
	0
	0
	0
	0
	0
	0
	0
	0
	0
	0
	0
	0
	0
	0
	0
	0.0162498
	0
	0
	0
	0
	0
	0.00776213
	0
	0.00591054
	0
	0.0330079
	0
	0
	0
	0
	0
	0
	0
	0
	0.0250115
	0
	0.147851
	0
	0
	0
	0
	0
	0.0108775
	0
	0
	0.0444782
	0
	0
	0
	0.0241898
	0
	0
	0
	0
	0.0396404
	0
	0
	0.00240941
	0
	0
	0
	0
	0.0206731
	0
	0
	0
	0
	0
	0
	0
	0.0503339
	0
	0
	0
	0.0319231
	0
	0
	0
	0
	0
	0
	0.0431769
	0.0258102
	0
	0
	0.0244854
	0.0285488
	0
	0
	0.0199011
	0
	0
	0
	0.0177781
	0
	0
	0
	0
	0.00693012
	0
	0
	0.00611761
	0
	0.00616055
	0
	0
	0.0102812
	0
	0.0161718
	0
	0.0431639
	0
	0
	0
	0
	0.00687939
	0
	0
	0
	0
	0
	0
	0.0520549
	0.00610919
	0
	0
	0
	0.0467321
	0
	0
	0.010794
	0.00721616
	0.0124219
	0
	0
	0
	0.0394353
	0.0165329
	0.0111568
	0
	0
	0
	0.00382139
	0
	0
	0.0125117
	0
	0
	0
	0
	0
	0
	0
	0
	0.0113416
	0.0369126
	0
	0
	0
	0
	0
	0.0110346
	0
	0
	0
	0.00347923
	0
	0
	0
	0
	0
	0
	0.0541799
	0
	0
	0
	0.0401823
	0
	0
	0
	0
	0
	0
	0
	0
	0
	0
	0
	0.0930273
	0
	0
	0
	0
	0.000783225
	0.00315781
	0
	0
	0.0491584
	0
	0
	0
	0
	0
	0.0333159
	0
	0
	0
	0
	0.0534736
	0
	0
	0
	0
	0
	0
	0
	0.0053559
	0
	0.0171745
	0.0369554
	0.00875299
	0.00628611
	0.00848606
	0
	0
	0.0133449
	0.0154478
	0
	0.056362
	0
	0
	0
	0
	0
	0.0344657
	0
	0
	0
	0
	0
	0
	0
	0
	0
	0.00158956
	0
	0
	0
	0
	0
	0.073499
	0
	0.0189787
	0.0315656
	0
	0
	0
	0
	0
	0.0118075
	0
	0
	0
	0.00153425
	0
	0
	0
	0
	0.0148053
	0.0157626
	0.00120024
	0.0425634
	0
	0
	0
	0
	0
	0
	0
	0
	0
	0
	0
	0
	0.0288666
	0
	0
	0
	0
	0.0281474
	0
	0
	0
	0.100304
	0.0166517
	0.0132612
	0.0201455
	0.0137878
	0
	0
	0
	0
	0
	0
	0
	0.0365186
	0
	0.0393145
	0.000316503
	0
	0
	0
	0
	0
	0
	0
	0
	0
	0
	0
	0
	0
	0
	0
	0
	0
	0.0286722
	0.0460073
	0.0103354
	0
	0.0504086
	0
	0
	0
	0.0360183
	0
	0
	0
	0
	0.00971965
	0
	0.010482
	0
	0
	0
	0
	0
	0
	0
	0.0289993
	0.0162408
	0.01615
	0.0107331
	0
	0
	0.00762094
	0
	0
	0.0106633
	0.00806355
	0
	0.00117556
	0
	0
	0
	0.00983932
	0
	0
	0
	0
	0
	0.0187793
	0.0202635
	0
	0
	0.00168358
	0.0211475
	0
	0
	0
	0.0503756
	0.0228888
	0
	0
	0.00624895
	0
	0
	0
	0
	0
	0
	0
	0
	0.0294874
	0
	0
	0
	0
	0
	0
	0
	0
	0
	0
	0
	0
	0
	0
	0
	0.000932133
	0.000534489
	0
	0
	0
	0
	0
	0
	0
	0
	0.0104485
	0
	0
	0
	0.0194662
	0
	0
	0
	0
	0
	0
	0
	0
	0
	0
	0
	0.0246347
	0
	0
	0
	0
	0
	0
	0
	0
	0
	0
	0
	0.0729979
	0.00337894
	0
	0
	0
	0
	0
	0
	0.00203925
	0.0474043
	0
	0.00294872
	0
	0
	0
	0
	0
	0.00845306
	0
	0
	0.0257195
	0.00514895
	0
	0.0637445
	0
	0
	0.0414682
	0
	0
	0
	0
	0
	0
	0
	0
	0.0320112
	0
	0
	0
	0
	0
	0
	0.0124172
	0
	0.00618464
	0
	0
	0
	0
	0
	0
	0
	0
	0
	0
	0
	0
	0
	0
	0
	0
	0.0473867
	0
	0.00480794
	0
	0
	0.0868032
	0.0775124
	0
	0
	0
	0
	0
	0
	0.028397
	0
	0
	0
	0.00322655
	0
	0
	0.0573918
	0
	0.00486418
	0
	0
	0.0245266
	0
	0
	0
	0.000625939
	0.0331675
	0
	0.00093041
	0.00888499
	0
	0
	0
	0
	0
	0.00906527
	0
	0
	0
	0.000261192
	0
	0
	0
	0.0230948
	0
	0
	0
	0
	0
	0.00666638
	0.0209285
	0
	0
	0
	0
	0
	0
	0
	0
	0
	0
	0
	0
	0
	0
	0
	0
	0.025077
	0
	0
	0.0229129
	0.000977559
	0
	0
	0
	0
	0
	0
	0.0361641
	0
	0
	0
	0
	0
	0.0207884
	0.0451837
	0
	0
	0.0379908
	0.0186465
	0
	0
	0.0418186
	0.0227292
	0.00464171
	0.00497599
	0
	0
	0
	0
	0
	0
	0
	0
	0.0506483
	0
	0
	0.00941301
	0
	0
	0
	0
	0
	0.0134525
	0.0223578
	0.0997906
	0
	0
	0
	0
	0
	0
	0.00442129
	0
	0
	0
	0
	0
	0
	0
	0
	0
	0
	0
	0
	0
	0
	0
	0
	0
	0.0218496
	0
	0.0135756
	0
	0
	0.026899
	0
	0
	0
	0
	0
	0
	0
	0.0172567
	0
	0
	0
	0.0145887
	0
	0
	0
	0.00532299
	0
	0.0252679
	0
	0
	0.0267802
	0
	0
	0
	0.0164889
	0
	0.0214861
	0
	0
	0
	0
	0
	0
	0
	0
	0
	0
	0.0426992
	0
	0
	0
	0
	0
	0
	0.0104468
	0
	0
	0
	0
	0
	0
	0.0239453
	0
	0.021649
	0
	0
	0
	0
	0
	0
	0
	0
	0
	0
	0
	0
	0
	0
	0
	0
	0
	0
	0
	0
	0
	0
	0
	0
	0
	0
	0.00605802
	0
	0
	0
	0
	0
	0
	0
	0
	0
	0
	0
	0
	0
	0
	0.000438339
	0
	0
	0
	0
	0
	0
	0.0211284
	0
	0.0405306
	0
	0
	0
	0
	0
	0
	0
	0
	0
	0
	0
	0
	0
	0
	0
	0.0658715
	0.0153019
	0.00166873
	0.0266354
	0
	0
	0
	0
	0
	0
	0
	0
	0.0109238
	0
	0.0254376
	0
	0
	0
	0.00823562
	0
	0
	0
	0
	0
	0
	0.126634
	0
	0
	0
	0
	0
	0.000877265
	0.00356389
	0
	0
	0
	0
	0.053895
	0
	0
	0
	0
	0
	0
	0.0438328
	0
	0
	0.0407967
	0
	0
	0
	0
	0
	0
	0
	0
	0
	0
	0.00471874
	0
	0
	0
	0
	0
	0
	0.0243818
	0
	0
	0.00160838
	0
	0
	0
	0
	0
	0.00824115
	0
	0.0640945
	0
	0.016029
	0
	0
	0
	0.00492607
	0
	0.0220144
	0
	0.0111559
	0
	0
	0
	0
	0
	0
	0
	0
	0
	0.0122195
	0.0222427
	0
	0
	0
	0
	0
	0
	0.038425
	0
	0
	0
	0
	0.0285754
	0

## Sheet: 8c. GSE126045
Sample-Response	Score
r0	0.0104825
r1	0
r2	0.0974294
r3	0.0398816
r4	0.0301368
nr0	0
nr1	0
nr2	0
nr3	0
nr4	0
nr5	0.0331951
nr6	0
nr7	0
nr8	0
nr9	0.0185496
nr10	0

## Sheet: 8d. GSE135222
Sample	Response	Score
NSCLC378	r	0
NSCLC573	nr	0
NSCLC825	nr	0
NSCLC947	r	0.00938791
NSCLC990	r	0.0781109
NSCLC1017	nr	0
NSCLC1066	nr	0
NSCLC1079	nr	0
NSCLC1104	nr	0
NSCLC1145	nr	0.0193574
NSCLC1155	nr	0
NSCLC1164	r	0
NSCLC1203	nr	0
NSCLC1327	r	0.00460407
NSCLC1352	r	0.0185977
NSCLC1358	r	0.0472267
NSCLC1401	r	0
NSCLC1412	nr	0.0426602
NSCLC1425	nr	0.0128311
NSCLC1508	nr	0
NSCLC1510	nr	0
NSCLC1528	nr	0
NSCLC1554	nr	0.0172961
NSCLC1619	nr	0
NSCLC1708	nr	0
NSCLC1809	nr	0
NSCLC1873	nr	0.00690716
