# Supplementary material for: Dysregulation of TFH-B-TRM lymphocyte cooperation is associated with unfavorable anti-PD-1 responses in EGFR-mutant lung cancer
Source: Nat Commun. 2021 Oct 18;12:6068. doi: 10.1038/s41467-021-26362-0 (PMC8523541; doi:10.1038/s41467-021-26362-0)
Supplement: Supplementary file 12 — Source Data [file 41467_2021_26362_MOESM12_ESM.xlsx]

## Sheet: Fig. 1f
Fig. 1f.	The number cell count in each patient
ID	EGFR subtype	C0	C1	C2	C3	C4	C5	C6	C7	C8	C9	C10	C11	C12	C13	C14	C15	C16	C17
P1	wild type	218	335	113	111	310	171	173	55	184	70	39	31	73	74	35	12	25	29
P2	mutant	464	375	145	211	260	194	205	58	14	98	70	101	37	23	19	1	0	1
P3	mutant	871	610	373	405	274	322	236	487	3	146	257	152	102	33	35	0	1	0
P4	wild type	774	345	574	378	463	213	273	200	83	191	49	183	92	51	21	6	5	4
P5	mutant	387	489	214	328	227	217	173	45	315	63	73	85	45	26	28	13	15	26
P6	wild type	488	455	345	219	439	194	236	81	174	214	28	43	55	72	59	209	103	58
P7	mutant	549	938	558	469	308	293	280	134	87	84	143	125	99	69	16	12	0	1
P8	mutant	222	444	159	436	152	235	176	202	79	44	274	76	164	46	21	3	0	0
P9	wild type	334	312	577	242	236	200	139	103	185	221	98	70	191	66	16	7	15	1
P10	wild type	603	480	309	238	263	252	319	110	167	82	79	126	86	30	28	5	4	8

## Sheet: Fig. 1g
Fig. 1g.	The result of Mosaic plot
Pearson residual	C0	C1	C2	C3	C4	C5	C6	C7	C8	C9	C10	C11	C12	C13	C14	C15	C16	C17
mutant	-0.183824	8.47719	-6.44241	7.65894	-7.06726	2.73578	-1.67591	6.35824	-6.23434	-7.3668	10.5673	1.48838	-1.55351	-3.3356	-1.90481	-9.2051	-7.52363	-4.6097
wild type	0.187393	-8.64175	6.56747	-7.80762	7.20446	-2.78888	1.70844	-6.48167	6.35536	7.50981	-10.7724	-1.51727	1.58367	3.40036	1.94178	9.38379	7.66968	4.69918

## Sheet: Fig. 3b legend
Fig. 3b. Lists of differentially expressed genes for dotplots
group-DEG: EGFR-WT / EGFR-MT
subset-DEG: a subset vs the other subsets
DEG: q-value < 0.05, |avgLogFC| > 0.25, and higher expression level must show higher ratio of cell count
AvgLogFC: log fold-change of the average expression between the two groups

## Sheet: Fig. 3b-C1
group-DEG	AvgLogFC		subset-DEG	AvgLogFC
RPS4Y1	1.91214		VIM	0.668571
IGKC	0.996858		ANXA1	0.602989
HSPB1	0.353428		GZMA	0.578355
RPS2	0.349482		CCL5	0.563096
CD7	0.340548		S100A11	0.542732
ISG20	0.300855		LMNA	0.516388
TNFRSF4	0.278093		CRIP1	0.450881
SLC25A6	0.263172		ZFP36L2	0.447391
TMSB10	0.257759		CD52	0.440793
NBEAL1	-0.250206		S100A10	0.436602
GPR65	-0.250442		ANXA2	0.434699
ZFP36L1	-0.25165		LGALS1	0.432045
SKIL	-0.25377		ALOX5AP	0.418994
EIF4G2	-0.257987		TUBA4A	0.417999
ZFAND5	-0.262711		CXCR3	0.414247
IDI1	-0.263494		RGCC	0.39566
G3BP2	-0.273223		LDHA	0.375605
YPEL5	-0.280398		ZFP36	0.352383
DDX5	-0.283669		CXCR4	0.332166
CDKN1A	-0.285429		TXN	0.330766
ZNF90	-0.288459		B4GALT1	0.319495
RPS4X	-0.288664		FTH1	0.313477
PPP1R15A	-0.294951		BHLHE40	0.312694
RGS1	-0.303185		SH3BGRL3	0.312024
IFRD1	-0.304424		GLIPR1	0.309094
NR4A2	-0.305426		RNF125	0.30837
CDK17	-0.308247		TGFB1	0.306807
GPR183	-0.309284		CD99	0.3057
CXCR4	-0.314511		SLC7A5	0.300685
ATF4	-0.320421		NDUFS5	0.294564
BTG2	-0.32383		S100A6	0.292398
PTGER4	-0.329311		ITGB1	0.281072
IER2	-0.336251		PLIN2	0.279902
DNAJA1	-0.33902		MYL12A	0.279114
ZFP36	-0.360152		TRAT1	0.274605
STK17B	-0.368601		MCL1	0.271921
TNFAIP3	-0.370373		GPR183	0.270767
MYADM	-0.395485		PLP2	0.269589
LDLRAD4	-0.399817		YIPF5	0.25701
FOSB	-0.403277		COTL1	0.253638
PHLDA1	-0.414156		PDCL3	0.25247
CITED2	-0.419543		MYADM	0.251391
FOS	-0.425226		CNIH1	-0.253462
DDIT4	-0.458706		IGKC	-0.267677
TSC22D3	-0.481687		HSPA8	-0.270389
RP11-347P5.1	-0.495724		RGS2	-0.299257
EIF1AX	-0.505873		UBB	-0.301675
JUNB	-0.530601		EIF4A2	-0.301975
DUSP1	-0.534054		HSPE1	-0.355225
JUN	-0.574343		HSPD1	-0.393916
DDX3X	-0.612459		CD7	-0.397039
RGCC	-0.708511		ICOS	-0.419187
DUSP2	-0.758392		LTB	-0.440765
ZFP36L2	-0.785062		SAT1	-0.443501
XIST	-1.12289		DNAJA1	-0.472905
			CACYBP	-0.486329
			CD27	-0.533541
			HSP90AB1	-0.538596
			PMAIP1	-0.613111
			TNFRSF18	-0.641575
			HSPH1	-0.658631
			DNAJB1	-0.688151
			HSP90AA1	-0.695375
			HSPB1	-0.76655
			TNFRSF4	-0.784306
			BATF	-0.808185
			CARD16	-0.826723
			TIGIT	-0.872451
			HSPA1B	-1.45981
			HSPA1A	-1.54804

## Sheet: Fig. 3b-C3
group-DEG	AvgLogFC		subset-DEG	AvgLogFC
RPS4Y1	1.81386		HSPA1B	2.3966
IGKC	1.34243		HSPA1A	2.25916
HSPA6	1.20852		CCL4	1.91813
HSPB1	1.04128		DNAJB1	1.52178
IGHG3	1.032		HSP90AA1	1.4546
IGHG1	1.00134		DNAJA1	1.3708
FKBP4	0.814248		HSP90AB1	1.28242
HSPD1	0.779732		FOSB	1.28016
NUDC	0.750573		HSPH1	1.27198
BAG3	0.657989		MTRNR2L12	1.27189
CD7	0.579628		GADD45B	1.22298
DUSP4	0.566214		HSPB1	1.22245
HSPA1A	0.563324		DUSP1	1.01843
NKG7	0.554246		FOS	0.993928
DOK2	0.483607		INTS6	0.98885
HSPE1	0.467541		NEU1	0.985595
FABP5	0.461977		ZFAND2A	0.985419
CLEC2B	0.45731		MTRNR2L8	0.983238
CACYBP	0.457295		NKG7	0.967683
SQSTM1	0.433572		UBB	0.96503
SOD1	0.424292		JUN	0.960311
ZFAND2A	0.412354		NR4A1	0.954556
RHBDD2	0.397036		CD69	0.941482
HSP90AA1	0.391251		UBE2S	0.938431
ISG20	0.388745		HSPA8	0.920647
RARRES3	0.387128		MRPL18	0.916117
HSPH1	0.382194		NR4A2	0.900994
DNAJB1	0.380312		TUBB4B	0.891502
IL32	0.375732		DEDD2	0.868816
ISG15	0.366755		IER2	0.840859
PSME2	0.361201		EIF4A2	0.833388
HMGB2	0.341422		HSPE1	0.825634
PMAIP1	0.325655		SERTAD1	0.822419
SNX3	0.322974		RSRP1	0.819788
PGAM1	0.313871		CCL5	0.806146
RPS2	0.300679		ID2	0.774058
NDUFV2	0.299994		CITED2	0.754182
PKM	0.29159		HSPD1	0.733603
SEPW1	0.291234		DDX3X	0.692971
PSMB9	0.290395		RGS2	0.692405
HLA-C	0.288085		CACYBP	0.692
GAPDH	0.2815		TCP1	0.689832
FTL	0.275753		ZFAS1	0.661108
CD74	0.272359		TAGAP	0.654044
CCT3	0.267854		H2AFX	0.645325
UQCRB	0.26202		CKS2	0.640246
ENO1	0.258779		PPP1R15A	0.62314
GYPC	0.256928		TUBA1B	0.592916
PARK7	0.255017		MYADM	0.59078
SRSF5	-0.255996		KLF6	0.588629
SON	-0.26963		AHSA1	0.586759
ZFAS1	-0.272605		ANKRD37	0.579935
TUBB4B	-0.274272		CLK1	0.578287
IL7R	-0.277492		DYNLL1	0.574772
STK17B	-0.285237		IFRD1	0.566485
IVNS1ABP	-0.291584		BRD2	0.563968
ZFP36	-0.293884		ZC3HAV1	0.560418
SAP18	-0.298349		RSRC2	0.551319
SRSF2	-0.305791		ATF4	0.54833
SRSF3	-0.307114		TRA2B	0.522229
MYADM	-0.308135		EIF4A3	0.521043
DDX5	-0.308476		EIF5	0.516148
RPS4X	-0.323001		CHORDC1	0.516041
ZFP36L1	-0.327065		DNAJB6	0.513633
TNFAIP3	-0.334832		TUBA1A	0.512141
SNHG12	-0.347723		TSC22D3	0.497344
ID2	-0.349207		ANXA1	0.496196
EIF4A2	-0.350604		SRSF7	0.486079
SRSF7	-0.351758		GZMK	0.47523
ZNF90	-0.373476		TXNIP	0.469557
RSRP1	-0.374535		JUNB	0.451472
NBEAL1	-0.38383		ZFP36L1	0.447997
PTGER4	-0.384857		IRF1	0.435987
DDIT4	-0.388891		SRSF2	0.434606
TSC22D3	-0.395762		ARIH1	0.429058
HEXIM1	-0.407836		SAP18	0.418108
EIF1AX	-0.421155		DOK2	0.415754
RGCC	-0.431016		EIF4A1	0.411648
IER2	-0.43897		CCNL1	0.405677
NR4A2	-0.464728		TNFAIP3	0.398203
JUNB	-0.475112		SNHG8	0.394531
INTS6	-0.481597		ARGLU1	0.394035
GADD45B	-0.487514		GZMA	0.391793
RP11-347P5.1	-0.493539		H2AFZ	0.388885
DUSP2	-0.537341		RGCC	0.387726
JUN	-0.551531		FUS	0.382198
MTRNR2L8	-0.556734		MYLIP	0.37933
FOSB	-0.581398		SDCBP	0.375131
FOS	-0.591311		DUSP2	0.363432
MTRNR2L12	-0.607538		MT-ND4L	0.361328
EGR1	-0.60938		JMJD6	0.339016
CITED2	-0.65358		ACAP1	0.332418
ZFP36L2	-0.764064		CSRNP1	0.325788
DDX3X	-0.832379		TCF7	0.322857
DUSP1	-0.882061		CCT4	0.313192
XIST	-1.26006		PTGER4	0.312032
			SLC38A2	0.3114
			TOB1	0.311149
			TAF7	0.310952
			BTG2	0.310209
			CHMP1B	0.309246
			RBM39	0.309032
			C6orf48	0.307259
			ZFAND5	0.305273
			TBC1D10C	0.299384
			MT-ND5	0.28924
			EVL	0.287016
			PNRC1	0.282916
			PTPN7	0.261272
			TSPYL2	0.260817
			NEAT1	0.258271
			C1QBP	-0.252453
			FYN	-0.253927
			PAIP2	-0.25562
			NDUFB2	-0.255728
			SLIRP	-0.255843
			HCLS1	-0.255846
			TMED2	-0.256562
			NDUFB4	-0.257152
			TRAM1	-0.257667
			CALM3	-0.257728
			DDX27	-0.258013
			TMEM50A	-0.258415
			GHITM	-0.259025
			ARPC5	-0.259267
			COX8A	-0.259539
			HMGN1	-0.260329
			COX6C	-0.260554
			NDUFV2	-0.260688
			ATP6V1F	-0.262902
			RPS4Y1	-0.264543
			EIF3J	-0.266461
			ARPC3	-0.266927
			TRBC2	-0.268886
			GABARAPL1	-0.268891
			C9orf78	-0.268948
			H3F3A	-0.269423
			SELT	-0.270369
			UQCRQ	-0.271079
			ATP6V1G1	-0.271762
			AP2M1	-0.272043
			MED4	-0.272581
			EID1	-0.273679
			PABPC1	-0.273774
			FOXP1	-0.273885
			TYMP	-0.275235
			PSMA4	-0.276325
			GMFG	-0.276891
			LAMTOR5	-0.277139
			CDC42SE2	-0.277211
			SRP14	-0.278495
			SNU13	-0.28038
			COX6B1	-0.281415
			ATPIF1	-0.282313
			C9orf16	-0.28298
			CDC42	-0.284119
			HLA-A	-0.287013
			NDUFS6	-0.287306
			WDR74	-0.287861
			SRP9	-0.288174
			MAPK1IP1L	-0.290102
			RHOH	-0.29022
			COX7C	-0.290365
			CD2	-0.29043
			PSMB3	-0.290504
			ANXA2	-0.292966
			PRKAR1A	-0.293838
			CORO1B	-0.296261
			TCEB2	-0.297393
			PSMB6	-0.297456
			S100A4	-0.297553
			FXYD5	-0.298024
			SC5D	-0.29804
			UQCR11	-0.301545
			UQCR10	-0.301717
			EDF1	-0.305986
			CNIH1	-0.30665
			PBXIP1	-0.306899
			VDAC1	-0.308819
			ISG15	-0.310391
			POMP	-0.31249
			GADD45GIP1	-0.314988
			GSPT1	-0.315171
			CAPZA1	-0.315955
			ATP5E	-0.31608
			ATP5G3	-0.316138
			RPL36AL	-0.31703
			RNF125	-0.317304
			ISCU	-0.31886
			ATP5I	-0.320781
			C14orf2	-0.321268
			OST4	-0.322111
			PFKFB3	-0.322465
			UQCRB	-0.322819
			UQCRFS1	-0.323088
			C19orf53	-0.325521
			TMA7	-0.325533
			RBX1	-0.326544
			SUMO2	-0.327047
			UBE2B	-0.328483
			YIPF5	-0.329269
			EZR	-0.330172
			MRPL20	-0.330485
			COX7A2	-0.331226
			GPR183	-0.332119
			LDHB	-0.337133
			IL2RB	-0.341097
			SNRPG	-0.344441
			EVI2A	-0.34617
			SYAP1	-0.348396
			SNRPD1	-0.348478
			PARK7	-0.349997
			FKBP1A	-0.352115
			ITM2A	-0.356234
			PDCL3	-0.357971
			CCR6	-0.359025
			PSMB1	-0.36187
			UCP2	-0.376488
			PDCD4	-0.380918
			DUSP4	-0.382109
			FAM129A	-0.383077
			ATP5J2	-0.383827
			S100A11	-0.385316
			PKM	-0.385935
			ERH	-0.388151
			IL32	-0.388362
			LAPTM4A	-0.389709
			PRDX2	-0.40216
			MYL12B	-0.402559
			SUB1	-0.403906
			SH2D2A	-0.40536
			ARPC1B	-0.407473
			VIM	-0.411724
			YWHAB	-0.421008
			BRK1	-0.424784
			COX5B	-0.425095
			TPM4	-0.426177
			CD7	-0.426311
			PPP1CB	-0.427155
			ISCA1	-0.42825
			CREM	-0.428594
			ATP1B3	-0.43023
			LTB	-0.431337
			NDUFS5	-0.444765
			MYL6	-0.444948
			ENO1	-0.452957
			RPS27L	-0.47547
			BATF	-0.496604
			TNFRSF1B	-0.501947
			LEPROTL1	-0.506274
			NR3C1	-0.514908
			RHOG	-0.550297
			TNFRSF18	-0.55922
			ISG20	-0.574192
			SPOCK2	-0.574947
			FAM177A1	-0.595039
			SARAF	-0.628031
			TIGIT	-0.635897
			CCR7	-0.638513
			ARHGDIB	-0.642715
			FTH1	-0.666682
			CARD16	-0.699015
			TNFRSF4	-0.885448

## Sheet: Fig. 3b-C5
group-DEG	AvgLogFC		subset-DEG	AvgLogFC
RPS4Y1	2.02669		KLRB1	0.825567
IGKC	1.03966		CCR6	0.575928
RPS2	0.379849		IL7R	0.492852
ISG20	0.32317		AQP3	0.455692
GLTSCR2	0.281501		GPR65	0.454098
RPSA	0.268152		AC092580.4	0.45184
ITM2B	-0.255885		RPLP0	0.398489
CD47	-0.259208		FKBP11	0.377192
NBEAL1	-0.262527		PERP	0.318988
CKLF	-0.264203		CCR7	0.308862
IDI1	-0.266124		EEF1A1	0.306932
FOS	-0.267778		LTB	0.30281
MYL12A	-0.270949		GIMAP7	0.296999
DNAJA1	-0.290497		MGAT4A	0.296975
YPEL5	-0.291023		RPLP1	0.296909
CDKN1A	-0.303439		TNFRSF25	0.294348
SRSF7	-0.303591		GPR183	0.282839
PTPN22	-0.304816		RPL13	0.281627
BHLHE40	-0.306467		RPL34	0.278416
TNFAIP3	-0.307282		RPL3	0.278304
FAM118A	-0.311576		RPL36A	0.278105
STK17B	-0.317904		RPS12	0.275956
AC092580.4	-0.321007		SATB1	0.274692
PTGER4	-0.32956		FLT3LG	0.274358
BTG2	-0.335413		RPL5	0.273293
CCR6	-0.339597		PDE4D	0.271485
MYADM	-0.341775		RPS18	0.265361
ID2	-0.345809		RPL17	0.261983
CCNH	-0.35009		RPL31	0.26145
CXCR4	-0.35889		RORA	0.260428
GPR65	-0.361274		RPSA	0.259227
FOSB	-0.361895		RPS4X	0.258743
GPR183	-0.370033		RPL10A	0.258119
NR4A2	-0.383763		EEF1B2	0.256704
PHLDA1	-0.397894		RPL32	0.255756
IER2	-0.405978		RPS5	0.251995
EIF1AX	-0.411807		RPL4	0.250555
RP11-347P5.1	-0.419698		CHMP1B	-0.251694
ZFP36	-0.443881		ZC3HAV1	-0.252114
TSC22D3	-0.446496		TPI1	-0.252473
RGS1	-0.471112		DYNLL1	-0.252612
CITED2	-0.484449		TRA2B	-0.252712
DDIT4	-0.502303		RGCC	-0.253187
JUN	-0.509938		SAMSN1	-0.253815
DUSP1	-0.515061		LAT	-0.254407
DDX3X	-0.525369		CKS2	-0.261111
JUNB	-0.591896		ITM2A	-0.263586
RGCC	-0.679242		EIF5	-0.265661
ZFP36L2	-0.735695		CNIH1	-0.268568
DUSP2	-0.76181		CYTIP	-0.268766
XIST	-0.989748		IER2	-0.269382
			RILPL2	-0.270865
			FYB	-0.271839
			PPP1R2	-0.274182
			RHBDD2	-0.274525
			H2AFZ	-0.276046
			HERPUD1	-0.278499
			MRPS6	-0.280061
			CITED2	-0.282031
			KLF6	-0.284201
			FAM46C	-0.290804
			PLIN2	-0.292132
			RSRC2	-0.295727
			NAMPT	-0.300616
			CLK1	-0.300622
			TRBC1	-0.300811
			WDR74	-0.303346
			EIF4A2	-0.304022
			SDCBP	-0.305433
			ACTG1	-0.307615
			ITGB2	-0.309127
			IFI16	-0.30934
			KPNA2	-0.311373
			CALM3	-0.32064
			DUSP2	-0.320714
			STAT3	-0.324916
			IFRD1	-0.326258
			CCL5	-0.326454
			LGALS1	-0.326802
			DOK2	-0.327955
			UBC	-0.339885
			TUBB4B	-0.341366
			SOD1	-0.35779
			DUSP1	-0.359365
			HMGB2	-0.362568
			FOSB	-0.369743
			COTL1	-0.374445
			TYMP	-0.380683
			UBE2S	-0.381449
			CD7	-0.384766
			RGS1	-0.385413
			MT1X	-0.389068
			CORO1B	-0.389125
			ZNF331	-0.413089
			MT2A	-0.413986
			UBB	-0.417957
			CACYBP	-0.434538
			JUNB	-0.447022
			TNFRSF18	-0.457203
			HLA-DPB1	-0.475633
			TNFRSF4	-0.476703
			RHOH	-0.476714
			GADD45B	-0.482294
			HSPD1	-0.485426
			HSP90AB1	-0.501026
			CD74	-0.506905
			NR4A2	-0.512643
			HSPE1	-0.5134
			HLA-DPA1	-0.521715
			LINC00152	-0.527163
			ICOS	-0.542814
			NR3C1	-0.563105
			ARID5B	-0.565325
			DNAJA1	-0.569965
			SAT1	-0.583515
			PMAIP1	-0.64823
			HSPH1	-0.667088
			HSP90AA1	-0.692018
			CARD16	-0.727765
			BATF	-0.762592
			DNAJB1	-0.798221
			HLA-DRB1	-0.816572
			HSPB1	-0.844519
			TIGIT	-1.03542
			DUSP4	-1.03881
			HSPA1A	-1.52036

## Sheet: Fig. 3b-C6
group-DEG	AvgLogFC		subset-DEG	AvgLogFC
RPS4Y1	2.10704		CCR7	0.767618
IGKC	1.08944		SELL	0.686083
IGHG1	0.927249		PGAP1	0.529351
HSPB1	0.404672		PABPC1	0.528348
RPS2	0.366455		SESN3	0.513282
TAP1	0.281098		DCXR	0.512998
GYPC	0.265722		FAM177A1	0.493746
CCR7	-0.252453		CD55	0.443533
TIPARP	-0.258726		RPS8	0.412938
BRD2	-0.263663		SARAF	0.398341
ELF1	-0.266183		RPS3A	0.39495
GADD45B	-0.271023		RPS6	0.375963
SC5D	-0.274847		SATB1	0.373962
DDX24	-0.276421		RPL34	0.36181
PRKAR1A	-0.278993		RPS12	0.356131
MCL1	-0.283837		RPL7	0.354162
SYAP1	-0.291419		LDHB	0.35246
RPS4X	-0.294712		RPL32	0.350377
ZNF331	-0.294932		RPL4	0.3492
CHMP1B	-0.2999		EIF3E	0.343746
PSIP1	-0.299919		RPS13	0.34299
NBEAL1	-0.304101		ALG13	0.341383
ZFAND5	-0.312494		SC5D	0.339558
SAMSN1	-0.31374		RPL39	0.333642
CRIP1	-0.313991		RPL3	0.333248
WDR74	-0.322556		KLF3	0.331107
ID2	-0.32309		RPL11	0.330231
STK17B	-0.328449		RPS18	0.323487
ZNF90	-0.330259		KLF2	0.322508
DNAJA1	-0.335736		RPL13	0.321598
SOCS3	-0.339778		RPL22	0.320076
YPEL5	-0.344724		RPL21	0.319751
RP11-347P5.1	-0.351327		FTH1	0.315281
FOSB	-0.364049		RPS23	0.314308
CITED2	-0.366579		RPL5	0.310605
MYADM	-0.368388		RPS5	0.309019
PTGER4	-0.381125		RNASET2	0.308582
RGS1	-0.401527		RPS4X	0.308149
TNFAIP3	-0.402506		RPL9	0.305462
TSC22D3	-0.411138		GPR183	0.303653
CXCR4	-0.411574		EEF1A1	0.301822
EIF1AX	-0.418454		RPS27A	0.298558
IER2	-0.444896		GLTSCR2	0.296648
GPR183	-0.456012		RPL36	0.296493
ZFP36	-0.460062		RPLP2	0.296251
NR4A2	-0.498389		PRDX2	0.295779
LMNA	-0.514526		RPS14	0.295695
DDIT4	-0.521435		PIK3R1	0.295331
FOS	-0.527286		RPL19	0.294172
JUN	-0.576786		RPL29	0.292892
JUNB	-0.585988		RPS15A	0.28861
DUSP1	-0.591456		EEF1B2	0.287624
DDX3X	-0.620432		RPL31	0.287574
RGCC	-0.676244		RPL10A	0.287133
ZFP36L2	-0.714559		GPCPD1	0.280458
DUSP2	-0.728012		RPL37	0.280083
XIST	-1.03004		LITAF	0.278025
			RPS4Y1	0.27217
			RPL13A	0.268944
			RPL18A	0.268871
			RPS28	0.261874
			RPS25	0.261842
			RPL36A	0.261636
			ARID5A	0.260953
			RNF125	0.25997
			P2RY8	0.258605
			RPS2	0.257557
			RPS27	0.255798
			RPS10	0.253112
			RPL30	0.251434
			RPS20	0.251026
			PGAM1	-0.251343
			ATF4	-0.253912
			GNG2	-0.256272
			GPX1	-0.256374
			PSMB9	-0.257687
			DRAP1	-0.257922
			MAP1LC3B	-0.258303
			TNFRSF1B	-0.259691
			DNAJB6	-0.26115
			PTPN22	-0.262709
			CAP1	-0.263368
			AC016831.7	-0.265135
			CFL1	-0.266107
			ENO1	-0.266389
			RNF213	-0.26709
			TAGLN2	-0.26757
			MYL12A	-0.268666
			RORA	-0.268921
			REEP5	-0.270452
			ITGB2	-0.27225
			C9orf142	-0.276077
			TNFRSF25	-0.27846
			HLA-C	-0.278838
			TUBA1A	-0.280059
			CD53	-0.280979
			RP11-138A9.1	-0.281152
			BRD2	-0.283284
			ZFP36L1	-0.291987
			CD99	-0.293063
			PPP1CA	-0.293769
			DUSP2	-0.295319
			CLK1	-0.295558
			CKS2	-0.296502
			RUNX3	-0.298483
			RAC2	-0.299037
			CD3D	-0.300717
			CITED2	-0.307807
			RPS27L	-0.308845
			TUBA1B	-0.31725
			EVL	-0.317534
			FAM46C	-0.328945
			IL2RG	-0.329391
			IER2	-0.332215
			RP11-138A9.2	-0.334372
			REL	-0.335921
			PPP1R15A	-0.339088
			TCP1	-0.343243
			SQSTM1	-0.346308
			TPI1	-0.348832
			DDX3X	-0.34919
			LSP1	-0.354849
			SLA	-0.354942
			PLP2	-0.355331
			CORO1A	-0.361442
			ICOS	-0.362597
			FOS	-0.366961
			ARL6IP5	-0.367774
			SAMSN1	-0.370086
			PFN1	-0.37063
			HCST	-0.377253
			TIGIT	-0.378002
			TNFAIP3	-0.378522
			HERPUD1	-0.381445
			S100A10	-0.383238
			DYNLL1	-0.384082
			RGS1	-0.385356
			SERTAD1	-0.393986
			PKM	-0.402816
			RSRP1	-0.403851
			LY6E	-0.406409
			ANXA2	-0.407456
			RGS2	-0.414157
			TYMP	-0.414963
			TXN	-0.418484
			SAT1	-0.426454
			UBC	-0.426637
			RGCC	-0.426712
			PLIN2	-0.429226
			UBE2S	-0.431206
			NEAT1	-0.432572
			CD52	-0.436586
			RBPJ	-0.439659
			TANK	-0.442455
			CD63	-0.443495
			CRIP1	-0.44404
			KLRB1	-0.445781
			TUBB4B	-0.446301
			NAA50	-0.4482
			VIM	-0.449441
			HSPH1	-0.450083
			SH3BGRL3	-0.450636
			S100A11	-0.45287
			CST7	-0.467798
			CD2	-0.471843
			HLA-DPB1	-0.474775
			ALOX5AP	-0.486896
			KLF6	-0.490601
			UBB	-0.494949
			DUSP1	-0.496476
			CTSC	-0.499294
			GADD45B	-0.504
			TSC22D3	-0.505859
			CACYBP	-0.510284
			HLA-DPA1	-0.510976
			GAPDH	-0.513426
			MYADM	-0.519222
			CD74	-0.537371
			PMAIP1	-0.55564
			JUN	-0.560586
			HSPA8	-0.56127
			CLIC1	-0.573624
			PHLDA1	-0.578702
			LMNA	-0.594748
			S100A6	-0.619141
			HSP90AB1	-0.629067
			CKLF	-0.643514
			CARD16	-0.649393
			LINC00152	-0.654922
			IL32	-0.658965
			HSPB1	-0.683095
			HSP90AA1	-0.740515
			TNFRSF18	-0.747772
			FOSB	-0.768471
			DNAJA1	-0.774754
			DNAJB1	-0.778042
			DUSP4	-0.789441
			BATF	-0.795122
			HLA-DRB1	-0.842861
			S100A4	-0.877948
			ID2	-0.92846
			GZMA	-0.948778
			LGALS1	-1.00917
			CCL5	-1.12044
			HSPA1A	-1.56441

## Sheet: Fig. 3b-C9
group-DEG	AvgLogFC		subset-DEG	AvgLogFC
GNLY	2.38309		CXCL13	2.62192
RPS4Y1	1.75124		NMB	1.14524
IGKC	1.33185		DUSP4	0.904285
CXCL13	1.08906		NR3C1	0.845737
IGHG1	0.972192		CHN1	0.754571
HSPA1A	0.88091		ITM2A	0.718488
HSPB1	0.765831		KIAA0319L	0.699819
GZMB	0.730306		TNFRSF18	0.687931
KIAA0319L	0.715725		TNFRSF4	0.668156
AC133644.2	0.656801		PKM	0.647811
TMSB10	0.565242		TSHZ2	0.619524
TPI1	0.533836		RBPJ	0.600101
XBP1	0.529834		SNX9	0.595351
ITPR1	0.503852		PLIN2	0.569399
PPA1	0.482679		FKBP5	0.545889
CD7	0.45154		MAF	0.532197
HLA-DRA	0.427452		TIGIT	0.521098
PGAM1	0.413749		CD2	0.518647
HLA-DRB5	0.404606		GK	0.513547
TYMP	0.402203		METTL8	0.509064
LY6E	0.401002		ALOX5AP	0.500415
ISG20	0.392624		CD7	0.474915
GAPDH	0.37505		C9orf16	0.471801
PKM	0.369198		AC133644.2	0.467348
UCP2	0.368613		AHI1	0.463052
BST2	0.360954		GAPDH	0.460003
HMGB2	0.360483		SH2D1A	0.457521
MTHFD2	0.345667		TPI1	0.453825
IL32	0.344614		PDCD1	0.445594
RHOA	0.34067		MT1E	0.43942
ALOX5AP	0.337383		FKBP1A	0.427405
C9orf16	0.336484		KPNA2	0.426877
CLEC2B	0.336451		HMGB2	0.423088
SEC11C	0.332785		DNPH1	0.421979
CST7	0.332475		CNIH1	0.421328
MT1E	0.325477		CORO1B	0.4193
PRELID1	0.323242		PGAM1	0.411288
RPS2	0.319679		SHFM1	0.406467
SATB1	0.319633		UCP2	0.402129
SAT1	0.317339		COTL1	0.395273
GBP2	0.316768		PFN1	0.394699
MT2A	0.309979		RGS2	0.393529
SMAP2	0.307814		FABP5	0.389058
FKBP5	0.306238		TYMP	0.387899
ACTG1	0.305204		TMEM173	0.380451
PSMB8	0.302282		SEC11A	0.378844
NEAT1	0.300665		CD247	0.376747
HLA-DRB1	0.300403		SPOCK2	0.372817
ITGB2	0.296546		ISCU	0.372325
GNA15	0.29238		CD82	0.372072
VAMP5	0.292129		CALM3	0.370565
CD74	0.282846		RPL7L1	0.370558
IFITM2	0.278746		KLRB1	0.368151
FKBP1A	0.277531		RNF19A	0.366659
CTSB	0.275783		ATP5J2	0.363812
RARRES3	0.274027		BST2	0.361849
PSME2	0.273337		ARPC1B	0.361024
CLIC1	0.270711		NAP1L4	0.356448
MIR4435-2HG	0.26944		SMAP2	0.355565
PSMB9	0.267629		MT2A	0.351249
FIS1	0.262669		IFITM1	0.347776
CYTIP	0.26167		HMGN1	0.342959
UQCRB	0.26098		CD4	0.339552
TIMP1	0.259724		SEC11C	0.336567
CD63	0.25716		ACTB	0.336344
MAF	0.256904		COX8A	0.33549
ATP5F1	0.255931		MYL6	0.334347
ARPC1B	0.255286		SRGN	0.334183
CALM3	0.250677		EPSTI1	0.331494
CSNK2B	0.250577		TANK	0.331287
YPEL5	-0.322939		ALDOA	0.330282
PNRC1	-0.392626		ENO1	0.328753
ELF1	-0.397413		CD6	0.327
PPP1R15A	-0.405781		CD3D	0.326509
STK17B	-0.425068		SERF2	0.321599
JUNB	-0.455944		TCEB2	0.320564
CXCR4	-0.469452		NDUFV2	0.318949
TSC22D3	-0.472243		PDIA6	0.318874
NR4A2	-0.48862		PARK7	0.317392
PTGER4	-0.502439		TGIF1	0.315986
TSPYL2	-0.514455		ATP1B3	0.31403
CITED2	-0.524301		PSME2	0.313818
JUN	-0.575066		SUMO2	0.312296
ZFP36	-0.596547		ZNF331	0.310505
DDX3X	-0.600779		PSMB9	0.309174
FOS	-0.742587		GNA15	0.306275
GPR183	-0.779672		HMGB1	0.304675
DUSP1	-0.798312		CAPZB	0.303678
RGCC	-0.908442		ACTG1	0.303085
DUSP2	-0.914195		IL2RG	0.302137
ZFP36L2	-1.07971		TRAT1	0.300451
XIST	-1.12833		TRBC2	0.298794
			LIMS1	0.298242
			RHOA	0.297708
			PRELID1	0.296133
			MTHFD2	0.2946
			SLA	0.294521
			ITGB2	0.293849
			CFLAR	0.293424
			REL	0.292892
			CTLA4	0.290627
			VDAC1	0.290505
			GMFG	0.287278
			PSMB3	0.283344
			MOB4	0.282511
			C4orf48	0.282337
			PSMB2	0.282251
			LAT	0.282079
			OAZ1	0.278429
			ATP5G3	0.277973
			RANBP1	0.277451
			HLA-DPA1	0.277438
			TSPO	0.276788
			PSMD13	0.276433
			AP2S1	0.275991
			IFI16	0.275986
			ICOS	0.273638
			PHPT1	0.273168
			LY6E	0.272776
			CARHSP1	0.271379
			TMSB10	0.27122
			WIPF1	0.268778
			WDR83OS	0.267472
			GPX1	0.266332
			NDUFA13	0.266106
			ATP5J	0.26583
			MRPS6	0.264514
			IFI27L2	0.263836
			RARRES3	0.263818
			CREM	0.263815
			TMEM167A	0.26376
			ARPC3	0.262844
			NDUFS6	0.261925
			CHMP2A	0.260956
			EDF1	0.260921
			CTSD	0.258901
			IGKC	0.257144
			TMSB4X	0.255292
			LSP1	0.25405
			PPM1G	0.253642
			CKLF	0.25346
			GYPC	0.253399
			NINJ1	0.25319
			HLA-A	0.252799
			TNFRSF25	0.25069
			AP2M1	0.250594
			KLF6	-0.250021
			PABPC1	-0.251734
			RPL14	-0.25364
			TNFAIP3	-0.259296
			MT-ND2	-0.261604
			RPL17	-0.262509
			CSRNP1	-0.268113
			TUBA1A	-0.269322
			RPL27A	-0.270831
			TOB1	-0.276626
			SOD2	-0.276653
			RSRP1	-0.28093
			LTB	-0.281161
			ZC3HAV1	-0.2876
			ANXA2	-0.293738
			SNHG8	-0.302614
			NR4A2	-0.308948
			RUNX3	-0.310848
			SERTAD1	-0.315385
			TSC22D3	-0.319152
			PLP2	-0.32531
			PPP1R15A	-0.331158
			HSP90AB1	-0.338432
			CD48	-0.344838
			TUBB4B	-0.345318
			HSPA8	-0.348955
			PLK3	-0.349471
			IRF1	-0.349558
			EIF4A2	-0.361213
			LITAF	-0.37201
			S100A6	-0.380559
			DDX3X	-0.38094
			ZFAS1	-0.384118
			EMP3	-0.391794
			RGCC	-0.395001
			ARL4A	-0.404579
			ZFP36L2	-0.418385
			CD69	-0.42037
			DNAJA1	-0.428878
			LMNA	-0.437944
			VIM	-0.440813
			S100A10	-0.460066
			HSP90AA1	-0.479228
			CD55	-0.497774
			IL7R	-0.519894
			IER2	-0.554048
			CCL5	-0.566888
			ZFP36	-0.600119
			DUSP1	-0.636466
			JUN	-0.679814
			MYADM	-0.744786
			FOSB	-0.757032
			DNAJB1	-0.75846
			GPR183	-0.763728
			GADD45B	-0.77018
			ANXA1	-0.773473
			FOS	-0.978775
			HSPA1A	-0.980829

## Sheet: Fig. 3b-C4
group-DEG	AvgLogFC		subset-DEG	AvgLogFC
RPS4Y1	1.86758		CARD16	1.62603
IGKC	1.13591		BATF	1.56255
HSPA1A	1.08504		TIGIT	1.44374
IGHG3	0.976336		IL2RA	1.29754
IGHG1	0.927057		TNFRSF4	1.26555
HSPB1	0.782775		PMAIP1	1.20096
HSPD1	0.611103		FOXP3	1.17972
HSPE1	0.489561		TNFRSF18	1.16722
HSP90AA1	0.449091		AC133644.2	1.11691
CACYBP	0.437006		CD27	1.04664
AC133644.2	0.396797		GLRX	1.02696
CST7	0.385754		MIR4435-2HG	1.02507
CD7	0.383491		TNFRSF9	1.02095
NUDC	0.369279		TBC1D4	0.996203
TYMP	0.352258		LAYN	0.958957
IL2RA	0.343986		MAGEH1	0.941039
MAGEH1	0.338169		IL32	0.930204
RARRES3	0.335621		LAIR2	0.916764
LTB	0.331835		LINC00152	0.908485
ARPC1B	0.329565		SAT1	0.854862
MIR4435-2HG	0.327595		RTKN2	0.841511
LINC00152	0.322464		CTLA4	0.817345
RPS2	0.313423		CTSC	0.782389
MRPL18	0.304645		CXCR6	0.739235
RNF213	0.300028		CD7	0.714494
PSME2	0.29429		ICOS	0.708676
IFI6	0.289823		DUSP4	0.696219
ENO1	0.283505		LTB	0.691402
TMSB10	0.277321		TNFRSF1B	0.688071
LY6E	0.274491		GBP2	0.665712
GYPC	0.26052		CASP1	0.661199
MT1E	0.259743		DNPH1	0.652866
SH2D1A	0.255558		RPS27L	0.646976
RAC2	0.255546		CD74	0.636693
RAC1	-0.270626		ARID5B	0.631607
PFKFB3	-0.272044		TYMP	0.623137
PPP1CB	-0.281418		METTL8	0.621053
NBEAL1	-0.284195		CORO1B	0.619145
YPEL5	-0.287075		HLA-DRB1	0.613118
ELF1	-0.288035		UGP2	0.610541
SAMSN1	-0.288248		NAMPT	0.60154
RGS1	-0.296526		PKM	0.575431
SYAP1	-0.298703		IFI6	0.565858
ITGB1	-0.316632		HLA-DQA1	0.564296
CXCR4	-0.321695		RHBDD2	0.563579
PLK3	-0.326912		IL2RB	0.558959
DDIT4	-0.328793		BIRC3	0.539061
STK17B	-0.329659		CALM3	0.536828
SEPT6	-0.331701		CNIH1	0.535988
CSRNP1	-0.339617		GADD45A	0.533792
TOB1	-0.340664		IL10RA	0.532252
BTG2	-0.376145		TRAC	0.527874
MYADM	-0.386383		UBE2B	0.526615
GADD45B	-0.393143		SELL	0.520856
FOSB	-0.424339		ISG20	0.517329
CITED2	-0.428718		CYTIP	0.510717
JUN	-0.454653		PARK7	0.507402
EIF1AX	-0.48111		HLA-DMA	0.483255
IER2	-0.48903		SERPINB9	0.477471
NR4A2	-0.496121		RHOG	0.475718
LMNA	-0.496394		FCMR	0.471935
RP11-347P5.1	-0.539212		TRBC1	0.465272
FOS	-0.539526		HLA-DRB5	0.462682
ZFP36	-0.53979		PIM2	0.461482
TSC22D3	-0.540981		CDKN1B	0.460066
DDX3X	-0.595185		UCP2	0.45779
JUNB	-0.613635		ENO1	0.454292
DUSP2	-0.692069		EPSTI1	0.454039
DUSP1	-0.743362		SNX9	0.449502
RGCC	-0.74827		RGS1	0.448571
ZFP36L2	-0.798694		HLA-DRA	0.441952
XIST	-1.21297		HLA-A	0.441668
			YWHAB	0.434513
			IFI16	0.431927
			FKBP1A	0.431798
			DUSP16	0.430761
			ARPC1B	0.425084
			RHOH	0.423521
			ISG15	0.418476
			PBXIP1	0.413585
			CAST	0.413121
			GPX1	0.411864
			S100A4	0.411274
			CMTM7	0.407345
			CFLAR	0.404592
			CD2	0.398082
			TMEM173	0.394414
			RAP1A	0.390499
			HLA-DQB1	0.387918
			RAB11FIP1	0.384712
			HLA-DPA1	0.381563
			CACYBP	0.377439
			PPM1G	0.369505
			HLA-DPB1	0.368506
			SH2D1A	0.368135
			ATPIF1	0.363917
			PAIP2	0.36309
			OAZ1	0.359999
			SFT2D1	0.359817
			PDE4A	0.355035
			PSMB3	0.352996
			ACTB	0.352031
			HERPUD1	0.350291
			GAPDH	0.348794
			FAM129A	0.347946
			NOP58	0.3468
			LAPTM4A	0.345581
			TRBC2	0.342447
			TANK	0.341259
			DUSP10	0.338975
			SUMO2	0.338436
			WHSC1L1	0.33713
			WDR74	0.334596
			NDUFV2	0.333642
			PFKFB3	0.332403
			PHLDA1	0.328765
			SH2D2A	0.32792
			AKIRIN2	0.325295
			EIF3J	0.324416
			MRPL1	0.323836
			SOD1	0.323624
			TRAPPC1	0.31922
			VAMP8	0.318069
			COX17	0.317259
			COX5B	0.317095
			CIRBP	0.316825
			GALM	0.316382
			C9orf16	0.315855
			RNF145	0.315322
			PFN1	0.313388
			PIM3	0.312869
			MRPS6	0.312331
			STK17B	0.311106
			MT1E	0.310655
			GABARAPL1	0.308673
			PSMB8	0.307649
			RHOC	0.307619
			COX8A	0.307586
			SQSTM1	0.306853
			CD247	0.306562
			SH3BGRL	0.302619
			FOXN3	0.302347
			SLA	0.297253
			RAC2	0.296122
			ATP5G2	0.295227
			EAPP	0.294951
			SKAP1	0.292814
			CTSA	0.292402
			ISCU	0.289472
			BRK1	0.289432
			SCAND1	0.289402
			DYNLRB1	0.288743
			PGAM1	0.288554
			TCEB2	0.288061
			LCK	0.287781
			PSMB1	0.285773
			ACTG1	0.285736
			ARL6IP5	0.284576
			CD28	0.284281
			GATA3	0.283721
			UQCRB	0.281417
			JAK1	0.279983
			PPP1CA	0.27769
			CHMP2A	0.277451
			NOP10	0.277045
			CORO1A	0.276692
			CASP4	0.275784
			CLIC1	0.275559
			NDUFC1	0.275266
			LSP1	0.274377
			NDUFB8	0.274113
			SPOCK2	0.270129
			ATP5E	0.26941
			REXO2	0.269339
			H3F3A	0.268929
			BUB3	0.26815
			USP15	0.267759
			STAT3	0.266437
			UBC	0.265298
			RAC1	0.263601
			MRFAP1	0.263184
			COX5A	0.260582
			NDUFB1	0.260533
			CCR6	0.260281
			IGKC	0.260036
			IL2RG	0.260002
			CMTM6	0.259119
			PTPN22	0.258731
			CCNDBP1	0.258174
			TNIP1	0.258139
			MYL6	0.255126
			ARPP19	0.25371
			ARHGDIB	0.253405
			BTG1	0.25035
			RPS25	-0.251554
			ADGRE5	-0.251707
			CD48	-0.254989
			CD55	-0.257286
			RPL27	-0.258086
			CD52	-0.264287
			STK17A	-0.273246
			HSPA5	-0.278294
			RSRP1	-0.278401
			DUSP2	-0.283
			RPS20	-0.285086
			CRIP1	-0.28555
			RPS5	-0.28758
			HSP90AB1	-0.29545
			TUBB4B	-0.304501
			ZFAS1	-0.305325
			RPL23A	-0.306053
			MBP	-0.311212
			LMNA	-0.311521
			PPP2R5C	-0.312124
			DDX3X	-0.312147
			RPLP0	-0.312352
			LDHA	-0.314016
			EEF1B2	-0.314329
			SKIL	-0.315946
			LITAF	-0.317449
			PLK3	-0.318459
			RNF125	-0.318584
			CD99	-0.319757
			XBP1	-0.322713
			RPS21	-0.323223
			IER2	-0.323951
			RPL38	-0.324257
			HNRNPUL1	-0.325787
			RPS10	-0.327642
			RPL31	-0.336829
			TGFB1	-0.341906
			TNFAIP3	-0.345734
			SLC2A3	-0.347261
			CLEC2B	-0.347509
			ATP1A1	-0.347873
			SRSF2	-0.356081
			GLIPR1	-0.35722
			USP36	-0.358119
			RPS27A	-0.364494
			YPEL5	-0.37076
			SERTAD1	-0.379446
			MCL1	-0.386991
			UBE2S	-0.397899
			DNAJA1	-0.407559
			ZFP36	-0.413661
			GPR183	-0.413995
			RPS12	-0.415026
			RPL36A	-0.429597
			PABPC1	-0.457339
			CITED2	-0.458187
			S100A11	-0.472127
			CD6	-0.477048
			RGCC	-0.485109
			VIM	-0.488841
			GADD45B	-0.494749
			NR4A2	-0.536051
			TUBA4A	-0.540466
			GPR65	-0.542881
			MYADM	-0.547221
			ALOX5AP	-0.558064
			CXCR4	-0.617154
			FOSB	-0.627342
			IL7R	-0.639121
			ID2	-0.648942
			CD69	-0.651488
			CCR7	-0.673336
			JUN	-0.679272
			PTGER4	-0.755278
			GZMA	-0.872156
			ZFP36L2	-0.892088
			TRAT1	-0.894353
			FOS	-0.948754
			KLRB1	-1.14826
			CCL5	-1.41789
			ANXA1	-2.01321

## Sheet: Fig. 3f
Source data: Counts of each subset per area in whole slide (n=9) depicted in Figure 3f
ID	EGFR type	Stage	PD-L1	CD4/mm2	CD4+CXCL13+/mm2
P1	wild type	IB	0	850.477	124.345
P2	E19 del	IIIA	0.01	394.456	1.54356
P4	wild type	IB	0.7	2362.94	828.046
P5	G719A	IA	0	868.688	317.274
P6	wild type	IIB	1	1586.83	812.273
P7	E19 del	IB	0	916.053	153.975
P8	G719S	IIIA	0	1216.14	428.436
P9	wild type	IIB	0.01	853.061	222.91
P10	wild type	IA	0.05	962.372	210.911

[truncated: 30 more sheets: Fig. 3g, Fig. 4b legend, Fig. 4b-C0, Fig. 4b-C2, Fig. 4b-C11, Fig. 4b-C14, Fig. 4i, Fig. 4j, Fig. 4l-m, Fig. 5b-c WT, Fig. 5b-c MT, Fig. 5d, Fig. 5e, Fig. 5f-g legend, Fig. 5f-g WT, Fig. 5f-g MT, Fig. 5h, Fig. 5i-YCC, Fig. 5i-Jung et al, Fig. 6a WT …]
